# Supplementary material for: Understanding and Reducing Appearance Anxiety for Social Media Users: A Study Using Ecological Momentary Assessment and Ecological Momentary Intervention
Source: Depress Anxiety. 2026 Jun 15;2026:7212945. doi: 10.1155/da/7212945 (PMC13266371; doi:10.1155/da/7212945)
Supplement: Supplementary file 1 — Supporting Information The supporting materials include: Text S1: Scale development and validation procedures for AASMU. Supporting Text S2: CFA Results for SC, HL, and SEC. Text S3: The procedure for developing reading materials used in EMI. Text S4: Reading materials in EMI. Table S1: Power, relative bias, and width of credible interval of the fixed effect of the cross‐lagged parameters. Table S2: Power, relative bias, and width of credible interval of the fixed intervention effect on the mean, autoregressive effect, and intra‐individual variance based on a random‐group design. Table S3: Results of Model 2 in the EMA study. Figure S1: Example screenshot of daily screen usage time. Figure S2: Analytical model of the dynamic relationship between the different levels of each variable in Model 2. [file DA-2026-7212945-s001.zip]

Archive with 6 entries (6 files):
- Model 1 in Study 1_output.txt
- Model 2 in Study 1_output.txt
- Study 1 data.dat
- Study 2 data.dat
- Study 2_output.txt
- supplementary materials-5.19.docx
