# Supplementary material for: Understanding and Reducing Appearance Anxiety for Social Media Users: A Study Using Ecological Momentary Assessment and Ecological Momentary Intervention
Source: Depress Anxiety. 2026 Jun 15;2026:7212945. doi: 10.1155/da/7212945 (PMC13266371; doi:10.1155/da/7212945)
Supplement: Supplementary file 1 — Supporting Information The supporting materials include: Text S1: Scale development and validation procedures for AASMU. Supporting Text S2: CFA Results for SC, HL, and SEC. Text S3: The procedure for developing reading materials used in EMI. Text S4: Reading materials in EMI. Table S1: Power, relative bias, and width of credible interval of the fixed effect of the cross‐lagged parameters. Table S2: Power, relative bias, and width of credible interval of the fixed intervention effect on the mean, autoregressive effect, and intra‐individual variance based on a random‐group design. Table S3: Results of Model 2 in the EMA study. Figure S1: Example screenshot of daily screen usage time. Figure S2: Analytical model of the dynamic relationship between the different levels of each variable in Model 2. [file DA-2026-7212945-s001.zip › Model 2 in Study 1_output.txt]

Mplus VERSION 8.10
MUTHEN & MUTHEN
01/13/2024   7:04 PM

INPUT INSTRUCTIONS

  data:file is Study 1 data.dat;

               variable:Names are id time ANp  ANj anxiety steps HVSM
                        PD SC HL SEC ATA SATA;

                    usevariables = id time anxiety steps HVSM SC HL SEC;

                    missing=all(99999);

                    lagged=anxiety(1) HVSM(1);

                    cluster=id;

                    between = SC HL SEC;
                    within = time;

                    DEFINE:steps=steps/100;
                    analysis:
                    type=twolevel random;
                    estimator=bayes;
                    Biterations=(10000);
                    BSEED=1028;
                    process=2;

                    MODEL:
                    %within%


                     h1a | anxiety on anxiety&1;

                     h1b | anxiety on HVSM&1;


                     ! h2a | steps on steps&1;

                     ! h2b | steps on anxiety&1;

                    !  h2c | anxiety on steps&1;


                     h3a| HVSM on HVSM&1;

                     h3b| HVSM on anxiety&1;


                    cov1| HVSM with anxiety;

                   ! cov2| HVSM with steps;

                   !  cov3| steps with anxiety;


                    logv1|anxiety;

                    logv2|HVSM;


                    h4a| anxiety on time;

                    h4b| HVSM on time;

                 !   h4c| steps on time;


                    %between%
                    [h1a];
                    [h1b];


                    [h3a];
                    [h3b];

                    [cov1];


                  [logv1];
                  [logv2];


                [h4a];
                [h4b];


                    h1a;
                    h1b;


                    h3a;
                    h3b;

                  cov1;


                  logv1;
                  logv2;

              h4a;
              h4b;


                  anxiety with HVSM;
                  anxiety on HL;
                   HVSM on HL;
             !  steps on HL;

                   h1a on HL;
                   h1b on HL;


                    h3a on HL;
                    h3b on HL;


                    cov1 on HL;


                  logv1 on HL;
                  logv2 on HL;


                    h4a on HL;
                    h4b on HL;


               anxiety on SC;

              anxiety on SEC;


                    output:TECH1 TECH8 STDYX;


*** WARNING in VARIABLE command
  Note that only the first 8 characters of variable names are used in the output.
  Shorten variable names to avoid any confusion.
*** WARNING in MODEL command
  Variable is uncorrelated with all other variables: STEPS
*** WARNING in MODEL command
  At least one variable is uncorrelated with all other variables in the model.
  Check that this is what is intended.
*** WARNING
  One or more individual-level variables have no variation within a
  cluster for the following clusters.

     Variable   Cluster IDs with no within-cluster variation

      HVSM        30 79 101 121 158 159 164 169 192 205 218 219 225 231 248 277
      HVSM&1      30 79 101 121 158 159 164 169 192 205 218 219 225 231 248 277

   4 WARNING(S) FOUND IN THE INPUT INSTRUCTIONS


SUMMARY OF ANALYSIS

Number of groups                                                 1
Number of observations                                        4120

Number of dependent variables                                    3
Number of independent variables                                  6
Number of continuous latent variables                            9

Observed dependent variables

  Continuous
   ANXIETY     STEPS       HVSM

Observed independent variables
   TIME        SC          HL          SEC         ANXIETY&    HVSM&1

Continuous latent variables
   H1A         H1B         H3A         H3B         COV1        LOGV1
   LOGV2       H4A         H4B

Variables with special functions

  Cluster variable      ID

  Within variables
   TIME        ANXIETY&    HVSM&1

  Between variables
   SC          HL          SEC


Estimator                                                    BAYES
Specifications for Bayesian Estimation
  Point estimate                                            MEDIAN
  Number of Markov chain Monte Carlo (MCMC) chains               2
  Random seed for the first chain                             1028
  Starting value information                           UNPERTURBED
  Algorithm used for Markov chain Monte Carlo           GIBBS(PX1)
  Convergence criterion                                  0.500D-01
  Maximum number of iterations                               50000
  K-th iteration used for thinning                               1

Input data file(s)
  data 13.dat
Input data format  FREE


SUMMARY OF DATA

     Number of clusters                        206

       Size (s)    Cluster ID with Size s

         20        1 3 7 8 9 10 11 12 14 17 18 19 20 22 23 25 26 27 28
                   29 30 31 35 36 38 40 41 42 43 48 50 51 52 53 54 55 56
                   58 59 60 61 62 63 64 65 68 69 70 71 72 73 74 75 77 78
                   79 81 83 84 85 86 88 89 91 92 93 98 99 100 101 105 106
                   107 108 109 110 111 112 113 114 115 118 119 120 121
                   122 123 124 126 127 128 131 132 134 136 137 139 140
                   141 142 143 144 145 146 147 148 149 153 154 155 158
                   159 161 163 164 165 166 167 168 169 170 171 172 174
                   175 176 177 178 179 180 181 182 183 186 187 188 189
                   190 192 195 196 197 200 201 202 203 204 205 206 207
                   208 211 212 213 215 218 219 220 222 223 225 226 227
                   228 230 231 233 234 235 236 237 241 242 244 245 246
                   247 248 249 253 255 256 257 258 259 260 261 262 263
                   264 266 267 269 271 272 273 274 275 276 277 278 279
                   280 281 282 283


COVARIANCE COVERAGE OF DATA

Minimum covariance coverage value   0.100

     Number of missing data patterns            17


     PROPORTION OF DATA PRESENT


           Covariance Coverage
              ANXIETY       STEPS         HVSM          TIME          SC
              ________      ________      ________      ________      ________
 ANXIETY        0.986
 STEPS          0.985         0.999
 HVSM           0.982         0.995         0.995
 TIME           0.986         0.999         0.995         1.000
 SC             0.986         0.999         0.995         1.000         1.000
 HL             0.986         0.999         0.995         1.000         1.000
 SEC            0.986         0.999         0.995         1.000         1.000


           Covariance Coverage
              HL            SEC
              ________      ________
 HL             1.000
 SEC            1.000         1.000


UNIVARIATE SAMPLE STATISTICS


     UNIVARIATE HIGHER-ORDER MOMENT DESCRIPTIVE STATISTICS

         Variable/         Mean/     Skewness/   Minimum/ % with                Percentiles
        Sample Size      Variance    Kurtosis    Maximum  Min/Max      20%/60%    40%/80%    Median

     ANXIETY              44.145      -0.025       0.000    0.74%      27.250     40.170     44.830
            4063.000     374.082      -0.358     100.000    0.07%      48.830     60.500
     STEPS                 4.572       1.777       0.000    0.29%       0.744      2.415      3.444
            4116.000      19.322       6.767      54.679    0.02%       4.666      7.697
     HVSM                146.197       1.138       0.000   14.75%      17.000     82.000    116.000
            4101.000   18753.195       1.119     775.000    0.02%     152.000    250.000
     TIME                 10.500       0.000       1.000    5.00%       4.000      8.000     10.500
            4120.000      33.250      -1.206      20.000    5.00%      12.000     16.000
     SC                    3.638      -0.711       1.820    1.46%       3.180      3.550      3.730
             206.000       0.345       0.554       4.910    0.49%       3.820      4.090
     HL                    3.627       0.160       2.740    0.49%       3.260      3.500      3.620
             206.000       0.173      -0.305       4.660    0.49%       3.710      3.970
     SEC                   3.166      -0.040       1.540    0.49%       2.690      3.000      3.150
             206.000       0.349       0.154       5.000    0.49%       3.310      3.650


     WARNING: PROBLEMS OCCURRED IN SEVERAL ITERATIONS IN THE COMPUTATION OF THE STANDARDIZED ESTIMATES FOR SEVERAL
     CLUSTERS. THIS IS MOST LIKELY DUE TO AR COEFFICIENTS GREATER THAN 1 OR PARAMETERS GIVING NON-STATIONARY MODELS.
     SUCH POSTERIOR DRAWS ARE REMOVED. THE FOLLOWING CLUSTERS HAD SUCH PROBLEMS:
          1 7 9 10 11 12 14 17 18 19 20 23 25 27 28 29 30 31 35 36 40 42 50 52 53 54 58 59 61 62 63 64
          65 73 74 77 78 79 81 91 93 98 101 105 106 107 108 111 113 114 115 119 121 122 123 124 127 128
          134 136 143 144 146 147 153 155 158 159 164 165 167 168 169 170 174 177 178 179 186 187 190
          192 195 196 197 202 204 205 206 207 213 218 219 220 222 223 225 227 231 235 236 241 244 245
          246 247 248 249 255 256 257 261 262 263 264 266 267 269 271 275 276 277 281 282 283

THE MODEL ESTIMATION TERMINATED NORMALLY

     USE THE FBITERATIONS OPTION TO INCREASE THE NUMBER OF ITERATIONS BY A FACTOR
     OF AT LEAST TWO TO CHECK CONVERGENCE AND THAT THE PSR VALUE DOES NOT INCREASE.


MODEL FIT INFORMATION

Number of Free Parameters                              39

Information Criteria

          Deviance (DIC)                        82498.565
          Estimated Number of Parameters (pD)   -6651.541


MODEL RESULTS

                                Posterior  One-Tailed         95% C.I.
                    Estimate       S.D.      P-Value   Lower 2.5%  Upper 2.5%  Significance

Within Level

 Variances
    STEPS             12.104       0.272      0.000      11.583      12.656      *

Between Level

 H1A        ON
    HL                -0.062       0.059      0.146      -0.177       0.054

 H1B        ON
    HL                 0.001       0.006      0.449      -0.012       0.013

 H3A        ON
    HL                 0.075       0.051      0.074      -0.027       0.175

 H3B        ON
    HL                 0.001       0.016      0.488      -0.030       0.030

 COV1       ON
    HL                -0.137       0.047      0.003      -0.229      -0.044      *

 LOGV1      ON
    HL                -0.418       0.187      0.013      -0.782      -0.050      *

 LOGV2      ON
    HL                 1.310       0.712      0.031      -0.070       2.714

 H4A        ON
    HL                 0.040       0.076      0.304      -0.108       0.193

 H4B        ON
    HL                -0.005       0.017      0.389      -0.035       0.029

 ANXIETY    ON
    HL                -2.353       3.801      0.267      -9.774       4.977
    SC                 8.426       2.075      0.000       4.461      12.550      *
    SEC               -5.697       2.669      0.018     -10.860      -0.403      *

 HVSM       ON
    HL               -25.579      18.116      0.079     -61.169      10.050

 ANXIETY  WITH
    HVSM             422.859     136.704      0.001     175.991     707.027      *

 Means
    STEPS              4.572       0.198      0.000       4.193       4.966      *

 Intercepts
    ANXIETY           42.879      13.794      0.001      15.580      70.138      *
    HVSM             233.361      66.319      0.000     104.182     362.781      *
    H1A                0.523       0.216      0.009       0.097       0.945      *
    H1B               -0.002       0.023      0.457      -0.048       0.043
    H3A               -0.065       0.187      0.359      -0.426       0.309
    H3B               -0.004       0.054      0.472      -0.103       0.102
    COV1               0.457       0.172      0.006       0.116       0.788      *
    LOGV1              5.129       0.683      0.000       3.771       6.457      *
    LOGV2              2.347       2.602      0.186      -2.818       7.367
    H4A               -0.334       0.278      0.112      -0.896       0.199
    H4B                0.015       0.057      0.405      -0.100       0.118

 Variances
    STEPS              7.372       0.802      0.000       6.000       9.158      *

 Residual Variances
    ANXIETY          253.713      28.395      0.000     204.306     316.691      *
    HVSM           11045.667    1238.432      0.000    8899.122   13778.480      *
    H1A                0.062       0.011      0.000       0.042       0.087      *
    H1B                0.001       0.000      0.000       0.000       0.001      *
    H3A                0.038       0.009      0.000       0.024       0.059      *
    H3B                0.001       0.000      0.000       0.000       0.001      *
    COV1               0.008       0.004      0.000       0.001       0.018      *
    LOGV1              1.077       0.130      0.000       0.856       1.368      *
    LOGV2             17.875       1.787      0.000      14.719      21.714      *
    H4A                0.124       0.026      0.000       0.080       0.181      *
    H4B                0.001       0.000      0.000       0.000       0.001      *


STANDARDIZED MODEL RESULTS


STDYX Standardization

                                Posterior  One-Tailed         95% C.I.
                    Estimate       S.D.      P-Value   Lower 2.5%  Upper 2.5%  Significance

Within-Level Standardized Estimates Averaged Over Clusters

 H1A | ANXIETY ON
    ANXIETY&1          0.294       0.021      0.000       0.252       0.337      *

 H1B | ANXIETY ON
    HVSM&1            -0.001       0.012      0.463      -0.026       0.023

 H4A | ANXIETY ON
    TIME              -0.129       0.014      0.000      -0.156      -0.103      *

 H3A | HVSM ON
    HVSM&1             0.206       0.017      0.000       0.174       0.241      *

 H3B | HVSM ON
    ANXIETY&1         -0.003     356.734      0.325      -0.014       0.009

 H4B | HVSM ON
    TIME              -0.001     526.338      0.460      -0.013       0.011

 COV1 | HVSM WITH
    ANXIETY           -0.037       0.018      0.025      -0.067       0.000      *

 LOGV1 |
    ANXIETY            0.664       0.012      0.000       0.640       0.688      *

 LOGV2 |
    HVSM               0.910  **********      0.000       0.887       0.939      *

 Variances
    STEPS              1.000       0.000      0.000       1.000       1.000

Between Level

 H1A        ON
    HL                -0.073       0.070      0.146      -0.208       0.063

 H1B        ON
    HL                 0.010       0.073      0.449      -0.136       0.154

 H3A        ON
    HL                 0.112       0.078      0.074      -0.038       0.262

 H3B        ON
    HL                 0.005       0.160      0.488      -0.309       0.319

 COV1       ON
    HL                -0.415       0.166      0.003      -0.790      -0.137      *

 LOGV1      ON
    HL                -0.118       0.052      0.013      -0.216      -0.014      *

 LOGV2      ON
    HL                 0.091       0.049      0.031      -0.005       0.186

 H4A        ON
    HL                 0.033       0.063      0.304      -0.090       0.158

 H4B        ON
    HL                -0.046       0.171      0.389      -0.374       0.307

 ANXIETY    ON
    HL                -0.042       0.067      0.267      -0.172       0.087
    SC                 0.211       0.051      0.000       0.110       0.310      *
    SEC               -0.144       0.067      0.018      -0.268      -0.010      *

 HVSM       ON
    HL                -0.071       0.050      0.079      -0.169       0.028

 ANXIETY  WITH
    HVSM               0.255       0.074      0.001       0.105       0.394      *

 Means
    STEPS              1.685       0.116      0.000       1.467       1.914      *

 Intercepts
    ANXIETY            2.591       0.848      0.001       0.908       4.253      *
    HVSM               2.218       0.626      0.000       0.983       3.430      *
    H1A                2.103       0.884      0.009       0.392       3.830      *
    H1B               -0.099       0.912      0.457      -1.901       1.697
    H3A               -0.332       0.948      0.359      -2.157       1.528
    H3B               -0.117       1.876      0.472      -3.767       3.568
    COV1               4.725       2.032      0.006       1.229       9.283      *
    LOGV1              4.909       0.679      0.000       3.546       6.195      *
    LOGV2              0.554       0.612      0.186      -0.651       1.749
    H4A               -0.960       0.784      0.112      -2.506       0.570
    H4B                0.483       1.993      0.405      -3.571       4.279

 Variances
    STEPS              1.000       0.000      0.000       1.000       1.000

 Residual Variances
    ANXIETY            0.924       0.025      0.000       0.868       0.964      *
    HVSM               0.995       0.008      0.000       0.971       1.000      *
    H1A                0.994       0.012      0.000       0.957       1.000      *
    H1B                0.998       0.008      0.000       0.972       1.000      *
    H3A                0.987       0.019      0.000       0.931       1.000      *
    H3B                0.988       0.034      0.000       0.874       1.000      *
    COV1               0.827       0.157      0.000       0.377       0.981      *
    LOGV1              0.986       0.013      0.000       0.953       1.000      *
    LOGV2              0.992       0.009      0.000       0.965       1.000      *
    H4A                0.998       0.007      0.000       0.975       1.000      *
    H4B                0.986       0.043      0.000       0.846       1.000      *


R-SQUARE

Within-Level R-Square Averaged Across Clusters

                                Posterior  One-Tailed         95% C.I.
    Variable        Estimate       S.D.      P-Value   Lower 2.5%  Upper 2.5%

    ANXIETY            0.336       0.012      0.000       0.312       0.360
    HVSM               0.090  **********      0.013       0.061       0.113

Between Level

                                Posterior  One-Tailed         95% C.I.
    Variable        Estimate       S.D.      P-Value   Lower 2.5%  Upper 2.5%

    ANXIETY            0.076       0.025      0.000       0.036       0.132
    HVSM               0.005       0.008      0.000       0.000       0.029

                                Posterior  One-Tailed         95% C.I.
    Variable        Estimate       S.D.      P-Value   Lower 2.5%  Upper 2.5%

    H1A                0.006       0.012      0.000       0.000       0.043
    H1B                0.002       0.008      0.000       0.000       0.028
    H3A                0.013       0.019      0.000       0.000       0.069
    H3B                0.012       0.034      0.000       0.000       0.126
    COV1               0.173       0.157      0.000       0.019       0.623
    LOGV1              0.014       0.013      0.000       0.000       0.047
    LOGV2              0.008       0.009      0.000       0.000       0.035
    H4A                0.002       0.007      0.000       0.000       0.025
    H4B                0.014       0.043      0.000       0.000       0.154


TECHNICAL 1 OUTPUT


     PARAMETER SPECIFICATION FOR WITHIN


           NU
              ANXIETY       STEPS         HVSM          TIME          ANXIETY&
              ________      ________      ________      ________      ________
                    0             0             0             0             0


           NU
              HVSM&1
              ________
                    0


           LAMBDA
              ANXIETY       HVSM          TIME          ANXIETY&      HVSM&1
              ________      ________      ________      ________      ________
 ANXIETY            0             0             0             0             0
 STEPS              0             0             0             0             0
 HVSM               0             0             0             0             0
 TIME               0             0             0             0             0
 ANXIETY&           0             0             0             0             0
 HVSM&1             0             0             0             0             0


           THETA
              ANXIETY       STEPS         HVSM          TIME          ANXIETY&
              ________      ________      ________      ________      ________
 ANXIETY            0
 STEPS              0             1
 HVSM               0             0             0
 TIME               0             0             0             0
 ANXIETY&           0             0             0             0             0
 HVSM&1             0             0             0             0             0


           THETA
              HVSM&1
              ________
 HVSM&1             0


           ALPHA
              ANXIETY       HVSM          TIME          ANXIETY&      HVSM&1
              ________      ________      ________      ________      ________
                    0             0             0             0             0


           BETA
              ANXIETY       HVSM          TIME          ANXIETY&      HVSM&1
              ________      ________      ________      ________      ________
 ANXIETY            0             0             0             0             0
 HVSM               0             0             0             0             0
 TIME               0             0             0             0             0
 ANXIETY&           0             0             0             0             0
 HVSM&1             0             0             0             0             0


           PSI
              ANXIETY       HVSM          TIME          ANXIETY&      HVSM&1
              ________      ________      ________      ________      ________
 ANXIETY            0
 HVSM               0             0
 TIME               0             0             0
 ANXIETY&           0             0             0             0
 HVSM&1             0             0             0             0             0


     PARAMETER SPECIFICATION FOR BETWEEN


           NU
              ANXIETY       STEPS         HVSM          SC            HL
              ________      ________      ________      ________      ________
                    0             2             0             0             0


           NU
              SEC
              ________
                    0


           LAMBDA
              H1A           H1B           H3A           H3B           COV1
              ________      ________      ________      ________      ________
 ANXIETY            0             0             0             0             0
 STEPS              0             0             0             0             0
 HVSM               0             0             0             0             0
 SC                 0             0             0             0             0
 HL                 0             0             0             0             0
 SEC                0             0             0             0             0


           LAMBDA
              LOGV1         LOGV2         H4A           H4B           ANXIETY
              ________      ________      ________      ________      ________
 ANXIETY            0             0             0             0             0
 STEPS              0             0             0             0             0
 HVSM               0             0             0             0             0
 SC                 0             0             0             0             0
 HL                 0             0             0             0             0
 SEC                0             0             0             0             0


           LAMBDA
              HVSM          SC            HL            SEC
              ________      ________      ________      ________
 ANXIETY            0             0             0             0
 STEPS              0             0             0             0
 HVSM               0             0             0             0
 SC                 0             0             0             0
 HL                 0             0             0             0
 SEC                0             0             0             0


           THETA
              ANXIETY       STEPS         HVSM          SC            HL
              ________      ________      ________      ________      ________
 ANXIETY            0
 STEPS              0             3
 HVSM               0             0             0
 SC                 0             0             0             0
 HL                 0             0             0             0             0
 SEC                0             0             0             0             0


           THETA
              SEC
              ________
 SEC                0


           ALPHA
              H1A           H1B           H3A           H3B           COV1
              ________      ________      ________      ________      ________
                    4             5             6             7             8


           ALPHA
              LOGV1         LOGV2         H4A           H4B           ANXIETY
              ________      ________      ________      ________      ________
                    9            10            11            12            13


           ALPHA
              HVSM          SC            HL            SEC
              ________      ________      ________      ________
                   14             0             0             0


           BETA
              H1A           H1B           H3A           H3B           COV1
              ________      ________      ________      ________      ________
 H1A                0             0             0             0             0
 H1B                0             0             0             0             0
 H3A                0             0             0             0             0
 H3B                0             0             0             0             0
 COV1               0             0             0             0             0
 LOGV1              0             0             0             0             0
 LOGV2              0             0             0             0             0
 H4A                0             0             0             0             0
 H4B                0             0             0             0             0
 ANXIETY            0             0             0             0             0
 HVSM               0             0             0             0             0
 SC                 0             0             0             0             0
 HL                 0             0             0             0             0
 SEC                0             0             0             0             0


           BETA
              LOGV1         LOGV2         H4A           H4B           ANXIETY
              ________      ________      ________      ________      ________
 H1A                0             0             0             0             0
 H1B                0             0             0             0             0
 H3A                0             0             0             0             0
 H3B                0             0             0             0             0
 COV1               0             0             0             0             0
 LOGV1              0             0             0             0             0
 LOGV2              0             0             0             0             0
 H4A                0             0             0             0             0
 H4B                0             0             0             0             0
 ANXIETY            0             0             0             0             0
 HVSM               0             0             0             0             0
 SC                 0             0             0             0             0
 HL                 0             0             0             0             0
 SEC                0             0             0             0             0


           BETA
              HVSM          SC            HL            SEC
              ________      ________      ________      ________
 H1A                0             0            15             0
 H1B                0             0            16             0
 H3A                0             0            17             0
 H3B                0             0            18             0
 COV1               0             0            19             0
 LOGV1              0             0            20             0
 LOGV2              0             0            21             0
 H4A                0             0            22             0
 H4B                0             0            23             0
 ANXIETY            0            24            25            26
 HVSM               0             0            27             0
 SC                 0             0             0             0
 HL                 0             0             0             0
 SEC                0             0             0             0


           PSI
              H1A           H1B           H3A           H3B           COV1
              ________      ________      ________      ________      ________
 H1A               28
 H1B                0            29
 H3A                0             0            30
 H3B                0             0             0            31
 COV1               0             0             0             0            32
 LOGV1              0             0             0             0             0
 LOGV2              0             0             0             0             0
 H4A                0             0             0             0             0
 H4B                0             0             0             0             0
 ANXIETY            0             0             0             0             0
 HVSM               0             0             0             0             0
 SC                 0             0             0             0             0
 HL                 0             0             0             0             0
 SEC                0             0             0             0             0


           PSI
              LOGV1         LOGV2         H4A           H4B           ANXIETY
              ________      ________      ________      ________      ________
 LOGV1             33
 LOGV2              0            34
 H4A                0             0            35
 H4B                0             0             0            36
 ANXIETY            0             0             0             0            37
 HVSM               0             0             0             0            38
 SC                 0             0             0             0             0
 HL                 0             0             0             0             0
 SEC                0             0             0             0             0


           PSI
              HVSM          SC            HL            SEC
              ________      ________      ________      ________
 HVSM              39
 SC                 0             0
 HL                 0             0             0
 SEC                0             0             0             0


     STARTING VALUES FOR WITHIN


           NU
              ANXIETY       STEPS         HVSM          TIME          ANXIETY&
              ________      ________      ________      ________      ________
                0.000         0.000         0.000         0.000         0.000


           NU
              HVSM&1
              ________
                0.000


           LAMBDA
              ANXIETY       HVSM          TIME          ANXIETY&      HVSM&1
              ________      ________      ________      ________      ________
 ANXIETY        1.000         0.000         0.000         0.000         0.000
 STEPS          0.000         0.000         0.000         0.000         0.000
 HVSM           0.000         1.000         0.000         0.000         0.000
 TIME           0.000         0.000         1.000         0.000         0.000
 ANXIETY&       0.000         0.000         0.000         1.000         0.000
 HVSM&1         0.000         0.000         0.000         0.000         1.000


           THETA
              ANXIETY       STEPS         HVSM          TIME          ANXIETY&
              ________      ________      ________      ________      ________
 ANXIETY        0.000
 STEPS          0.000         9.661
 HVSM           0.000         0.000         0.000
 TIME           0.000         0.000         0.000         0.000
 ANXIETY&       0.000         0.000         0.000         0.000         0.000
 HVSM&1         0.000         0.000         0.000         0.000         0.000


           THETA
              HVSM&1
              ________
 HVSM&1         0.000


           ALPHA
              ANXIETY       HVSM          TIME          ANXIETY&      HVSM&1
              ________      ________      ________      ________      ________
                0.000         0.000         0.000         0.000         0.000


           BETA
              ANXIETY       HVSM          TIME          ANXIETY&      HVSM&1
              ________      ________      ________      ________      ________
 ANXIETY        0.000         0.000         0.000         0.000         0.000
 HVSM           0.000         0.000         0.000         0.000         0.000
 TIME           0.000         0.000         0.000         0.000         0.000
 ANXIETY&       0.000         0.000         0.000         0.000         0.000
 HVSM&1         0.000         0.000         0.000         0.000         0.000


           PSI
              ANXIETY       HVSM          TIME          ANXIETY&      HVSM&1
              ________      ________      ________      ________      ________
 ANXIETY        0.000
 HVSM           0.000         0.000
 TIME           0.000         0.000        16.625
 ANXIETY&       0.000         0.000         0.000       186.654
 HVSM&1         0.000         0.000         0.000         0.000      9392.479


     STARTING VALUES FOR BETWEEN


           NU
              ANXIETY       STEPS         HVSM          SC            HL
              ________      ________      ________      ________      ________
                0.000         4.572         0.000         0.000         0.000


           NU
              SEC
              ________
                0.000


           LAMBDA
              H1A           H1B           H3A           H3B           COV1
              ________      ________      ________      ________      ________
 ANXIETY        0.000         0.000         0.000         0.000         0.000
 STEPS          0.000         0.000         0.000         0.000         0.000
 HVSM           0.000         0.000         0.000         0.000         0.000
 SC             0.000         0.000         0.000         0.000         0.000
 HL             0.000         0.000         0.000         0.000         0.000
 SEC            0.000         0.000         0.000         0.000         0.000


           LAMBDA
              LOGV1         LOGV2         H4A           H4B           ANXIETY
              ________      ________      ________      ________      ________
 ANXIETY        0.000         0.000         0.000         0.000         1.000
 STEPS          0.000         0.000         0.000         0.000         0.000
 HVSM           0.000         0.000         0.000         0.000         0.000
 SC             0.000         0.000         0.000         0.000         0.000
 HL             0.000         0.000         0.000         0.000         0.000
 SEC            0.000         0.000         0.000         0.000         0.000


           LAMBDA
              HVSM          SC            HL            SEC
              ________      ________      ________      ________
 ANXIETY        0.000         0.000         0.000         0.000
 STEPS          0.000         0.000         0.000         0.000
 HVSM           1.000         0.000         0.000         0.000
 SC             0.000         1.000         0.000         0.000
 HL             0.000         0.000         1.000         0.000
 SEC            0.000         0.000         0.000         1.000


           THETA
              ANXIETY       STEPS         HVSM          SC            HL
              ________      ________      ________      ________      ________
 ANXIETY        0.000
 STEPS          0.000         9.661
 HVSM           0.000         0.000         0.000
 SC             0.000         0.000         0.000         0.000
 HL             0.000         0.000         0.000         0.000         0.000
 SEC            0.000         0.000         0.000         0.000         0.000


           THETA
              SEC
              ________
 SEC            0.000


           ALPHA
              H1A           H1B           H3A           H3B           COV1
              ________      ________      ________      ________      ________
                0.000         0.000         0.000         0.000         0.000


           ALPHA
              LOGV1         LOGV2         H4A           H4B           ANXIETY
              ________      ________      ________      ________      ________
                0.000         0.000         0.000         0.000        44.145


           ALPHA
              HVSM          SC            HL            SEC
              ________      ________      ________      ________
              146.197         0.000         0.000         0.000


           BETA
              H1A           H1B           H3A           H3B           COV1
              ________      ________      ________      ________      ________
 H1A            0.000         0.000         0.000         0.000         0.000
 H1B            0.000         0.000         0.000         0.000         0.000
 H3A            0.000         0.000         0.000         0.000         0.000
 H3B            0.000         0.000         0.000         0.000         0.000
 COV1           0.000         0.000         0.000         0.000         0.000
 LOGV1          0.000         0.000         0.000         0.000         0.000
 LOGV2          0.000         0.000         0.000         0.000         0.000
 H4A            0.000         0.000         0.000         0.000         0.000
 H4B            0.000         0.000         0.000         0.000         0.000
 ANXIETY        0.000         0.000         0.000         0.000         0.000
 HVSM           0.000         0.000         0.000         0.000         0.000
 SC             0.000         0.000         0.000         0.000         0.000
 HL             0.000         0.000         0.000         0.000         0.000
 SEC            0.000         0.000         0.000         0.000         0.000


           BETA
              LOGV1         LOGV2         H4A           H4B           ANXIETY
              ________      ________      ________      ________      ________
 H1A            0.000         0.000         0.000         0.000         0.000
 H1B            0.000         0.000         0.000         0.000         0.000
 H3A            0.000         0.000         0.000         0.000         0.000
 H3B            0.000         0.000         0.000         0.000         0.000
 COV1           0.000         0.000         0.000         0.000         0.000
 LOGV1          0.000         0.000         0.000         0.000         0.000
 LOGV2          0.000         0.000         0.000         0.000         0.000
 H4A            0.000         0.000         0.000         0.000         0.000
 H4B            0.000         0.000         0.000         0.000         0.000
 ANXIETY        0.000         0.000         0.000         0.000         0.000
 HVSM           0.000         0.000         0.000         0.000         0.000
 SC             0.000         0.000         0.000         0.000         0.000
 HL             0.000         0.000         0.000         0.000         0.000
 SEC            0.000         0.000         0.000         0.000         0.000


           BETA
              HVSM          SC            HL            SEC
              ________      ________      ________      ________
 H1A            0.000         0.000         0.000         0.000
 H1B            0.000         0.000         0.000         0.000
 H3A            0.000         0.000         0.000         0.000
 H3B            0.000         0.000         0.000         0.000
 COV1           0.000         0.000         0.000         0.000
 LOGV1          0.000         0.000         0.000         0.000
 LOGV2          0.000         0.000         0.000         0.000
 H4A            0.000         0.000         0.000         0.000
 H4B            0.000         0.000         0.000         0.000
 ANXIETY        0.000         0.000         0.000         0.000
 HVSM           0.000         0.000         0.000         0.000
 SC             0.000         0.000         0.000         0.000
 HL             0.000         0.000         0.000         0.000
 SEC            0.000         0.000         0.000         0.000


           PSI
              H1A           H1B           H3A           H3B           COV1
              ________      ________      ________      ________      ________
 H1A            1.000
 H1B            0.000         1.000
 H3A            0.000         0.000         1.000
 H3B            0.000         0.000         0.000         1.000
 COV1           0.000         0.000         0.000         0.000         1.000
 LOGV1          0.000         0.000         0.000         0.000         0.000
 LOGV2          0.000         0.000         0.000         0.000         0.000
 H4A            0.000         0.000         0.000         0.000         0.000
 H4B            0.000         0.000         0.000         0.000         0.000
 ANXIETY        0.000         0.000         0.000         0.000         0.000
 HVSM           0.000         0.000         0.000         0.000         0.000
 SC             0.000         0.000         0.000         0.000         0.000
 HL             0.000         0.000         0.000         0.000         0.000
 SEC            0.000         0.000         0.000         0.000         0.000


           PSI
              LOGV1         LOGV2         H4A           H4B           ANXIETY
              ________      ________      ________      ________      ________
 LOGV1          1.000
 LOGV2          0.000         1.000
 H4A            0.000         0.000         1.000
 H4B            0.000         0.000         0.000         1.000
 ANXIETY        0.000         0.000         0.000         0.000       187.041
 HVSM           0.000         0.000         0.000         0.000         0.000
 SC             0.000         0.000         0.000         0.000         0.000
 HL             0.000         0.000         0.000         0.000         0.000
 SEC            0.000         0.000         0.000         0.000         0.000


           PSI
              HVSM          SC            HL            SEC
              ________      ________      ________      ________
 HVSM        9376.598
 SC             0.000         0.173
 HL             0.000         0.000         0.086
 SEC            0.000         0.000         0.000         0.175


     PRIORS FOR ALL PARAMETERS            PRIOR MEAN      PRIOR VARIANCE     PRIOR STD. DEV.

     Parameter 1~IG(-1.000,0.000)          infinity            infinity            infinity
     Parameter 2~N(0.000,infinity)           0.0000            infinity            infinity
     Parameter 3~IG(-1.000,0.000)          infinity            infinity            infinity
     Parameter 4~N(0.000,infinity)           0.0000            infinity            infinity
     Parameter 5~N(0.000,infinity)           0.0000            infinity            infinity
     Parameter 6~N(0.000,infinity)           0.0000            infinity            infinity
     Parameter 7~N(0.000,infinity)           0.0000            infinity            infinity
     Parameter 8~N(0.000,infinity)           0.0000            infinity            infinity
     Parameter 9~N(0.000,infinity)           0.0000            infinity            infinity
     Parameter 10~N(0.000,infinity)          0.0000            infinity            infinity
     Parameter 11~N(0.000,infinity)          0.0000            infinity            infinity
     Parameter 12~N(0.000,infinity)          0.0000            infinity            infinity
     Parameter 13~N(0.000,infinity)          0.0000            infinity            infinity
     Parameter 14~N(0.000,infinity)          0.0000            infinity            infinity
     Parameter 15~N(0.000,infinity)          0.0000            infinity            infinity
     Parameter 16~N(0.000,infinity)          0.0000            infinity            infinity
     Parameter 17~N(0.000,infinity)          0.0000            infinity            infinity
     Parameter 18~N(0.000,infinity)          0.0000            infinity            infinity
     Parameter 19~N(0.000,infinity)          0.0000            infinity            infinity
     Parameter 20~N(0.000,infinity)          0.0000            infinity            infinity
     Parameter 21~N(0.000,infinity)          0.0000            infinity            infinity
     Parameter 22~N(0.000,infinity)          0.0000            infinity            infinity
     Parameter 23~N(0.000,infinity)          0.0000            infinity            infinity
     Parameter 24~N(0.000,infinity)          0.0000            infinity            infinity
     Parameter 25~N(0.000,infinity)          0.0000            infinity            infinity
     Parameter 26~N(0.000,infinity)          0.0000            infinity            infinity
     Parameter 27~N(0.000,infinity)          0.0000            infinity            infinity
     Parameter 28~IG(-1.000,0.000)         infinity            infinity            infinity
     Parameter 29~IG(-1.000,0.000)         infinity            infinity            infinity
     Parameter 30~IG(-1.000,0.000)         infinity            infinity            infinity
     Parameter 31~IG(-1.000,0.000)         infinity            infinity            infinity
     Parameter 32~IG(-1.000,0.000)         infinity            infinity            infinity
     Parameter 33~IG(-1.000,0.000)         infinity            infinity            infinity
     Parameter 34~IG(-1.000,0.000)         infinity            infinity            infinity
     Parameter 35~IG(-1.000,0.000)         infinity            infinity            infinity
     Parameter 36~IG(-1.000,0.000)         infinity            infinity            infinity
     Parameter 37~IW(0.000,-3)             infinity            infinity            infinity
     Parameter 38~IW(0.000,-3)             infinity            infinity            infinity
     Parameter 39~IW(0.000,-3)             infinity            infinity            infinity


TECHNICAL 8 OUTPUT


   TECHNICAL 8 OUTPUT FOR BAYES ESTIMATION

     CHAIN    BSEED
     1        1028
     2        829104

                     POTENTIAL       PARAMETER WITH
     ITERATION    SCALE REDUCTION      HIGHEST PSR
     100              1.222               20
     200              1.131               8
     300              1.668               8
     400              2.342               8
     500              3.182               8
     600              3.868               8
     700              5.219               8
     800              3.004               8
     900              2.169               8
     1000             1.577               8
     1100             1.346               8
     1200             1.235               8
     1300             1.098               8
     1400             1.121               8
     1500             1.113               8
     1600             1.164               8
     1700             1.107               8
     1800             1.023               23
     1900             1.022               8
     2000             1.018               35
     2100             1.027               35
     2200             1.017               32
     2300             1.019               32
     2400             1.018               32
     2500             1.028               32
     2600             1.028               18
     2700             1.025               32
     2800             1.039               32
     2900             1.065               32
     3000             1.066               32
     3100             1.067               32
     3200             1.064               32
     3300             1.059               32
     3400             1.046               32
     3500             1.036               32
     3600             1.029               32
     3700             1.027               32
     3800             1.030               32
     3900             1.033               32
     4000             1.032               32
     4100             1.025               32
     4200             1.016               32
     4300             1.022               35
     4400             1.022               35
     4500             1.014               35
     4600             1.010               35
     4700             1.010               32
     4800             1.008               32
     4900             1.005               8
     5000             1.006               8
     5100             1.006               30
     5200             1.007               30
     5300             1.007               8
     5400             1.006               8
     5500             1.004               30
     5600             1.004               30
     5700             1.002               30
     5800             1.004               8
     5900             1.007               8
     6000             1.012               8
     6100             1.012               8
     6200             1.018               8
     6300             1.016               8
     6400             1.019               8
     6500             1.018               8
     6600             1.014               8
     6700             1.015               8
     6800             1.016               8
     6900             1.016               8
     7000             1.018               8
     7100             1.018               8
     7200             1.017               8
     7300             1.017               8
     7400             1.012               8
     7500             1.008               8
     7600             1.006               8
     7700             1.007               8
     7800             1.007               8
     7900             1.008               8
     8000             1.008               8
     8100             1.011               8
     8200             1.011               8
     8300             1.010               8
     8400             1.014               19
     8500             1.016               19
     8600             1.019               19
     8700             1.018               19
     8800             1.023               19
     8900             1.020               19
     9000             1.019               19
     9100             1.023               19
     9200             1.029               19
     9300             1.032               19
     9400             1.030               19
     9500             1.029               19
     9600             1.027               19
     9700             1.022               19
     9800             1.021               19
     9900             1.023               19
     10000            1.025               19


DIAGRAM INFORMATION

  Mplus diagrams are currently not available for multilevel analysis.
  No diagram output was produced.


     Beginning Time:  19:04:11
        Ending Time:  19:08:17
       Elapsed Time:  00:04:06


MUTHEN & MUTHEN
3463 Stoner Ave.
Los Angeles, CA  90066

Tel: (310) 391-9971
Fax: (310) 391-8971
Web: www.StatModel.com
Support: Support@StatModel.com

Copyright (c) 1998-2023 Muthen & Muthen
