# Supplementary material for: Understanding and Reducing Appearance Anxiety for Social Media Users: A Study Using Ecological Momentary Assessment and Ecological Momentary Intervention
Source: Depress Anxiety. 2026 Jun 15;2026:7212945. doi: 10.1155/da/7212945 (PMC13266371; doi:10.1155/da/7212945)
Supplement: Supplementary file 1 — Supporting Information The supporting materials include: Text S1: Scale development and validation procedures for AASMU. Supporting Text S2: CFA Results for SC, HL, and SEC. Text S3: The procedure for developing reading materials used in EMI. Text S4: Reading materials in EMI. Table S1: Power, relative bias, and width of credible interval of the fixed effect of the cross‐lagged parameters. Table S2: Power, relative bias, and width of credible interval of the fixed intervention effect on the mean, autoregressive effect, and intra‐individual variance based on a random‐group design. Table S3: Results of Model 2 in the EMA study. Figure S1: Example screenshot of daily screen usage time. Figure S2: Analytical model of the dynamic relationship between the different levels of each variable in Model 2. [file DA-2026-7212945-s001.zip › Study 1 data.dat]

1	1	99999	99999	99999	133.2	78	2.56	3.64	3.5	3.12	3.69	3
1	2	50.5	55.67	53.08	385.2	85	2.56	3.64	3.5	3.12	3.69	3
1	3	55.17	53.17	54.17	305.5	42	2.56	3.64	3.5	3.12	3.69	3
1	4	48.5	57.17	52.83	511.5	271	2.56	3.64	3.5	3.12	3.69	3
1	5	51.5	58	54.75	234.5	88	2.56	3.64	3.5	3.12	3.69	3
1	6	57.17	57.83	57.5	63.6	353	2.56	3.64	3.5	3.12	3.69	3
1	7	59	58.17	58.58	798.3	230	2.56	3.64	3.5	3.12	3.69	3
1	8	64.67	67.33	66	530.5	78	2.56	3.64	3.5	3.12	3.69	3
1	9	99999	99999	99999	558.1	103	2.56	3.64	3.5	3.12	3.69	3
1	10	99999	99999	99999	227.3	30	2.56	3.64	3.5	3.12	3.69	3
1	11	59.33	60.5	59.92	546.9	147	2.56	3.64	3.5	3.12	3.69	3
1	12	62.33	61.67	62	276.3	211	2.56	3.64	3.5	3.12	3.69	3
1	13	62.5	68.83	65.67	29.6	353	2.56	3.64	3.5	3.12	3.69	3
1	14	72.5	73.17	72.83	203.2	215	2.56	3.64	3.5	3.12	3.69	3
1	15	69.5	66	67.75	247.5	345	2.56	3.64	3.5	3.12	3.69	3
1	16	72.5	68	70.25	147.2	90	2.56	3.64	3.5	3.12	3.69	3
1	17	63	69.33	66.17	475.8	161	2.56	3.64	3.5	3.12	3.69	3
1	18	68.5	74.67	71.58	275.3	320	2.56	3.64	3.5	3.12	3.69	3
1	19	75.5	74.17	74.83	270	140	2.56	3.64	3.5	3.12	3.69	3
1	20	70.67	70.33	70.5	32.4	232	2.56	3.64	3.5	3.12	3.69	3
3	1	63.83	26	44.92	407.5	102	2.77	3.82	4.11	3.38	1.31	3.42
3	2	58	14	36	358.4	84	2.77	3.82	4.11	3.38	1.31	3.42
3	3	44.83	9.5	27.17	13.4	155	2.77	3.82	4.11	3.38	1.31	3.42
3	4	36.17	5.5	20.83	610.1	182	2.77	3.82	4.11	3.38	1.31	3.42
3	5	57	5.33	31.17	641.7	26	2.77	3.82	4.11	3.38	1.31	3.42
3	6	54.17	5.33	29.75	444.6	8	2.77	3.82	4.11	3.38	1.31	3.42
3	7	50	6.17	28.08	482.5	1	2.77	3.82	4.11	3.38	1.31	3.42
3	8	47.5	13.5	30.5	459.4	21	2.77	3.82	4.11	3.38	1.31	3.42
3	9	52.5	5.33	28.92	7.8	93	2.77	3.82	4.11	3.38	1.31	3.42
3	10	49.67	6	27.83	536.4	50	2.77	3.82	4.11	3.38	1.31	3.42
3	11	52.17	5.83	29	381.3	96	2.77	3.82	4.11	3.38	1.31	3.42
3	12	55	6.33	30.67	510.7	120	2.77	3.82	4.11	3.38	1.31	3.42
3	13	53.33	4.17	28.75	417.3	125	2.77	3.82	4.11	3.38	1.31	3.42
3	14	54.17	4.67	29.42	440.8	54	2.77	3.82	4.11	3.38	1.31	3.42
3	15	42.83	4	23.42	369.5	78	2.77	3.82	4.11	3.38	1.31	3.42
3	16	63.83	3.83	33.83	487.4	17	2.77	3.82	4.11	3.38	1.31	3.42
3	17	63.5	3.5	33.5	64.8	52	2.77	3.82	4.11	3.38	1.31	3.42
3	18	60	6.33	33.17	570.4	144	2.77	3.82	4.11	3.38	1.31	3.42
3	19	71.67	6.33	42.09	565	64	2.77	3.82	4.11	3.38	1.31	3.42
3	20	42.5	4.33	23.42	525.5	0	2.77	3.82	4.11	3.38	1.31	3.42
7	1	86	37.67	61.83	86.1	311	3	3.18	3.58	3.38	3.94	3.5
7	2	85.33	49.5	67.42	110.6	191	3	3.18	3.58	3.38	3.94	3.5
7	3	86.17	48.5	67.33	113.3	420	3	3.18	3.58	3.38	3.94	3.5
7	4	81.67	56.33	69	55.5	231	3	3.18	3.58	3.38	3.94	3.5
7	5	80.67	65.5	73.08	16.7	226	3	3.18	3.58	3.38	3.94	3.5
7	6	76.67	55	65.83	36	270	3	3.18	3.58	3.38	3.94	3.5
7	7	72.67	71	71.83	15.3	153	3	3.18	3.58	3.38	3.94	3.5
7	8	60	77	68.5	10.5	234	3	3.18	3.58	3.38	3.94	3.5
7	9	62.33	87.17	74.75	145.3	152	3	3.18	3.58	3.38	3.94	3.5
7	10	83.83	77	80.42	89.6	99999	3	3.18	3.58	3.38	3.94	3.5
7	11	99999	99999	99999	80.8	283	3	3.18	3.58	3.38	3.94	3.5
7	12	88.67	90.67	89.67	85.9	50	3	3.18	3.58	3.38	3.94	3.5
7	13	83.5	74.17	78.83	192.1	226	3	3.18	3.58	3.38	3.94	3.5
7	14	82.5	83	82.75	58.4	329	3	3.18	3.58	3.38	3.94	3.5
7	15	79.5	79.33	79.42	78.6	261	3	3.18	3.58	3.38	3.94	3.5
7	16	82	82.67	82.33	57.7	185	3	3.18	3.58	3.38	3.94	3.5
7	17	89.17	91.83	90.5	42.3	246	3	3.18	3.58	3.38	3.94	3.5
7	18	86.5	85.33	85.92	132.5	104	3	3.18	3.58	3.38	3.94	3.5
7	19	85.67	86.33	86	33.7	266	3	3.18	3.58	3.38	3.94	3.5
7	20	84.5	86.5	85.5	64.7	140	3	3.18	3.58	3.38	3.94	3.5
8	1	96.67	0	48.33	481.8	15	1.94	2.73	3.82	4.12	1.69	2.5
8	2	92.83	0	46.42	486.5	7	1.94	2.73	3.82	4.12	1.69	2.5
8	3	69.83	0	34.92	37	108	1.94	2.73	3.82	4.12	1.69	2.5
8	4	75	0	37.5	584.8	25	1.94	2.73	3.82	4.12	1.69	2.5
8	5	83.33	0	41.67	517.7	45	1.94	2.73	3.82	4.12	1.69	2.5
8	6	61.33	0	30.67	513.8	32	1.94	2.73	3.82	4.12	1.69	2.5
8	7	63.33	11.67	34.75	506.6	52	1.94	2.73	3.82	4.12	1.69	2.5
8	8	83.33	0	41.67	529.4	148	1.94	2.73	3.82	4.12	1.69	2.5
8	9	83.33	0	41.67	410	92	1.94	2.73	3.82	4.12	1.69	2.5
8	10	100	0	50	552.8	36	1.94	2.73	3.82	4.12	1.69	2.5
8	11	100	0	50	452.6	26	1.94	2.73	3.82	4.12	1.69	2.5
8	12	36.67	0	18.33	489	115	1.94	2.73	3.82	4.12	1.69	2.5
8	13	16.5	0	8.25	546.9	80	1.94	2.73	3.82	4.12	1.69	2.5
8	14	25.33	0	12.67	499.9	47	1.94	2.73	3.82	4.12	1.69	2.5
8	15	33.33	0	16.67	491.8	172	1.94	2.73	3.82	4.12	1.69	2.5
8	16	16.5	0	8.25	489.4	126	1.94	2.73	3.82	4.12	1.69	2.5
8	17	100	0	50	36.7	91	1.94	2.73	3.82	4.12	1.69	2.5
8	18	57.5	0	28.75	551.2	101	1.94	2.73	3.82	4.12	1.69	2.5
8	19	99999	99999	99999	587	72	1.94	2.73	3.82	4.12	1.69	2.5
8	20	99999	99999	99999	499.1	53	1.94	2.73	3.82	4.12	1.69	2.5
9	1	79.17	31.17	55.17	339.1	121	2.71	4.55	2.76	2.27	4.81	3.67
9	2	79.17	44	61.58	349.9	324	2.71	4.55	2.76	2.27	4.81	3.67
9	3	81.83	42.83	62.33	260.4	93	2.71	4.55	2.76	2.27	4.81	3.67
9	4	57	14.83	35.92	198.4	346	2.71	4.55	2.76	2.27	4.81	3.67
9	5	67.17	1.83	34.5	221.2	229	2.71	4.55	2.76	2.27	4.81	3.67
9	6	71.17	6.5	38.83	311	395	2.71	4.55	2.76	2.27	4.81	3.67
9	7	71.17	3	37.08	315.6	321	2.71	4.55	2.76	2.27	4.81	3.67
9	8	64.33	0	32.17	127.2	370	2.71	4.55	2.76	2.27	4.81	3.67
9	9	56	5.33	30.67	197.2	550	2.71	4.55	2.76	2.27	4.81	3.67
9	10	66.67	6.67	36.67	782.2	334	2.71	4.55	2.76	2.27	4.81	3.67
9	11	48.17	8.67	28.42	535	527	2.71	4.55	2.76	2.27	4.81	3.67
9	12	58.33	8.17	33.25	126.9	613	2.71	4.55	2.76	2.27	4.81	3.67
9	13	66.33	5.67	36	286.1	644	2.71	4.55	2.76	2.27	4.81	3.67
9	14	73.83	13.67	43.75	36.4	425	2.71	4.55	2.76	2.27	4.81	3.67
9	15	75.5	18	46.75	359.3	473	2.71	4.55	2.76	2.27	4.81	3.67
9	16	69.33	11.33	40.33	352.5	601	2.71	4.55	2.76	2.27	4.81	3.67
9	17	74.67	12	43.33	232	654	2.71	4.55	2.76	2.27	4.81	3.67
9	18	88.67	19	53.83	418.7	390	2.71	4.55	2.76	2.27	4.81	3.67
9	19	94.5	24.33	59.42	350.1	406	2.71	4.55	2.76	2.27	4.81	3.67
9	20	81.33	20.5	50.92	357.2	337	2.71	4.55	2.76	2.27	4.81	3.67
10	1	59.33	9.17	34.25	1006.3	122	2.54	4.36	4.58	4.5	2.88	3.42
10	2	63.5	6.5	35	5467.9	246	2.54	4.36	4.58	4.5	2.88	3.42
10	3	50.83	2.67	26.75	970.8	351	2.54	4.36	4.58	4.5	2.88	3.42
10	4	55.67	3.83	29.75	1436.1	96	2.54	4.36	4.58	4.5	2.88	3.42
10	5	99999	99999	99999	1214.5	242	2.54	4.36	4.58	4.5	2.88	3.42
10	6	27.17	3.17	15.17	1035.4	218	2.54	4.36	4.58	4.5	2.88	3.42
10	7	51	7.17	29.08	820.5	184	2.54	4.36	4.58	4.5	2.88	3.42
10	8	55.33	3.83	29.58	1721.5	463	2.54	4.36	4.58	4.5	2.88	3.42
10	9	59.5	16.17	37.83	1729.7	256	2.54	4.36	4.58	4.5	2.88	3.42
10	10	59.67	6	32.83	1524.7	384	2.54	4.36	4.58	4.5	2.88	3.42
10	11	62.33	2.83	32.58	1006.1	289	2.54	4.36	4.58	4.5	2.88	3.42
10	12	70	1.83	35.92	267.4	377	2.54	4.36	4.58	4.5	2.88	3.42
10	13	65.33	5.83	35.58	1162.8	229	2.54	4.36	4.58	4.5	2.88	3.42
10	14	70.67	5.67	38.17	1423.2	307	2.54	4.36	4.58	4.5	2.88	3.42
10	15	48.17	5	26.58	1140.3	248	2.54	4.36	4.58	4.5	2.88	3.42
10	16	52	5.17	28.58	1258.6	290	2.54	4.36	4.58	4.5	2.88	3.42
10	17	51.83	5	28.42	1084.2	173	2.54	4.36	4.58	4.5	2.88	3.42
10	18	59.67	7	33.33	2145.7	107	2.54	4.36	4.58	4.5	2.88	3.42
10	19	56.33	8.5	32.42	588.3	52	2.54	4.36	4.58	4.5	2.88	3.42
10	20	50.5	6.83	28.67	3011.2	58	2.54	4.36	4.58	4.5	2.88	3.42
11	1	81.67	45.33	63.5	739.5	169	2.73	4.27	3.05	3.04	4.63	4.5
11	2	83.83	48.67	66.25	564.1	127	2.73	4.27	3.05	3.04	4.63	4.5
11	3	84.83	48.17	66.5	13.7	340	2.73	4.27	3.05	3.04	4.63	4.5
11	4	81.5	44.33	62.92	798.4	73	2.73	4.27	3.05	3.04	4.63	4.5
11	5	85.67	46.17	65.92	16.2	198	2.73	4.27	3.05	3.04	4.63	4.5
11	6	88.17	43	65.58	16.7	258	2.73	4.27	3.05	3.04	4.63	4.5
11	7	84.67	51.83	68.25	862.2	304	2.73	4.27	3.05	3.04	4.63	4.5
11	8	86	38.83	62.42	19.1	243	2.73	4.27	3.05	3.04	4.63	4.5
11	9	91.17	46	68.58	8.4	165	2.73	4.27	3.05	3.04	4.63	4.5
11	10	88.5	45.67	67.08	14	259	2.73	4.27	3.05	3.04	4.63	4.5
11	11	94.83	48.5	71.67	914.3	35	2.73	4.27	3.05	3.04	4.63	4.5
11	12	92.67	61	76.83	12.7	147	2.73	4.27	3.05	3.04	4.63	4.5
11	13	88.5	42.83	65.67	11.2	44	2.73	4.27	3.05	3.04	4.63	4.5
11	14	92.5	52.33	72.42	10.5	179	2.73	4.27	3.05	3.04	4.63	4.5
11	15	94.33	56.33	75.33	542.4	127	2.73	4.27	3.05	3.04	4.63	4.5
11	16	95	43	69	15.9	307	2.73	4.27	3.05	3.04	4.63	4.5
11	17	91.83	48.5	70.17	10.5	279	2.73	4.27	3.05	3.04	4.63	4.5
11	18	89.33	43.17	66.25	13.8	256	2.73	4.27	3.05	3.04	4.63	4.5
11	19	95	47.17	71.08	780.7	206	2.73	4.27	3.05	3.04	4.63	4.5
11	20	92.17	54.83	73.5	485.2	139	2.73	4.27	3.05	3.04	4.63	4.5
12	1	79.17	21.83	50.5	730.5	0	2.46	3.27	3.95	3.92	2.31	3.25
12	2	73.5	17.17	45.33	543.8	0	2.46	3.27	3.95	3.92	2.31	3.25
12	3	80.5	10	45.25	726.8	91	2.46	3.27	3.95	3.92	2.31	3.25
12	4	79.33	12.5	45.92	743.4	9	2.46	3.27	3.95	3.92	2.31	3.25
12	5	79.17	16.5	47.83	615.7	45	2.46	3.27	3.95	3.92	2.31	3.25
12	6	79.5	12	45.75	759.7	44	2.46	3.27	3.95	3.92	2.31	3.25
12	7	75	14.33	44.67	687.9	1	2.46	3.27	3.95	3.92	2.31	3.25
12	8	77.67	11.67	44.67	700.3	26	2.46	3.27	3.95	3.92	2.31	3.25
12	9	81.83	11.5	46.67	832.1	33	2.46	3.27	3.95	3.92	2.31	3.25
12	10	81.17	13.83	47.5	480.7	121	2.46	3.27	3.95	3.92	2.31	3.25
12	11	77.5	8.33	42.92	558.6	114	2.46	3.27	3.95	3.92	2.31	3.25
12	12	80.17	9.83	45	478.5	74	2.46	3.27	3.95	3.92	2.31	3.25
12	13	79.5	13.17	46.33	502.1	35	2.46	3.27	3.95	3.92	2.31	3.25
12	14	76.67	12	44.33	652.1	58	2.46	3.27	3.95	3.92	2.31	3.25
12	15	80.83	8.67	44.75	751.8	128	2.46	3.27	3.95	3.92	2.31	3.25
12	16	82.33	8.83	45.58	979.4	14	2.46	3.27	3.95	3.92	2.31	3.25
12	17	77.83	7.5	42.67	609.4	32	2.46	3.27	3.95	3.92	2.31	3.25
12	18	75.17	7.33	41.25	716.7	0	2.46	3.27	3.95	3.92	2.31	3.25
12	19	73.83	6.17	40	840	31	2.46	3.27	3.95	3.92	2.31	3.25
12	20	79.5	6	42.75	799.3	23	2.46	3.27	3.95	3.92	2.31	3.25
14	1	67.33	31	49.17	39	80	2.96	4.09	3.16	3.27	3.5	2.67
14	2	58.83	16.5	37.67	394	74	2.96	4.09	3.16	3.27	3.5	2.67
14	3	51.67	15.17	33.42	1285.7	0	2.96	4.09	3.16	3.27	3.5	2.67
14	4	44	10.83	27.42	860.6	32	2.96	4.09	3.16	3.27	3.5	2.67
14	5	47.33	19.5	33.42	947.4	204	2.96	4.09	3.16	3.27	3.5	2.67
14	6	46.83	0	23.42	511	105	2.96	4.09	3.16	3.27	3.5	2.67
14	7	31.17	0	15.58	772.5	4	2.96	4.09	3.16	3.27	3.5	2.67
14	8	36	5.5	20.75	401.1	65	2.96	4.09	3.16	3.27	3.5	2.67
14	9	48.83	0	24.42	373.7	30	2.96	4.09	3.16	3.27	3.5	2.67
14	10	39.17	0	19.58	979.1	12	2.96	4.09	3.16	3.27	3.5	2.67
14	11	38.83	1.33	20.08	48.7	75	2.96	4.09	3.16	3.27	3.5	2.67
14	12	11.33	0	5.67	55.6	134	2.96	4.09	3.16	3.27	3.5	2.67
14	13	24	9.5	16.75	393.6	340	2.96	4.09	3.16	3.27	3.5	2.67
14	14	11.67	0	5.83	93.3	151	2.96	4.09	3.16	3.27	3.5	2.67
14	15	18.83	6.17	12.5	594	184	2.96	4.09	3.16	3.27	3.5	2.67
14	16	28.33	2.83	15.58	567.8	186	2.96	4.09	3.16	3.27	3.5	2.67
14	17	30.17	0	15.08	77	300	2.96	4.09	3.16	3.27	3.5	2.67
14	18	33.17	0	16.58	577.8	135	2.96	4.09	3.16	3.27	3.5	2.67
14	19	10.17	0	5.08	112.2	132	2.96	4.09	3.16	3.27	3.5	2.67
14	20	25.83	5.17	15.5	34.8	304	2.96	4.09	3.16	3.27	3.5	2.67
17	1	67.5	54	60.75	38.5	59	1.94	3.55	3.45	2.96	3.94	3.58
17	2	51.5	43.83	47.67	19.7	81	1.94	3.55	3.45	2.96	3.94	3.58
17	3	52.67	38.5	45.58	35	140	1.94	3.55	3.45	2.96	3.94	3.58
17	4	37.83	29.83	33.83	3.8	61	1.94	3.55	3.45	2.96	3.94	3.58
17	5	39.33	29.83	34.58	0	95	1.94	3.55	3.45	2.96	3.94	3.58
17	6	36	30.67	33.33	10.7	68	1.94	3.55	3.45	2.96	3.94	3.58
17	7	27.67	16	21.83	.2	152	1.94	3.55	3.45	2.96	3.94	3.58
17	8	19	18.33	18.67	121.3	29	1.94	3.55	3.45	2.96	3.94	3.58
17	9	12.5	5.5	9	4.8	47	1.94	3.55	3.45	2.96	3.94	3.58
17	10	24.17	14.67	19.42	42.8	42	1.94	3.55	3.45	2.96	3.94	3.58
17	11	19.33	13.67	16.5	36.1	59	1.94	3.55	3.45	2.96	3.94	3.58
17	12	7	8.17	7.58	0	34	1.94	3.55	3.45	2.96	3.94	3.58
17	13	26.33	19.17	22.75	0	110	1.94	3.55	3.45	2.96	3.94	3.58
17	14	14.83	10.83	12.83	.9	57	1.94	3.55	3.45	2.96	3.94	3.58
17	15	13.17	7.5	10.33	1.2	35	1.94	3.55	3.45	2.96	3.94	3.58
17	16	14	9.33	11.67	4.4	27	1.94	3.55	3.45	2.96	3.94	3.58
17	17	25.83	16.83	21.33	2.4	82	1.94	3.55	3.45	2.96	3.94	3.58
17	18	12.33	6.33	9.33	227.1	65	1.94	3.55	3.45	2.96	3.94	3.58
17	19	6.17	5.5	5.83	1.8	66	1.94	3.55	3.45	2.96	3.94	3.58
17	20	7.67	9.33	8.5	3.1	60	1.94	3.55	3.45	2.96	3.94	3.58
18	1	39.17	5.83	22.5	690	18	1.81	3.82	3.66	2.81	3	3.67
18	2	26.17	3.67	14.92	763.2	58	1.81	3.82	3.66	2.81	3	3.67
18	3	16.67	4.67	10.67	581.8	140	1.81	3.82	3.66	2.81	3	3.67
18	4	23.17	6.83	15	973.4	126	1.81	3.82	3.66	2.81	3	3.67
18	5	8.33	4.83	6.58	364.9	167	1.81	3.82	3.66	2.81	3	3.67
18	6	12.17	1.83	7	319.5	243	1.81	3.82	3.66	2.81	3	3.67
18	7	11.33	1.67	6.5	459.9	52	1.81	3.82	3.66	2.81	3	3.67
18	8	31	3.33	17.17	988.9	79	1.81	3.82	3.66	2.81	3	3.67
18	9	16.33	6.5	11.42	163.9	154	1.81	3.82	3.66	2.81	3	3.67
18	10	21.17	4.67	12.92	208.8	130	1.81	3.82	3.66	2.81	3	3.67
18	11	19.5	5	12.25	977.5	178	1.81	3.82	3.66	2.81	3	3.67
18	12	8.17	3.67	5.92	653.1	101	1.81	3.82	3.66	2.81	3	3.67
18	13	9.83	0	4.92	273.4	281	1.81	3.82	3.66	2.81	3	3.67
18	14	9.83	1.83	5.83	353.1	93	1.81	3.82	3.66	2.81	3	3.67
18	15	13	3.67	8.33	605.8	322	1.81	3.82	3.66	2.81	3	3.67
18	16	7.83	2.5	5.17	439.9	137	1.81	3.82	3.66	2.81	3	3.67
18	17	6.17	0	3.08	571.4	247	1.81	3.82	3.66	2.81	3	3.67
18	18	33.33	4	18.67	987.2	128	1.81	3.82	3.66	2.81	3	3.67
18	19	19.5	3.33	11.42	867.3	30	1.81	3.82	3.66	2.81	3	3.67
18	20	4.17	0	2.08	928.9	126	1.81	3.82	3.66	2.81	3	3.67
19	1	93	65.33	79.17	1167.5	59	2.69	4.18	3.66	3.15	4.63	4.17
19	2	85.67	61.67	73.67	1229.3	4	2.69	4.18	3.66	3.15	4.63	4.17
19	3	80.5	53.5	67	48.6	21	2.69	4.18	3.66	3.15	4.63	4.17
19	4	74.67	44	59.33	564.2	81	2.69	4.18	3.66	3.15	4.63	4.17
19	5	75.67	47.17	61.42	619.1	0	2.69	4.18	3.66	3.15	4.63	4.17
19	6	64.67	47	55.83	10.4	163	2.69	4.18	3.66	3.15	4.63	4.17
19	7	66.67	44	55.33	7.7	165	2.69	4.18	3.66	3.15	4.63	4.17
19	8	56.67	34	45.33	11.5	246	2.69	4.18	3.66	3.15	4.63	4.17
19	9	53.33	27	40.17	599.2	122	2.69	4.18	3.66	3.15	4.63	4.17
19	10	65.33	28.33	46.83	555.3	56	2.69	4.18	3.66	3.15	4.63	4.17
19	11	45	20	32.5	2679.7	73	2.69	4.18	3.66	3.15	4.63	4.17
19	12	50.17	20.17	35.17	1799.8	152	2.69	4.18	3.66	3.15	4.63	4.17
19	13	59.17	26.67	42.92	6.7	180	2.69	4.18	3.66	3.15	4.63	4.17
19	14	40.17	18.33	29.25	923.8	179	2.69	4.18	3.66	3.15	4.63	4.17
19	15	35.17	16.67	25.92	556.4	76	2.69	4.18	3.66	3.15	4.63	4.17
19	16	49.67	17.83	33.75	955.9	128	2.69	4.18	3.66	3.15	4.63	4.17
19	17	42.33	22.67	32.5	313.9	7	2.69	4.18	3.66	3.15	4.63	4.17
19	18	57	21.33	39.17	18.3	56	2.69	4.18	3.66	3.15	4.63	4.17
19	19	54.83	35.17	45	11.1	80	2.69	4.18	3.66	3.15	4.63	4.17
19	20	60	30	45	563.4	108	2.69	4.18	3.66	3.15	4.63	4.17
20	1	87.67	47.5	67.58	748.2	72	1.83	3.91	3.5	3.08	3.69	3.67
20	2	75.17	52.17	63.67	635	30	1.83	3.91	3.5	3.08	3.69	3.67
20	3	71.5	50.67	61.08	335	55	1.83	3.91	3.5	3.08	3.69	3.67
20	4	76	41.17	58.58	603.9	36	1.83	3.91	3.5	3.08	3.69	3.67
20	5	76.67	41.5	59.08	262.3	146	1.83	3.91	3.5	3.08	3.69	3.67
20	6	68	35	51.5	513.5	61	1.83	3.91	3.5	3.08	3.69	3.67
20	7	65.83	34.5	50.17	429	65	1.83	3.91	3.5	3.08	3.69	3.67
20	8	67.17	34.17	50.67	247.2	25	1.83	3.91	3.5	3.08	3.69	3.67
20	9	64.17	25.5	44.83	721.3	22	1.83	3.91	3.5	3.08	3.69	3.67
20	10	55	28.5	41.75	664.4	7	1.83	3.91	3.5	3.08	3.69	3.67
20	11	59.5	33	46.25	412.5	45	1.83	3.91	3.5	3.08	3.69	3.67
20	12	68.33	25.83	47.08	170.5	70	1.83	3.91	3.5	3.08	3.69	3.67
20	13	67.17	26.17	46.67	62.6	111	1.83	3.91	3.5	3.08	3.69	3.67
20	14	55.5	25.33	40.42	756.1	53	1.83	3.91	3.5	3.08	3.69	3.67
20	15	53.33	32.83	43.08	418.5	167	1.83	3.91	3.5	3.08	3.69	3.67
20	16	57	27.33	42.17	42.8	195	1.83	3.91	3.5	3.08	3.69	3.67
20	17	58.17	31.33	44.75	870.2	253	1.83	3.91	3.5	3.08	3.69	3.67
20	18	55.33	26.67	41	992.6	61	1.83	3.91	3.5	3.08	3.69	3.67
20	19	55.67	31.5	43.58	1080.8	61	1.83	3.91	3.5	3.08	3.69	3.67
20	20	64.5	31.33	47.92	1161.1	14	1.83	3.91	3.5	3.08	3.69	3.67
22	1	67.83	16.17	42	1059.1	63	2.67	4.09	3.66	3.23	3.38	3.17
22	2	53.83	62.33	58.08	118.5	158	2.67	4.09	3.66	3.23	3.38	3.17
22	3	52.67	23.5	38.08	276.9	150	2.67	4.09	3.66	3.23	3.38	3.17
22	4	53	31.33	42.17	73	239	2.67	4.09	3.66	3.23	3.38	3.17
22	5	57.67	58.5	58.08	356.4	127	2.67	4.09	3.66	3.23	3.38	3.17
22	6	49	24.17	36.58	182.7	69	2.67	4.09	3.66	3.23	3.38	3.17
22	7	48.83	34.33	41.58	119.3	95	2.67	4.09	3.66	3.23	3.38	3.17
22	8	54.83	30.67	42.75	338	100	2.67	4.09	3.66	3.23	3.38	3.17
22	9	56.67	42.67	49.67	499.7	190	2.67	4.09	3.66	3.23	3.38	3.17
22	10	49.83	35.67	42.75	398.5	61	2.67	4.09	3.66	3.23	3.38	3.17
22	11	51	41.17	46.08	160	84	2.67	4.09	3.66	3.23	3.38	3.17
22	12	42.83	37.33	40.08	49.6	74	2.67	4.09	3.66	3.23	3.38	3.17
22	13	58.33	42.33	50.33	697	91	2.67	4.09	3.66	3.23	3.38	3.17
22	14	42	44	43	666.5	190	2.67	4.09	3.66	3.23	3.38	3.17
22	15	45.17	31	38.08	224.3	125	2.67	4.09	3.66	3.23	3.38	3.17
22	16	48.5	38.67	43.58	129.1	136	2.67	4.09	3.66	3.23	3.38	3.17
22	17	40.33	39.67	40	901.4	78	2.67	4.09	3.66	3.23	3.38	3.17
22	18	45	32.17	38.58	255.5	265	2.67	4.09	3.66	3.23	3.38	3.17
22	19	22.33	21.5	21.92	223.7	46	2.67	4.09	3.66	3.23	3.38	3.17
22	20	27	24.67	25.83	784.6	83	2.67	4.09	3.66	3.23	3.38	3.17
23	1	48	17.83	32.92	979.8	100	1.77	3.45	4.08	3.42	3	3.58
23	2	61.67	7	34.33	380.8	104	1.77	3.45	4.08	3.42	3	3.58
23	3	56.83	7.17	32	1106	39	1.77	3.45	4.08	3.42	3	3.58
23	4	39.33	3.33	21.33	814.1	41	1.77	3.45	4.08	3.42	3	3.58
23	5	40.67	9.5	25.08	1620.3	74	1.77	3.45	4.08	3.42	3	3.58
23	6	41.67	11	26.33	1030.6	0	1.77	3.45	4.08	3.42	3	3.58
23	7	40	5	22.5	840.6	168	1.77	3.45	4.08	3.42	3	3.58
23	8	35.83	7.67	21.75	1607	61	1.77	3.45	4.08	3.42	3	3.58
23	9	29.67	5.67	17.67	145.8	282	1.77	3.45	4.08	3.42	3	3.58
23	10	9.67	7.5	8.58	647.6	94	1.77	3.45	4.08	3.42	3	3.58
23	11	12.17	11	11.58	1493.7	94	1.77	3.45	4.08	3.42	3	3.58
23	12	22.17	8.17	15.17	708.4	135	1.77	3.45	4.08	3.42	3	3.58
23	13	21.5	9.33	15.42	819.9	115	1.77	3.45	4.08	3.42	3	3.58
23	14	16.5	9.67	13.08	1157.4	12	1.77	3.45	4.08	3.42	3	3.58
23	15	36.17	11.17	23.67	1054.4	74	1.77	3.45	4.08	3.42	3	3.58
23	16	30.67	6.67	18.67	111.5	99	1.77	3.45	4.08	3.42	3	3.58
23	17	28.33	8.5	18.42	701.1	118	1.77	3.45	4.08	3.42	3	3.58
23	18	26.17	8.83	17.5	948.1	106	1.77	3.45	4.08	3.42	3	3.58
23	19	31	6	18.5	1116.2	95	1.77	3.45	4.08	3.42	3	3.58
23	20	19.83	5.17	12.5	971.2	108	1.77	3.45	4.08	3.42	3	3.58
25	1	32	21.67	26.83	955.8	155	2.46	3.73	3.42	3.31	3.38	2.17
25	2	15	4.67	9.83	407.9	43	2.46	3.73	3.42	3.31	3.38	2.17
25	3	61	23.17	42.08	538.9	119	2.46	3.73	3.42	3.31	3.38	2.17
25	4	69.17	14.5	41.83	93.8	83	2.46	3.73	3.42	3.31	3.38	2.17
25	5	23.17	7.17	15.17	51	115	2.46	3.73	3.42	3.31	3.38	2.17
25	6	40	6	23	1300	12	2.46	3.73	3.42	3.31	3.38	2.17
25	7	72.5	24.83	48.67	1110.7	24	2.46	3.73	3.42	3.31	3.38	2.17
25	8	82	27.67	54.83	1328.3	21	2.46	3.73	3.42	3.31	3.38	2.17
25	9	76.17	13.33	44.75	747.2	24	2.46	3.73	3.42	3.31	3.38	2.17
25	10	71.83	37.5	54.67	551.3	37	2.46	3.73	3.42	3.31	3.38	2.17
25	11	58.33	18.5	38.42	627.7	110	2.46	3.73	3.42	3.31	3.38	2.17
25	12	48.67	7.17	27.92	26.6	117	2.46	3.73	3.42	3.31	3.38	2.17
25	13	68.17	6.83	37.5	271.2	38	2.46	3.73	3.42	3.31	3.38	2.17
25	14	53.5	8.33	30.92	604.2	92	2.46	3.73	3.42	3.31	3.38	2.17
25	15	51.83	3	27.42	593	71	2.46	3.73	3.42	3.31	3.38	2.17
25	16	58.67	16.17	37.42	789	204	2.46	3.73	3.42	3.31	3.38	2.17
25	17	59.17	9.5	34.33	33.5	46	2.46	3.73	3.42	3.31	3.38	2.17
25	18	70.67	8.83	39.75	221.1	10	2.46	3.73	3.42	3.31	3.38	2.17
25	19	65.67	7.83	36.75	291.5	449	2.46	3.73	3.42	3.31	3.38	2.17
25	20	63.5	9.17	36.33	299	511	2.46	3.73	3.42	3.31	3.38	2.17
26	1	59.33	13.5	36.42	939.1	61	2.71	3.18	3.74	3.38	2.69	3.25
26	2	40.67	6.67	23.67	300.8	28	2.71	3.18	3.74	3.38	2.69	3.25
26	3	50	9.83	29.92	170.3	40	2.71	3.18	3.74	3.38	2.69	3.25
26	4	58.33	13	35.67	27.5	20	2.71	3.18	3.74	3.38	2.69	3.25
26	5	56.5	39.17	47.83	68.8	53	2.71	3.18	3.74	3.38	2.69	3.25
26	6	67.67	13	40.33	1271.9	22	2.71	3.18	3.74	3.38	2.69	3.25
26	7	61	26.17	43.58	126.2	31	2.71	3.18	3.74	3.38	2.69	3.25
26	8	64.17	8.33	36.25	125.3	41	2.71	3.18	3.74	3.38	2.69	3.25
26	9	47.83	20	33.92	68.9	61	2.71	3.18	3.74	3.38	2.69	3.25
26	10	55	13.83	34.42	85.5	0	2.71	3.18	3.74	3.38	2.69	3.25
26	11	56.33	21	38.67	117.8	75	2.71	3.18	3.74	3.38	2.69	3.25
26	12	51.83	1.83	26.83	873.2	195	2.71	3.18	3.74	3.38	2.69	3.25
26	13	55.67	15	35.33	1963.5	74	2.71	3.18	3.74	3.38	2.69	3.25
26	14	59.33	14.67	37	182.3	163	2.71	3.18	3.74	3.38	2.69	3.25
26	15	64.17	16	40.08	188.5	104	2.71	3.18	3.74	3.38	2.69	3.25
26	16	55	18	36.5	122.4	47	2.71	3.18	3.74	3.38	2.69	3.25
26	17	57.5	11	34.25	498.7	96	2.71	3.18	3.74	3.38	2.69	3.25
26	18	38	18.17	28.08	40.2	188	2.71	3.18	3.74	3.38	2.69	3.25
26	19	41.83	4	22.92	252.6	152	2.71	3.18	3.74	3.38	2.69	3.25
26	20	47.83	3.83	25.83	479.9	18	2.71	3.18	3.74	3.38	2.69	3.25
27	1	95.33	33.67	64.5	630.8	109	3.13	3.73	3.16	3.31	4.25	3.67
27	2	87.83	48.5	68.17	780.5	18	3.13	3.73	3.16	3.31	4.25	3.67
27	3	97	38.5	67.75	661.6	179	3.13	3.73	3.16	3.31	4.25	3.67
27	4	95.33	36.67	66	708.6	7	3.13	3.73	3.16	3.31	4.25	3.67
27	5	85.33	31	58.17	694	93	3.13	3.73	3.16	3.31	4.25	3.67
27	6	90.5	31	60.75	679.8	112	3.13	3.73	3.16	3.31	4.25	3.67
27	7	88.17	27.67	57.92	875.4	41	3.13	3.73	3.16	3.31	4.25	3.67
27	8	78.5	30.83	54.67	671.1	96	3.13	3.73	3.16	3.31	4.25	3.67
27	9	86.33	35.83	61.08	117.6	94	3.13	3.73	3.16	3.31	4.25	3.67
27	10	78.67	28.33	53.5	82.7	31	3.13	3.73	3.16	3.31	4.25	3.67
27	11	78.17	31.5	54.83	1074.8	52	3.13	3.73	3.16	3.31	4.25	3.67
27	12	80.83	24.83	52.83	1115.2	49	3.13	3.73	3.16	3.31	4.25	3.67
27	13	75.17	24	49.58	817.7	128	3.13	3.73	3.16	3.31	4.25	3.67
27	14	95.17	23.33	59.25	752	173	3.13	3.73	3.16	3.31	4.25	3.67
27	15	81	22.83	51.92	1851.8	87	3.13	3.73	3.16	3.31	4.25	3.67
27	16	100	24	62	986.5	7	3.13	3.73	3.16	3.31	4.25	3.67
27	17	92.33	22	57.17	630.6	8	3.13	3.73	3.16	3.31	4.25	3.67
27	18	92.67	27.83	60.25	1042.4	41	3.13	3.73	3.16	3.31	4.25	3.67
27	19	89.33	25.83	57.58	978.2	67	3.13	3.73	3.16	3.31	4.25	3.67
27	20	87.83	23	55.42	732.7	131	3.13	3.73	3.16	3.31	4.25	3.67
28	1	71.67	52.5	62.08	32.9	236	3.15	3.91	3	2.58	3.94	3.5
28	2	71.17	69.5	70.33	783.3	113	3.15	3.91	3	2.58	3.94	3.5
28	3	68.5	68.5	68.5	1076.1	149	3.15	3.91	3	2.58	3.94	3.5
28	4	69.67	69.67	69.67	387.8	203	3.15	3.91	3	2.58	3.94	3.5
28	5	69	72.67	70.83	55.6	188	3.15	3.91	3	2.58	3.94	3.5
28	6	72.67	71.17	71.92	705.9	118	3.15	3.91	3	2.58	3.94	3.5
28	7	77.33	72.5	74.92	118.7	151	3.15	3.91	3	2.58	3.94	3.5
28	8	69.33	72.33	70.83	221	184	3.15	3.91	3	2.58	3.94	3.5
28	9	59.83	66.83	63.33	231.3	367	3.15	3.91	3	2.58	3.94	3.5
28	10	62	66.33	64.17	73.6	217	3.15	3.91	3	2.58	3.94	3.5
28	11	75.17	75.83	75.5	255.7	215	3.15	3.91	3	2.58	3.94	3.5
28	12	63	58	60.5	130	183	3.15	3.91	3	2.58	3.94	3.5
28	13	69	67.17	68.08	82.9	176	3.15	3.91	3	2.58	3.94	3.5
28	14	99999	99999	99999	92.4	163	3.15	3.91	3	2.58	3.94	3.5
28	15	73.67	74.5	74.08	84.6	324	3.15	3.91	3	2.58	3.94	3.5
28	16	65.17	65.5	65.33	116.1	234	3.15	3.91	3	2.58	3.94	3.5
28	17	58	56.17	57.08	129	181	3.15	3.91	3	2.58	3.94	3.5
28	18	49.5	52.83	51.17	160.8	270	3.15	3.91	3	2.58	3.94	3.5
28	19	57.17	54.17	55.67	178.3	159	3.15	3.91	3	2.58	3.94	3.5
28	20	72.5	81.17	76.83	360.2	194	3.15	3.91	3	2.58	3.94	3.5
29	1	66.33	30	48.17	946.5	3	2.71	3.64	3.29	3.04	3.88	2.92
29	2	61.5	35.67	48.58	583.2	31	2.71	3.64	3.29	3.04	3.88	2.92
29	3	61.17	29.33	45.25	527.4	41	2.71	3.64	3.29	3.04	3.88	2.92
29	4	65	25.83	45.42	846.9	0	2.71	3.64	3.29	3.04	3.88	2.92
29	5	61.5	28.5	45	888.9	6	2.71	3.64	3.29	3.04	3.88	2.92
29	6	54.17	28.5	41.33	1056.8	2	2.71	3.64	3.29	3.04	3.88	2.92
29	7	53	30.67	41.83	903.3	0	2.71	3.64	3.29	3.04	3.88	2.92
29	8	56.33	32	44.17	780.3	61	2.71	3.64	3.29	3.04	3.88	2.92
29	9	53.33	23.17	38.25	750	10	2.71	3.64	3.29	3.04	3.88	2.92
29	10	55.17	27.33	41.25	651.7	54	2.71	3.64	3.29	3.04	3.88	2.92
29	11	47.83	30.17	39	903.6	24	2.71	3.64	3.29	3.04	3.88	2.92
29	12	50.5	28.17	39.33	458.4	62	2.71	3.64	3.29	3.04	3.88	2.92
29	13	52.17	25	38.58	705.7	135	2.71	3.64	3.29	3.04	3.88	2.92
29	14	48.67	27	37.83	12.8	96	2.71	3.64	3.29	3.04	3.88	2.92
29	15	47.67	18	32.83	795	19	2.71	3.64	3.29	3.04	3.88	2.92
29	16	42	18.83	30.42	741.3	44	2.71	3.64	3.29	3.04	3.88	2.92
29	17	56.67	25.33	41	1808.2	5	2.71	3.64	3.29	3.04	3.88	2.92
29	18	63.5	23.33	43.42	501.1	108	2.71	3.64	3.29	3.04	3.88	2.92
29	19	54.17	18	36.08	700.4	26	2.71	3.64	3.29	3.04	3.88	2.92
29	20	50.83	20.5	35.67	701.9	27	2.71	3.64	3.29	3.04	3.88	2.92
30	1	86	43.33	64.67	333.3	0	2.94	3.82	3.63	3.12	3.88	3.25
30	2	74.67	32.33	53.5	251.2	0	2.94	3.82	3.63	3.12	3.88	3.25
30	3	85.67	36.5	61.08	682.4	0	2.94	3.82	3.63	3.12	3.88	3.25
30	4	56.67	16.67	36.67	320.5	0	2.94	3.82	3.63	3.12	3.88	3.25
30	5	70.67	20.33	45.5	423.2	0	2.94	3.82	3.63	3.12	3.88	3.25
30	6	61.67	20.67	41.17	343.5	0	2.94	3.82	3.63	3.12	3.88	3.25
30	7	66.17	11.33	38.75	150.4	0	2.94	3.82	3.63	3.12	3.88	3.25
30	8	75	22	48.5	501.7	0	2.94	3.82	3.63	3.12	3.88	3.25
30	9	68.67	26.17	47.42	537.9	0	2.94	3.82	3.63	3.12	3.88	3.25
30	10	74.33	19.67	47	426.5	0	2.94	3.82	3.63	3.12	3.88	3.25
30	11	70.83	13.5	42.17	563.2	0	2.94	3.82	3.63	3.12	3.88	3.25
30	12	56.67	12.5	34.58	124.8	0	2.94	3.82	3.63	3.12	3.88	3.25
30	13	48.17	7.5	27.83	229	0	2.94	3.82	3.63	3.12	3.88	3.25
30	14	50	13.33	31.67	140.2	0	2.94	3.82	3.63	3.12	3.88	3.25
30	15	16	5.33	10.67	294.4	0	2.94	3.82	3.63	3.12	3.88	3.25
30	16	68.33	33.33	50.83	365.4	0	2.94	3.82	3.63	3.12	3.88	3.25
30	17	67.17	16.83	42	359.5	0	2.94	3.82	3.63	3.12	3.88	3.25
30	18	16.5	4	10.25	11.9	0	2.94	3.82	3.63	3.12	3.88	3.25
30	19	54.67	16.33	35.5	39	0	2.94	3.82	3.63	3.12	3.88	3.25
30	20	57	8	32.5	30.5	0	2.94	3.82	3.63	3.12	3.88	3.25
31	1	96	60.83	78.42	232.8	89	3.81	4.64	3.32	1.92	4.94	4.08
31	2	94.83	57.17	76	16.5	284	3.81	4.64	3.32	1.92	4.94	4.08
31	3	85.17	54.83	70	341.8	155	3.81	4.64	3.32	1.92	4.94	4.08
31	4	95.5	57.83	76.67	12.7	282	3.81	4.64	3.32	1.92	4.94	4.08
31	5	99.83	64.5	82.17	1.2	383	3.81	4.64	3.32	1.92	4.94	4.08
31	6	93.67	61.5	77.58	17.4	252	3.81	4.64	3.32	1.92	4.94	4.08
31	7	95.17	66	80.58	77.2	291	3.81	4.64	3.32	1.92	4.94	4.08
31	8	94.5	54.5	74.5	14.8	180	3.81	4.64	3.32	1.92	4.94	4.08
31	9	84.33	67.33	75.83	11.7	156	3.81	4.64	3.32	1.92	4.94	4.08
31	10	87.83	42.33	65.08	0	150	3.81	4.64	3.32	1.92	4.94	4.08
31	11	81	59.17	70.08	14.1	409	3.81	4.64	3.32	1.92	4.94	4.08
31	12	91.83	63.83	77.83	3.4	236	3.81	4.64	3.32	1.92	4.94	4.08
31	13	73.67	59	66.33	7.2	420	3.81	4.64	3.32	1.92	4.94	4.08
31	14	86	69.67	77.83	3	221	3.81	4.64	3.32	1.92	4.94	4.08
31	15	86.5	65.67	76.08	23.7	471	3.81	4.64	3.32	1.92	4.94	4.08
31	16	91	69.17	80.08	1001.5	35	3.81	4.64	3.32	1.92	4.94	4.08
31	17	95.5	76.83	86.17	11.1	438	3.81	4.64	3.32	1.92	4.94	4.08
31	18	92.17	73.67	82.92	99.2	388	3.81	4.64	3.32	1.92	4.94	4.08
31	19	93	75.33	84.17	6.7	354	3.81	4.64	3.32	1.92	4.94	4.08
31	20	95.33	81.33	88.33	16.5	567	3.81	4.64	3.32	1.92	4.94	4.08
35	1	66.83	22.83	44.83	1222	298	1.79	2.73	3.37	3.38	2.94	3
35	2	60.33	9.33	34.83	789.8	309	1.79	2.73	3.37	3.38	2.94	3
35	3	66.83	22.5	44.67	792	195	1.79	2.73	3.37	3.38	2.94	3
35	4	59.17	16.5	37.83	1359.7	272	1.79	2.73	3.37	3.38	2.94	3
35	5	38	12.5	25.25	378.7	267	1.79	2.73	3.37	3.38	2.94	3
35	6	34	10.33	22.17	925.7	164	1.79	2.73	3.37	3.38	2.94	3
35	7	38.5	18.5	28.5	1197.4	154	1.79	2.73	3.37	3.38	2.94	3
35	8	50	15.5	32.75	1073.4	177	1.79	2.73	3.37	3.38	2.94	3
35	9	46	10.67	28.33	302.9	41	1.79	2.73	3.37	3.38	2.94	3
35	10	53.33	12.5	32.92	467	43	1.79	2.73	3.37	3.38	2.94	3
35	11	51.5	13	32.25	375.7	236	1.79	2.73	3.37	3.38	2.94	3
35	12	50.17	13.5	31.83	926.2	110	1.79	2.73	3.37	3.38	2.94	3
35	13	54.5	23.33	38.92	277.6	201	1.79	2.73	3.37	3.38	2.94	3
35	14	57.83	23.17	40.5	369.1	117	1.79	2.73	3.37	3.38	2.94	3
35	15	56.33	27.33	41.83	659.5	564	1.79	2.73	3.37	3.38	2.94	3
35	16	54.83	20.67	37.75	784.8	324	1.79	2.73	3.37	3.38	2.94	3
35	17	60.5	27.67	44.08	675.3	191	1.79	2.73	3.37	3.38	2.94	3
35	18	56.5	28	42.25	884.8	219	1.79	2.73	3.37	3.38	2.94	3
35	19	53.5	24.33	38.92	212.1	357	1.79	2.73	3.37	3.38	2.94	3
35	20	62.67	25.83	44.25	552	257	1.79	2.73	3.37	3.38	2.94	3
36	1	69.67	12	40.83	329.1	181	2.19	2.64	3.53	3.88	2.06	2.33
36	2	68.83	7.17	38	266.7	162	2.19	2.64	3.53	3.88	2.06	2.33
36	3	71.33	5.5	38.42	8.8	348	2.19	2.64	3.53	3.88	2.06	2.33
36	4	76.5	12.83	44.67	36.5	302	2.19	2.64	3.53	3.88	2.06	2.33
36	5	62.33	6.33	34.33	19.8	344	2.19	2.64	3.53	3.88	2.06	2.33
36	6	67.33	6.83	37.08	15.2	340	2.19	2.64	3.53	3.88	2.06	2.33
36	7	74.17	3.67	38.92	2.4	294	2.19	2.64	3.53	3.88	2.06	2.33
36	8	56.5	8	32.25	18.7	207	2.19	2.64	3.53	3.88	2.06	2.33
36	9	60.33	6.5	33.42	17.5	205	2.19	2.64	3.53	3.88	2.06	2.33
36	10	69.17	4.17	36.67	28.4	368	2.19	2.64	3.53	3.88	2.06	2.33
36	11	57.5	6.17	31.83	37.6	267	2.19	2.64	3.53	3.88	2.06	2.33
36	12	67.67	5.33	36.5	28.6	157	2.19	2.64	3.53	3.88	2.06	2.33
36	13	64.83	19	41.92	17.8	350	2.19	2.64	3.53	3.88	2.06	2.33
36	14	58	3	30.5	35.1	308	2.19	2.64	3.53	3.88	2.06	2.33
36	15	57.33	3.67	30.5	33.8	316	2.19	2.64	3.53	3.88	2.06	2.33
36	16	60.83	1.83	31.33	9.3	504	2.19	2.64	3.53	3.88	2.06	2.33
36	17	61.17	1	31.08	30.8	155	2.19	2.64	3.53	3.88	2.06	2.33
36	18	54.83	1.83	28.33	23	126	2.19	2.64	3.53	3.88	2.06	2.33
36	19	70.83	2	36.42	45	220	2.19	2.64	3.53	3.88	2.06	2.33
36	20	58.17	1.17	29.67	40.6	428	2.19	2.64	3.53	3.88	2.06	2.33
38	1	75	27.5	51.25	98.8	168	1.83	4.27	3.97	3.96	1.38	1.42
38	2	65.17	23.67	44.42	371.7	157	1.83	4.27	3.97	3.96	1.38	1.42
38	3	74	23.5	48.75	594.6	80	1.83	4.27	3.97	3.96	1.38	1.42
38	4	69	18.33	43.67	53	59	1.83	4.27	3.97	3.96	1.38	1.42
38	5	60.17	20.5	40.33	169	208	1.83	4.27	3.97	3.96	1.38	1.42
38	6	62.5	18	40.25	107.2	189	1.83	4.27	3.97	3.96	1.38	1.42
38	7	55	20.83	37.92	297	272	1.83	4.27	3.97	3.96	1.38	1.42
38	8	57	21.33	39.17	90.2	62	1.83	4.27	3.97	3.96	1.38	1.42
38	9	64.5	23.5	44	34.2	224	1.83	4.27	3.97	3.96	1.38	1.42
38	10	58.83	24	41.42	936.9	26	1.83	4.27	3.97	3.96	1.38	1.42
38	11	59.17	16.83	38	140.9	245	1.83	4.27	3.97	3.96	1.38	1.42
38	12	62	16.5	39.25	270	92	1.83	4.27	3.97	3.96	1.38	1.42
38	13	56.83	20.33	38.58	608.3	158	1.83	4.27	3.97	3.96	1.38	1.42
38	14	57.67	15	36.33	55.5	133	1.83	4.27	3.97	3.96	1.38	1.42
38	15	53.5	17.17	35.33	83.4	211	1.83	4.27	3.97	3.96	1.38	1.42
38	16	78.5	18.67	48.58	129.9	309	1.83	4.27	3.97	3.96	1.38	1.42
38	17	64.67	20.17	42.42	32.9	58	1.83	4.27	3.97	3.96	1.38	1.42
38	18	56.83	20.17	38.5	75.1	192	1.83	4.27	3.97	3.96	1.38	1.42
38	19	65.17	15.33	40.25	353.5	130	1.83	4.27	3.97	3.96	1.38	1.42
38	20	73	15	44	108.5	41	1.83	4.27	3.97	3.96	1.38	1.42
40	1	79.33	55.83	67.58	1820.8	52	3.52	4.27	3.76	3.15	4.38	4.58
40	2	68.67	61.17	64.92	1165.1	83	3.52	4.27	3.76	3.15	4.38	4.58
40	3	63.33	47.17	55.25	1880.2	68	3.52	4.27	3.76	3.15	4.38	4.58
40	4	60.67	32.33	46.5	763.6	68	3.52	4.27	3.76	3.15	4.38	4.58
40	5	64.67	37	50.83	791.3	92	3.52	4.27	3.76	3.15	4.38	4.58
40	6	68.33	31.67	50	1131.2	19	3.52	4.27	3.76	3.15	4.38	4.58
40	7	63	25.5	44.25	826.5	129	3.52	4.27	3.76	3.15	4.38	4.58
40	8	72.33	29.33	50.83	245.7	149	3.52	4.27	3.76	3.15	4.38	4.58
40	9	70	29.83	49.92	107.6	170	3.52	4.27	3.76	3.15	4.38	4.58
40	10	74.17	25.33	49.75	563.3	196	3.52	4.27	3.76	3.15	4.38	4.58
40	11	67.17	20.5	43.83	127.9	247	3.52	4.27	3.76	3.15	4.38	4.58
40	12	74.67	24.83	49.75	134.4	183	3.52	4.27	3.76	3.15	4.38	4.58
40	13	81	16.67	48.83	70.5	215	3.52	4.27	3.76	3.15	4.38	4.58
40	14	79.17	15.33	47.25	206.5	179	3.52	4.27	3.76	3.15	4.38	4.58
40	15	66.5	24.17	45.33	66.3	265	3.52	4.27	3.76	3.15	4.38	4.58
40	16	77.83	26.17	52	161.2	168	3.52	4.27	3.76	3.15	4.38	4.58
40	17	73.67	21.17	47.42	1040.9	63	3.52	4.27	3.76	3.15	4.38	4.58
40	18	77.5	15.17	46.33	673.3	87	3.52	4.27	3.76	3.15	4.38	4.58
40	19	74.17	23.67	48.92	409.7	45	3.52	4.27	3.76	3.15	4.38	4.58
40	20	78.5	15.67	47.08	883.6	0	3.52	4.27	3.76	3.15	4.38	4.58
41	1	31.83	29.5	30.67	1118.6	24	2.71	3.09	3.13	2.92	3.5	2.25
41	2	36.5	13.83	25.17	1383.4	24	2.71	3.09	3.13	2.92	3.5	2.25
41	3	40.5	16.67	28.58	1094.2	56	2.71	3.09	3.13	2.92	3.5	2.25
41	4	20.83	18.83	19.83	841.1	56	2.71	3.09	3.13	2.92	3.5	2.25
41	5	31.5	32.33	31.92	866.5	70	2.71	3.09	3.13	2.92	3.5	2.25
41	6	42	32.67	37.33	902.5	105	2.71	3.09	3.13	2.92	3.5	2.25
41	7	48	35.17	41.58	253.6	96	2.71	3.09	3.13	2.92	3.5	2.25
41	8	41.17	30	35.58	835.6	81	2.71	3.09	3.13	2.92	3.5	2.25
41	9	35.17	26.5	30.83	374.9	206	2.71	3.09	3.13	2.92	3.5	2.25
41	10	51.17	26.67	38.92	902.4	101	2.71	3.09	3.13	2.92	3.5	2.25
41	11	33.33	23	28.17	1509.5	45	2.71	3.09	3.13	2.92	3.5	2.25
41	12	35.17	17.33	26.25	169.3	101	2.71	3.09	3.13	2.92	3.5	2.25
41	13	45.17	23.17	34.17	1060.6	110	2.71	3.09	3.13	2.92	3.5	2.25
41	14	30.17	14.17	22.17	948.5	129	2.71	3.09	3.13	2.92	3.5	2.25
41	15	55.67	22.5	39.08	824	63	2.71	3.09	3.13	2.92	3.5	2.25
41	16	56.83	24.83	40.83	1062.4	104	2.71	3.09	3.13	2.92	3.5	2.25
41	17	52	27.33	39.67	1101.6	73	2.71	3.09	3.13	2.92	3.5	2.25
41	18	55	28.17	41.58	737.1	179	2.71	3.09	3.13	2.92	3.5	2.25
41	19	37.83	16.83	27.33	346.7	42	2.71	3.09	3.13	2.92	3.5	2.25
41	20	47	36	41.5	1286.7	0	2.71	3.09	3.13	2.92	3.5	2.25
42	1	50.17	0	25.08	217.6	6	2	3.36	3.61	2.65	1.75	3.17
42	2	47.5	6.5	27	135.8	15	2	3.36	3.61	2.65	1.75	3.17
42	3	28	9.5	18.75	266	17	2	3.36	3.61	2.65	1.75	3.17
42	4	66.67	5.33	36	257.9	12	2	3.36	3.61	2.65	1.75	3.17
42	5	57.5	4.5	31	189.6	14	2	3.36	3.61	2.65	1.75	3.17
42	6	53	4.67	28.83	195.9	0	2	3.36	3.61	2.65	1.75	3.17
42	7	56	.33	28.17	187.1	0	2	3.36	3.61	2.65	1.75	3.17
42	8	42.5	1	21.75	289.9	14	2	3.36	3.61	2.65	1.75	3.17
42	9	49.5	3	26.25	433.9	16	2	3.36	3.61	2.65	1.75	3.17
42	10	25.33	2	13.67	319.9	0	2	3.36	3.61	2.65	1.75	3.17
42	11	44.67	7	25.83	426.3	4	2	3.36	3.61	2.65	1.75	3.17
42	12	39.5	4.5	22	173.5	4	2	3.36	3.61	2.65	1.75	3.17
42	13	43.33	5	24.17	397	11	2	3.36	3.61	2.65	1.75	3.17
42	14	23.83	5.33	14.58	101.3	6	2	3.36	3.61	2.65	1.75	3.17
42	15	30.67	3.33	17	264.8	11	2	3.36	3.61	2.65	1.75	3.17
42	16	30.83	2.83	16.83	133.9	0	2	3.36	3.61	2.65	1.75	3.17
42	17	30.83	5.83	18.33	178.9	9	2	3.36	3.61	2.65	1.75	3.17
42	18	22.5	5.67	14.08	191.4	10	2	3.36	3.61	2.65	1.75	3.17
42	19	17.67	6.5	12.08	283.5	28	2	3.36	3.61	2.65	1.75	3.17
42	20	22.33	2	12.17	209.5	2	2	3.36	3.61	2.65	1.75	3.17
43	1	71.67	26.67	49.17	263.8	150	2.77	3.45	3.71	3.35	3.13	3.33
43	2	77.5	29.33	53.42	253.8	368	2.77	3.45	3.71	3.35	3.13	3.33
43	3	56.67	29.67	43.17	552.5	211	2.77	3.45	3.71	3.35	3.13	3.33
43	4	66	25	45.5	123.7	225	2.77	3.45	3.71	3.35	3.13	3.33
43	5	70.83	30.33	50.58	120.1	297	2.77	3.45	3.71	3.35	3.13	3.33
43	6	63.67	22	42.83	118.6	345	2.77	3.45	3.71	3.35	3.13	3.33
43	7	68.67	31.5	50.08	383	193	2.77	3.45	3.71	3.35	3.13	3.33
43	8	77.33	37.17	57.25	173.7	24	2.77	3.45	3.71	3.35	3.13	3.33
43	9	81.83	38.67	60.25	915	77	2.77	3.45	3.71	3.35	3.13	3.33
43	10	77.17	36.5	56.83	420.5	196	2.77	3.45	3.71	3.35	3.13	3.33
43	11	80.33	54.17	67.25	603.1	244	2.77	3.45	3.71	3.35	3.13	3.33
43	12	79.67	41.17	60.42	1063.5	359	2.77	3.45	3.71	3.35	3.13	3.33
43	13	37.5	37.5	37.5	21.3	422	2.77	3.45	3.71	3.35	3.13	3.33
43	14	68.83	58.33	63.58	816.6	225	2.77	3.45	3.71	3.35	3.13	3.33
43	15	66	62.17	64.08	2419.3	72	2.77	3.45	3.71	3.35	3.13	3.33
43	16	53.17	54.67	53.92	2061.9	47	2.77	3.45	3.71	3.35	3.13	3.33
43	17	20.83	54.83	37.83	1984	31	2.77	3.45	3.71	3.35	3.13	3.33
43	18	47.5	60.83	54.17	484.8	387	2.77	3.45	3.71	3.35	3.13	3.33
43	19	52.17	47.33	49.75	844.2	73	2.77	3.45	3.71	3.35	3.13	3.33
43	20	55.5	41	48.25	819	203	2.77	3.45	3.71	3.35	3.13	3.33
48	1	76.83	55.5	66.17	1799.9	32	3.17	3.55	3.61	2.81	3.69	3.33
48	2	56.67	47.5	52.08	609.1	31	3.17	3.55	3.61	2.81	3.69	3.33
48	3	69.17	50	59.58	1289.5	28	3.17	3.55	3.61	2.81	3.69	3.33
48	4	66.67	42.33	54.5	977.4	82	3.17	3.55	3.61	2.81	3.69	3.33
48	5	78.67	53.17	65.92	1842.4	42	3.17	3.55	3.61	2.81	3.69	3.33
48	6	90.67	45.17	67.92	172.2	449	3.17	3.55	3.61	2.81	3.69	3.33
48	7	81	47.17	64.08	88.1	68	3.17	3.55	3.61	2.81	3.69	3.33
48	8	87.33	47.33	67.33	80.9	54	3.17	3.55	3.61	2.81	3.69	3.33
48	9	70	63.5	66.75	44.4	105	3.17	3.55	3.61	2.81	3.69	3.33
48	10	62.67	52.17	57.42	213.3	231	3.17	3.55	3.61	2.81	3.69	3.33
48	11	66.33	47.33	56.83	127	13	3.17	3.55	3.61	2.81	3.69	3.33
48	12	67.67	63.5	65.58	470.8	174	3.17	3.55	3.61	2.81	3.69	3.33
48	13	68.17	49.67	58.92	2055.2	86	3.17	3.55	3.61	2.81	3.69	3.33
48	14	72	59.17	65.58	1362.6	65	3.17	3.55	3.61	2.81	3.69	3.33
48	15	92	91.17	91.58	311.1	375	3.17	3.55	3.61	2.81	3.69	3.33
48	16	79	42.67	60.83	45.7	80	3.17	3.55	3.61	2.81	3.69	3.33
48	17	70	41.83	55.92	36	384	3.17	3.55	3.61	2.81	3.69	3.33
48	18	55.67	47.5	51.58	171.1	252	3.17	3.55	3.61	2.81	3.69	3.33
48	19	58.67	40.67	49.67	106	250	3.17	3.55	3.61	2.81	3.69	3.33
48	20	60.5	33.17	46.83	790.5	296	3.17	3.55	3.61	2.81	3.69	3.33
50	1	90.33	64	77.17	269.3	106	3.75	4.55	3.05	1.54	4.44	3.83
50	2	90	55.5	72.75	183.4	203	3.75	4.55	3.05	1.54	4.44	3.83
50	3	82	56.33	69.17	532.4	205	3.75	4.55	3.05	1.54	4.44	3.83
50	4	81.33	57.5	69.42	185.5	171	3.75	4.55	3.05	1.54	4.44	3.83
50	5	86.83	52	69.42	430.8	118	3.75	4.55	3.05	1.54	4.44	3.83
50	6	85.33	53.5	69.42	733.8	165	3.75	4.55	3.05	1.54	4.44	3.83
50	7	86.67	51.67	69.17	492.9	209	3.75	4.55	3.05	1.54	4.44	3.83
50	8	83.17	44.5	63.83	177.1	309	3.75	4.55	3.05	1.54	4.44	3.83
50	9	88.83	48.33	68.58	401.9	208	3.75	4.55	3.05	1.54	4.44	3.83
50	10	90.83	40.83	65.83	628.6	205	3.75	4.55	3.05	1.54	4.44	3.83
50	11	92.17	52.67	72.42	232.2	349	3.75	4.55	3.05	1.54	4.44	3.83
50	12	99999	99999	99999	308.8	145	3.75	4.55	3.05	1.54	4.44	3.83
50	13	82	50.5	66.25	266.1	315	3.75	4.55	3.05	1.54	4.44	3.83
50	14	89.17	44.5	66.83	312.4	300	3.75	4.55	3.05	1.54	4.44	3.83
50	15	89.83	43.83	66.83	1251.6	269	3.75	4.55	3.05	1.54	4.44	3.83
50	16	89.67	48	68.83	282.8	331	3.75	4.55	3.05	1.54	4.44	3.83
50	17	86.17	45.5	65.83	468.1	268	3.75	4.55	3.05	1.54	4.44	3.83
50	18	90.5	53	71.75	288.5	331	3.75	4.55	3.05	1.54	4.44	3.83
50	19	85.17	44.67	64.92	520.9	172	3.75	4.55	3.05	1.54	4.44	3.83
50	20	78.83	50.67	64.75	122.1	259	3.75	4.55	3.05	1.54	4.44	3.83
51	1	75.17	16.17	45.67	547.6	259	2.06	4.36	4.13	4.35	1.5	3.83
51	2	76	21.17	48.58	169.1	103	2.06	4.36	4.13	4.35	1.5	3.83
51	3	76.67	24.67	50.67	197.6	580	2.06	4.36	4.13	4.35	1.5	3.83
51	4	76.33	25	50.67	333.4	276	2.06	4.36	4.13	4.35	1.5	3.83
51	5	77.33	18.67	48	141.1	39	2.06	4.36	4.13	4.35	1.5	3.83
51	6	73.17	21.17	47.17	273.2	116	2.06	4.36	4.13	4.35	1.5	3.83
51	7	70	25.83	47.92	242.2	33	2.06	4.36	4.13	4.35	1.5	3.83
51	8	75.5	15.83	45.67	396.6	305	2.06	4.36	4.13	4.35	1.5	3.83
51	9	77	18.67	47.83	852.3	49	2.06	4.36	4.13	4.35	1.5	3.83
51	10	76.17	19.67	47.92	100.7	83	2.06	4.36	4.13	4.35	1.5	3.83
51	11	70	14	42	286.4	239	2.06	4.36	4.13	4.35	1.5	3.83
51	12	76.5	25.83	51.17	109.5	245	2.06	4.36	4.13	4.35	1.5	3.83
51	13	72.83	23.33	48.08	861.2	245	2.06	4.36	4.13	4.35	1.5	3.83
51	14	77.83	18	47.92	212.5	335	2.06	4.36	4.13	4.35	1.5	3.83
51	15	74.5	11.83	43.17	850	160	2.06	4.36	4.13	4.35	1.5	3.83
51	16	69.67	20.83	45.25	321.7	200	2.06	4.36	4.13	4.35	1.5	3.83
51	17	73.83	29.33	51.58	38.1	159	2.06	4.36	4.13	4.35	1.5	3.83
51	18	80.83	25.17	53	293.4	163	2.06	4.36	4.13	4.35	1.5	3.83
51	19	69	20.17	44.58	427.4	232	2.06	4.36	4.13	4.35	1.5	3.83
51	20	75.83	15.83	45.83	167.1	112	2.06	4.36	4.13	4.35	1.5	3.83
52	1	65.67	52.67	59.17	316.7	128	2.35	3.82	3.37	3.35	4	3.92
52	2	78.5	51.67	65.08	21.2	257	2.35	3.82	3.37	3.35	4	3.92
52	3	74.5	49.83	62.17	26.6	124	2.35	3.82	3.37	3.35	4	3.92
52	4	82.33	63.17	72.75	21	190	2.35	3.82	3.37	3.35	4	3.92
52	5	61.33	38	49.67	471.6	137	2.35	3.82	3.37	3.35	4	3.92
52	6	69	49.17	59.08	17.6	236	2.35	3.82	3.37	3.35	4	3.92
52	7	61.67	47.67	54.67	22.6	192	2.35	3.82	3.37	3.35	4	3.92
52	8	60.17	37.17	48.67	137.1	220	2.35	3.82	3.37	3.35	4	3.92
52	9	66	47.17	56.58	28.3	236	2.35	3.82	3.37	3.35	4	3.92
52	10	59.67	50	54.83	48.7	301	2.35	3.82	3.37	3.35	4	3.92
52	11	63.33	47.17	55.25	21.2	248	2.35	3.82	3.37	3.35	4	3.92
52	12	64.83	57.5	61.17	18.5	465	2.35	3.82	3.37	3.35	4	3.92
52	13	65.17	43.17	54.17	41.2	86	2.35	3.82	3.37	3.35	4	3.92
52	14	54	36.83	45.42	10.7	292	2.35	3.82	3.37	3.35	4	3.92
52	15	59.33	50.33	54.83	53.2	33	2.35	3.82	3.37	3.35	4	3.92
52	16	47.33	48.17	47.75	33.7	229	2.35	3.82	3.37	3.35	4	3.92
52	17	43.83	31.83	37.83	338	329	2.35	3.82	3.37	3.35	4	3.92
52	18	46.67	42.33	44.5	522.8	208	2.35	3.82	3.37	3.35	4	3.92
52	19	55	41.67	48.33	19.7	211	2.35	3.82	3.37	3.35	4	3.92
52	20	47.67	42.83	45.25	7.3	116	2.35	3.82	3.37	3.35	4	3.92
53	1	60.67	17.17	38.92	586.1	315	3.02	3.73	3.68	2.73	3.75	3.75
53	2	76.17	12.83	44.5	118.5	126	3.02	3.73	3.68	2.73	3.75	3.75
53	3	82.5	23.83	53.17	114.9	305	3.02	3.73	3.68	2.73	3.75	3.75
53	4	82	22	52	710.4	142	3.02	3.73	3.68	2.73	3.75	3.75
53	5	80.5	8.33	44.42	698.5	137	3.02	3.73	3.68	2.73	3.75	3.75
53	6	100	0	50	639.9	38	3.02	3.73	3.68	2.73	3.75	3.75
53	7	87.17	8.83	48	1212.6	6	3.02	3.73	3.68	2.73	3.75	3.75
53	8	92.83	0	46.42	1201.6	72	3.02	3.73	3.68	2.73	3.75	3.75
53	9	90.17	13.33	51.75	1235	151	3.02	3.73	3.68	2.73	3.75	3.75
53	10	68.17	0	34.08	497.1	271	3.02	3.73	3.68	2.73	3.75	3.75
53	11	59.5	0	29.75	216.9	213	3.02	3.73	3.68	2.73	3.75	3.75
53	12	71.83	0	35.92	430.7	205	3.02	3.73	3.68	2.73	3.75	3.75
53	13	59.5	0	29.75	949.1	235	3.02	3.73	3.68	2.73	3.75	3.75
53	14	46.83	0	23.42	183.2	242	3.02	3.73	3.68	2.73	3.75	3.75
53	15	52.5	0	26.25	265.2	203	3.02	3.73	3.68	2.73	3.75	3.75
53	16	48.5	0	24.25	376.1	101	3.02	3.73	3.68	2.73	3.75	3.75
53	17	48.17	0	24.08	264	184	3.02	3.73	3.68	2.73	3.75	3.75
53	18	79	0	39.5	300.4	47	3.02	3.73	3.68	2.73	3.75	3.75
53	19	49	0	24.5	574.3	82	3.02	3.73	3.68	2.73	3.75	3.75
53	20	64	0	32	1482.5	230	3.02	3.73	3.68	2.73	3.75	3.75
54	1	55	20.83	37.92	401.2	69	2.19	3.27	3.55	3.54	3.31	2.33
54	2	50.33	24.17	37.25	454.1	70	2.19	3.27	3.55	3.54	3.31	2.33
54	3	51	5.17	28.08	336	149	2.19	3.27	3.55	3.54	3.31	2.33
54	4	41	1.67	21.33	544.6	168	2.19	3.27	3.55	3.54	3.31	2.33
54	5	32.5	0	16.25	334.2	262	2.19	3.27	3.55	3.54	3.31	2.33
54	6	30.5	0	15.25	298.4	351	2.19	3.27	3.55	3.54	3.31	2.33
54	7	46.83	0	23.42	954.3	112	2.19	3.27	3.55	3.54	3.31	2.33
54	8	33	0	16.5	436.9	74	2.19	3.27	3.55	3.54	3.31	2.33
54	9	44.17	0	22.08	309.4	132	2.19	3.27	3.55	3.54	3.31	2.33
54	10	43	0	21.5	169.8	85	2.19	3.27	3.55	3.54	3.31	2.33
54	11	42	0	21	611	111	2.19	3.27	3.55	3.54	3.31	2.33
54	12	25.17	0	12.58	179.2	43	2.19	3.27	3.55	3.54	3.31	2.33
54	13	13.83	0	6.92	319	129	2.19	3.27	3.55	3.54	3.31	2.33
54	14	23.83	0	11.92	429	109	2.19	3.27	3.55	3.54	3.31	2.33
54	15	19.33	0	9.67	233	59	2.19	3.27	3.55	3.54	3.31	2.33
54	16	28.33	0	14.17	54.3	105	2.19	3.27	3.55	3.54	3.31	2.33
54	17	20.33	0	10.17	85.3	79	2.19	3.27	3.55	3.54	3.31	2.33
54	18	11.5	0	5.75	44.6	114	2.19	3.27	3.55	3.54	3.31	2.33
54	19	19.17	0	9.58	161.6	129	2.19	3.27	3.55	3.54	3.31	2.33
54	20	20	0	10	198	140	2.19	3.27	3.55	3.54	3.31	2.33
55	1	59.5	47	53.25	0	38	3.08	3.73	4.16	3.35	3.88	3.58
55	2	53.33	42.67	48	5.4	26	3.08	3.73	4.16	3.35	3.88	3.58
55	3	99999	99999	99999	10	31	3.08	3.73	4.16	3.35	3.88	3.58
55	4	47.33	35.83	41.58	503.3	82	3.08	3.73	4.16	3.35	3.88	3.58
55	5	57.5	52.17	54.83	188.5	150	3.08	3.73	4.16	3.35	3.88	3.58
55	6	57.67	60.33	59	27.4	69	3.08	3.73	4.16	3.35	3.88	3.58
55	7	45.83	49	47.42	17.7	53	3.08	3.73	4.16	3.35	3.88	3.58
55	8	52	37.33	44.67	863.9	7	3.08	3.73	4.16	3.35	3.88	3.58
55	9	43	35.17	39.08	26.7	21	3.08	3.73	4.16	3.35	3.88	3.58
55	10	40.83	26.5	33.67	697.6	33	3.08	3.73	4.16	3.35	3.88	3.58
55	11	46.33	32.83	39.58	8.5	30	3.08	3.73	4.16	3.35	3.88	3.58
55	12	37.67	27.83	32.75	13.1	104	3.08	3.73	4.16	3.35	3.88	3.58
55	13	45.5	42.83	44.17	790.7	46	3.08	3.73	4.16	3.35	3.88	3.58
55	14	54.83	32.33	43.58	232.3	43	3.08	3.73	4.16	3.35	3.88	3.58
55	15	39.33	30.17	34.75	4.9	39	3.08	3.73	4.16	3.35	3.88	3.58
55	16	37.83	34	35.92	4.3	38	3.08	3.73	4.16	3.35	3.88	3.58
55	17	46.5	46.17	46.33	669.1	8	3.08	3.73	4.16	3.35	3.88	3.58
55	18	39.67	35.67	37.67	19.2	11	3.08	3.73	4.16	3.35	3.88	3.58
55	19	37.5	28	32.75	8.7	51	3.08	3.73	4.16	3.35	3.88	3.58
55	20	26	40.17	33.08	3.8	0	3.08	3.73	4.16	3.35	3.88	3.58
56	1	87.67	58.5	73.08	633.3	201	2.67	3.73	3.68	2.96	3.5	4
56	2	89.17	63.67	76.42	329.6	134	2.67	3.73	3.68	2.96	3.5	4
56	3	70.5	61	65.75	493.2	179	2.67	3.73	3.68	2.96	3.5	4
56	4	69.33	78.33	73.83	210.4	180	2.67	3.73	3.68	2.96	3.5	4
56	5	65.67	65.17	65.42	253.7	167	2.67	3.73	3.68	2.96	3.5	4
56	6	63.5	73.67	68.58	160.7	188	2.67	3.73	3.68	2.96	3.5	4
56	7	65.17	73.17	69.17	302	238	2.67	3.73	3.68	2.96	3.5	4
56	8	86.17	53.83	70	295.9	244	2.67	3.73	3.68	2.96	3.5	4
56	9	75.5	76.17	75.83	162.9	276	2.67	3.73	3.68	2.96	3.5	4
56	10	78	62.67	70.33	52.9	286	2.67	3.73	3.68	2.96	3.5	4
56	11	76	70.33	73.17	271.3	253	2.67	3.73	3.68	2.96	3.5	4
56	12	84.67	61	72.83	196.9	195	2.67	3.73	3.68	2.96	3.5	4
56	13	62.83	70.5	66.67	198.9	306	2.67	3.73	3.68	2.96	3.5	4
56	14	68.33	63.67	66	319.4	189	2.67	3.73	3.68	2.96	3.5	4
56	15	70	50.5	60.25	373	88	2.67	3.73	3.68	2.96	3.5	4
56	16	76.5	37.83	57.17	66.8	310	2.67	3.73	3.68	2.96	3.5	4
56	17	78.17	73.67	75.92	428	344	2.67	3.73	3.68	2.96	3.5	4
56	18	71.33	50.67	61	490.6	219	2.67	3.73	3.68	2.96	3.5	4
56	19	79	50.83	64.92	325.1	177	2.67	3.73	3.68	2.96	3.5	4
56	20	75	45.33	60.17	265.4	205	2.67	3.73	3.68	2.96	3.5	4
58	1	78.5	42.83	60.67	633.8	120	3.38	4.27	3.63	3.08	4.38	4
58	2	77.83	4.17	41	1116.8	1	3.38	4.27	3.63	3.08	4.38	4
58	3	88.33	5.33	46.83	1081.7	76	3.38	4.27	3.63	3.08	4.38	4
58	4	81.83	6.83	44.33	734.3	199	3.38	4.27	3.63	3.08	4.38	4
58	5	76.5	4	40.25	167	172	3.38	4.27	3.63	3.08	4.38	4
58	6	76.33	20.5	48.42	479.3	13	3.38	4.27	3.63	3.08	4.38	4
58	7	79.5	2	40.75	491.3	266	3.38	4.27	3.63	3.08	4.38	4
58	8	78.33	3.67	41	374.5	227	3.38	4.27	3.63	3.08	4.38	4
58	9	81.5	.33	40.92	639.7	123	3.38	4.27	3.63	3.08	4.38	4
58	10	69.67	1.83	35.75	674.5	154	3.38	4.27	3.63	3.08	4.38	4
58	11	73.5	2	37.75	440.4	205	3.38	4.27	3.63	3.08	4.38	4
58	12	64.17	1	32.58	346	209	3.38	4.27	3.63	3.08	4.38	4
58	13	74.5	2.33	38.42	512.7	197	3.38	4.27	3.63	3.08	4.38	4
58	14	81	.5	40.75	235.5	218	3.38	4.27	3.63	3.08	4.38	4
58	15	72.67	0	36.33	300.1	163	3.38	4.27	3.63	3.08	4.38	4
58	16	66.67	0	33.33	317.9	206	3.38	4.27	3.63	3.08	4.38	4
58	17	66.5	1.17	33.83	282.7	268	3.38	4.27	3.63	3.08	4.38	4
58	18	79.5	0	39.75	392	107	3.38	4.27	3.63	3.08	4.38	4
58	19	69.83	.33	35.08	379.1	209	3.38	4.27	3.63	3.08	4.38	4
58	20	73.17	0	36.58	308.3	258	3.38	4.27	3.63	3.08	4.38	4
59	1	93.5	36.17	64.83	86.4	159	1.98	3	4.32	3.92	1.31	3.17
59	2	72.17	18.17	45.17	16.8	385	1.98	3	4.32	3.92	1.31	3.17
59	3	74.5	22	48.25	20.9	408	1.98	3	4.32	3.92	1.31	3.17
59	4	75.67	24	49.83	14.9	198	1.98	3	4.32	3.92	1.31	3.17
59	5	80.83	19.5	50.17	152.8	501	1.98	3	4.32	3.92	1.31	3.17
59	6	75.17	7.17	41.17	20.5	623	1.98	3	4.32	3.92	1.31	3.17
59	7	81.5	10	45.75	20.5	376	1.98	3	4.32	3.92	1.31	3.17
59	8	83	10.5	46.75	19.4	431	1.98	3	4.32	3.92	1.31	3.17
59	9	85	10.67	47.83	2462.8	208	1.98	3	4.32	3.92	1.31	3.17
59	10	42.83	10.83	26.83	0	775	1.98	3	4.32	3.92	1.31	3.17
59	11	57.67	9.83	33.75	2.7	751	1.98	3	4.32	3.92	1.31	3.17
59	12	80	12.33	46.17	27.5	126	1.98	3	4.32	3.92	1.31	3.17
59	13	70.67	25.33	48	23.4	328	1.98	3	4.32	3.92	1.31	3.17
59	14	67.5	11.67	39.58	514.7	263	1.98	3	4.32	3.92	1.31	3.17
59	15	89.5	15.17	52.33	11.6	49	1.98	3	4.32	3.92	1.31	3.17
59	16	67.33	19.17	43.25	3.3	49	1.98	3	4.32	3.92	1.31	3.17
59	17	68.83	22.17	45.5	611.1	381	1.98	3	4.32	3.92	1.31	3.17
59	18	75.5	20.5	48	6.3	0	1.98	3	4.32	3.92	1.31	3.17
59	19	50.67	15.33	33	6	0	1.98	3	4.32	3.92	1.31	3.17
59	20	60.17	20.67	40.42	817.1	0	1.98	3	4.32	3.92	1.31	3.17
60	1	92.5	77.33	84.92	163.6	423	2.58	4.09	3.05	2.27	4.5	4.5
60	2	93	69.67	81.33	4.1	340	2.58	4.09	3.05	2.27	4.5	4.5
60	3	71.17	45.5	58.33	11.4	356	2.58	4.09	3.05	2.27	4.5	4.5
60	4	67.67	32.5	50.08	159	393	2.58	4.09	3.05	2.27	4.5	4.5
60	5	91.5	67.5	79.5	20.9	512	2.58	4.09	3.05	2.27	4.5	4.5
60	6	77.17	40.5	58.83	9.7	487	2.58	4.09	3.05	2.27	4.5	4.5
60	7	62.83	20	41.42	2.7	301	2.58	4.09	3.05	2.27	4.5	4.5
60	8	88.83	67.5	78.17	10.5	193	2.58	4.09	3.05	2.27	4.5	4.5
60	9	58.5	19.83	39.17	7.8	227	2.58	4.09	3.05	2.27	4.5	4.5
60	10	91.83	64.67	78.25	231.4	298	2.58	4.09	3.05	2.27	4.5	4.5
60	11	77.83	60.5	69.17	21	218	2.58	4.09	3.05	2.27	4.5	4.5
60	12	90	65.17	77.58	1.5	594	2.58	4.09	3.05	2.27	4.5	4.5
60	13	86.33	67.17	76.75	7.5	357	2.58	4.09	3.05	2.27	4.5	4.5
60	14	53.33	23.67	38.5	21.9	99999	2.58	4.09	3.05	2.27	4.5	4.5
60	15	99999	99999	99999	9.5	529	2.58	4.09	3.05	2.27	4.5	4.5
60	16	57.67	16	36.83	3.2	393	2.58	4.09	3.05	2.27	4.5	4.5
60	17	57	5.5	31.25	7.2	557	2.58	4.09	3.05	2.27	4.5	4.5
60	18	67	41.83	54.42	2.9	514	2.58	4.09	3.05	2.27	4.5	4.5
60	19	84.5	45.83	65.17	265	633	2.58	4.09	3.05	2.27	4.5	4.5
60	20	49.5	14.5	32	6.6	477	2.58	4.09	3.05	2.27	4.5	4.5
61	1	86.33	44.17	65.25	303.2	0	2.5	3.73	3.42	2.85	3.25	3.75
61	2	81.17	46.67	63.92	11.1	34	2.5	3.73	3.42	2.85	3.25	3.75
61	3	73.83	58.33	66.08	16.9	151	2.5	3.73	3.42	2.85	3.25	3.75
61	4	67.17	40.33	53.75	6.5	228	2.5	3.73	3.42	2.85	3.25	3.75
61	5	60.83	29.67	45.25	14.9	129	2.5	3.73	3.42	2.85	3.25	3.75
61	6	59.67	36.33	48	44	104	2.5	3.73	3.42	2.85	3.25	3.75
61	7	63.17	42.17	52.67	20.5	408	2.5	3.73	3.42	2.85	3.25	3.75
61	8	61.17	42.33	51.75	8.8	206	2.5	3.73	3.42	2.85	3.25	3.75
61	9	43	31.17	37.08	13.1	201	2.5	3.73	3.42	2.85	3.25	3.75
61	10	54.5	26.17	40.33	13.5	179	2.5	3.73	3.42	2.85	3.25	3.75
61	11	32.17	27.17	29.67	5.4	151	2.5	3.73	3.42	2.85	3.25	3.75
61	12	55.83	33.83	44.83	4.1	34	2.5	3.73	3.42	2.85	3.25	3.75
61	13	58.83	35.67	47.25	14.7	63	2.5	3.73	3.42	2.85	3.25	3.75
61	14	48.33	33.67	41	155.5	114	2.5	3.73	3.42	2.85	3.25	3.75
61	15	40.83	28.17	34.5	784.4	40	2.5	3.73	3.42	2.85	3.25	3.75
61	16	63.17	31.83	47.5	.6	0	2.5	3.73	3.42	2.85	3.25	3.75
61	17	66.33	25.33	45.83	3.6	2	2.5	3.73	3.42	2.85	3.25	3.75
61	18	64.83	31	47.92	522	7	2.5	3.73	3.42	2.85	3.25	3.75
61	19	67.67	37.17	52.42	180.3	0	2.5	3.73	3.42	2.85	3.25	3.75
61	20	58.83	33.67	46.25	89.6	81	2.5	3.73	3.42	2.85	3.25	3.75
62	1	18.67	14.83	16.75	1659	156	2.29	3.36	3.45	3.62	2.44	2.67
62	2	3.67	1.17	2.42	1019.3	214	2.29	3.36	3.45	3.62	2.44	2.67
62	3	1.67	1.67	1.67	1197.7	211	2.29	3.36	3.45	3.62	2.44	2.67
62	4	0	.33	.17	1327.1	348	2.29	3.36	3.45	3.62	2.44	2.67
62	5	7.33	4.83	6.08	1737.7	208	2.29	3.36	3.45	3.62	2.44	2.67
62	6	0	.33	.17	1444.7	218	2.29	3.36	3.45	3.62	2.44	2.67
62	7	6.67	0	3.33	1372.5	176	2.29	3.36	3.45	3.62	2.44	2.67
62	8	43.33	.67	22	1017.2	110	2.29	3.36	3.45	3.62	2.44	2.67
62	9	99999	99999	99999	708.8	71	2.29	3.36	3.45	3.62	2.44	2.67
62	10	99999	99999	99999	1241.1	231	2.29	3.36	3.45	3.62	2.44	2.67
62	11	22.33	2.17	12.25	1018	272	2.29	3.36	3.45	3.62	2.44	2.67
62	12	20.33	1.33	10.83	967.2	231	2.29	3.36	3.45	3.62	2.44	2.67
62	13	8.5	0	4.25	1220.2	210	2.29	3.36	3.45	3.62	2.44	2.67
62	14	99999	99999	99999	1545.7	177	2.29	3.36	3.45	3.62	2.44	2.67
62	15	16.33	0	8.17	1480.1	131	2.29	3.36	3.45	3.62	2.44	2.67
62	16	99999	99999	99999	425.8	262	2.29	3.36	3.45	3.62	2.44	2.67
62	17	24.83	.5	12.67	637.7	163	2.29	3.36	3.45	3.62	2.44	2.67
62	18	28	.67	14.33	2331.4	100	2.29	3.36	3.45	3.62	2.44	2.67
62	19	20.33	.17	10.25	1194.5	179	2.29	3.36	3.45	3.62	2.44	2.67
62	20	27.83	0	13.92	2083.6	182	2.29	3.36	3.45	3.62	2.44	2.67
63	1	23.5	7.33	15.42	245.6	38	1.69	2.45	4.26	4.23	1.69	1.83
63	2	17	4.67	10.83	539.3	92	1.69	2.45	4.26	4.23	1.69	1.83
63	3	21.17	4.17	12.67	372.9	97	1.69	2.45	4.26	4.23	1.69	1.83
63	4	27.83	3.17	15.5	590.8	62	1.69	2.45	4.26	4.23	1.69	1.83
63	5	25.67	2.33	14	555.1	0	1.69	2.45	4.26	4.23	1.69	1.83
63	6	24.83	1.5	13.17	483.5	23	1.69	2.45	4.26	4.23	1.69	1.83
63	7	28.67	2	15.33	702.5	47	1.69	2.45	4.26	4.23	1.69	1.83
63	8	24.67	3.83	14.25	371.9	194	1.69	2.45	4.26	4.23	1.69	1.83
63	9	31.67	6.67	19.17	461.5	50	1.69	2.45	4.26	4.23	1.69	1.83
63	10	28.5	5.33	16.92	507.2	66	1.69	2.45	4.26	4.23	1.69	1.83
63	11	38.5	6.83	22.67	476.6	169	1.69	2.45	4.26	4.23	1.69	1.83
63	12	36.5	4.17	20.33	536.5	171	1.69	2.45	4.26	4.23	1.69	1.83
63	13	26.67	6.67	16.67	484.1	211	1.69	2.45	4.26	4.23	1.69	1.83
63	14	43.33	11.67	27.5	377.2	46	1.69	2.45	4.26	4.23	1.69	1.83
63	15	45.5	14.67	30.08	367.9	80	1.69	2.45	4.26	4.23	1.69	1.83
63	16	49.5	13	31.25	267.8	70	1.69	2.45	4.26	4.23	1.69	1.83
63	17	34.67	6.83	20.75	333.4	142	1.69	2.45	4.26	4.23	1.69	1.83
63	18	39.17	7.33	23.25	367.2	112	1.69	2.45	4.26	4.23	1.69	1.83
63	19	46.67	12.5	29.58	299.3	70	1.69	2.45	4.26	4.23	1.69	1.83
63	20	46.67	16.67	31.67	324.6	86	1.69	2.45	4.26	4.23	1.69	1.83
64	1	71.67	37.33	54.5	4.8	480	3.17	4.18	4.21	3.81	4.25	3.67
64	2	72	34.5	53.25	1.3	537	3.17	4.18	4.21	3.81	4.25	3.67
64	3	69.33	29	49.17	17.9	677	3.17	4.18	4.21	3.81	4.25	3.67
64	4	71.33	35.33	53.33	20.9	414	3.17	4.18	4.21	3.81	4.25	3.67
64	5	82.83	29.17	56	26.3	450	3.17	4.18	4.21	3.81	4.25	3.67
64	6	80	30.5	55.25	715.6	358	3.17	4.18	4.21	3.81	4.25	3.67
64	7	83.5	24.67	54.08	844.1	478	3.17	4.18	4.21	3.81	4.25	3.67
64	8	79.5	24.67	52.08	441.5	336	3.17	4.18	4.21	3.81	4.25	3.67
64	9	79.67	39	59.33	9.8	545	3.17	4.18	4.21	3.81	4.25	3.67
64	10	76.67	29.67	53.17	4.2	560	3.17	4.18	4.21	3.81	4.25	3.67
64	11	82	21	51.5	13.8	388	3.17	4.18	4.21	3.81	4.25	3.67
64	12	82.5	21.33	51.92	8.5	431	3.17	4.18	4.21	3.81	4.25	3.67
64	13	82	22.33	52.17	12.1	359	3.17	4.18	4.21	3.81	4.25	3.67
64	14	83.83	23.33	53.58	15.5	365	3.17	4.18	4.21	3.81	4.25	3.67
64	15	77.83	22	49.92	14.2	370	3.17	4.18	4.21	3.81	4.25	3.67
64	16	76.33	19.67	48	1506.9	411	3.17	4.18	4.21	3.81	4.25	3.67
64	17	79.67	16.83	48.25	19.2	442	3.17	4.18	4.21	3.81	4.25	3.67
64	18	80.5	21	50.75	1166.6	310	3.17	4.18	4.21	3.81	4.25	3.67
64	19	77.5	20	48.75	204.5	338	3.17	4.18	4.21	3.81	4.25	3.67
64	20	78.33	18	48.17	21.9	347	3.17	4.18	4.21	3.81	4.25	3.67
65	1	92.83	48.5	70.67	19.7	503	2.5	3.64	2.84	2.38	3.88	3.75
65	2	69.17	35	52.08	805.3	284	2.5	3.64	2.84	2.38	3.88	3.75
65	3	68.17	44.5	56.33	355.9	339	2.5	3.64	2.84	2.38	3.88	3.75
65	4	96	25.83	60.92	54.4	534	2.5	3.64	2.84	2.38	3.88	3.75
65	5	63.67	27.5	45.58	671.1	225	2.5	3.64	2.84	2.38	3.88	3.75
65	6	62.67	37.33	50	28.9	464	2.5	3.64	2.84	2.38	3.88	3.75
65	7	61.67	14.17	37.92	116.3	477	2.5	3.64	2.84	2.38	3.88	3.75
65	8	65.83	19.5	42.67	386.9	238	2.5	3.64	2.84	2.38	3.88	3.75
65	9	77.5	30.83	54.17	1475.7	209	2.5	3.64	2.84	2.38	3.88	3.75
65	10	73.33	53.83	63.58	27.8	472	2.5	3.64	2.84	2.38	3.88	3.75
65	11	69.83	44.5	57.17	88.5	517	2.5	3.64	2.84	2.38	3.88	3.75
65	12	77.5	54.5	66	12.2	528	2.5	3.64	2.84	2.38	3.88	3.75
65	13	74	32.5	53.25	8.3	192	2.5	3.64	2.84	2.38	3.88	3.75
65	14	70.83	35	52.92	547.7	206	2.5	3.64	2.84	2.38	3.88	3.75
65	15	72.67	47.17	59.92	12.6	216	2.5	3.64	2.84	2.38	3.88	3.75
65	16	72.67	51.17	61.92	18.9	357	2.5	3.64	2.84	2.38	3.88	3.75
65	17	82.5	59.33	70.92	11.4	207	2.5	3.64	2.84	2.38	3.88	3.75
65	18	66.83	74	70.42	14.6	620	2.5	3.64	2.84	2.38	3.88	3.75
65	19	93	67.67	80.33	14.6	416	2.5	3.64	2.84	2.38	3.88	3.75
65	20	75.83	66.67	71.25	12.3	200	2.5	3.64	2.84	2.38	3.88	3.75
68	1	69	60.67	64.83	359.4	434	2.44	4.18	2.82	3.23	3.63	3.92
68	2	51.5	46.83	49.17	122.3	460	2.44	4.18	2.82	3.23	3.63	3.92
68	3	60.83	48.17	54.5	199.9	328	2.44	4.18	2.82	3.23	3.63	3.92
68	4	63	58.67	60.83	660.3	58	2.44	4.18	2.82	3.23	3.63	3.92
68	5	75.33	56.67	66	292.8	181	2.44	4.18	2.82	3.23	3.63	3.92
68	6	62.67	45.5	54.08	682.9	211	2.44	4.18	2.82	3.23	3.63	3.92
68	7	51.33	45.83	48.58	28.6	347	2.44	4.18	2.82	3.23	3.63	3.92
68	8	36.83	37.17	37	64.9	521	2.44	4.18	2.82	3.23	3.63	3.92
68	9	59.83	41.17	50.5	1217.7	126	2.44	4.18	2.82	3.23	3.63	3.92
68	10	60.33	53	56.67	356.8	55	2.44	4.18	2.82	3.23	3.63	3.92
68	11	49.83	37.5	43.67	170.4	299	2.44	4.18	2.82	3.23	3.63	3.92
68	12	55.5	44.83	50.17	42.5	420	2.44	4.18	2.82	3.23	3.63	3.92
68	13	55.83	31.33	43.58	39.3	478	2.44	4.18	2.82	3.23	3.63	3.92
68	14	57	25.33	41.17	26.5	228	2.44	4.18	2.82	3.23	3.63	3.92
68	15	11.17	11.5	11.33	64.3	470	2.44	4.18	2.82	3.23	3.63	3.92
68	16	63.17	37	50.08	68.2	507	2.44	4.18	2.82	3.23	3.63	3.92
68	17	60.17	51.17	55.67	19.3	557	2.44	4.18	2.82	3.23	3.63	3.92
68	18	46	38.5	42.25	27.5	559	2.44	4.18	2.82	3.23	3.63	3.92
68	19	60.5	36	48.25	52	748	2.44	4.18	2.82	3.23	3.63	3.92
68	20	66.83	41.83	54.33	45.4	163	2.44	4.18	2.82	3.23	3.63	3.92
69	1	55.67	13.33	34.5	427.1	117	2.13	2.82	4.39	3.81	1.25	2
69	2	37.67	7.17	22.42	345.2	173	2.13	2.82	4.39	3.81	1.25	2
69	3	78.17	31.17	54.67	406	128	2.13	2.82	4.39	3.81	1.25	2
69	4	15	12.67	13.83	142.7	113	2.13	2.82	4.39	3.81	1.25	2
69	5	38.17	7.17	22.67	271.3	78	2.13	2.82	4.39	3.81	1.25	2
69	6	55.5	1.33	28.42	340.8	120	2.13	2.82	4.39	3.81	1.25	2
69	7	14.17	2	8.08	302.6	154	2.13	2.82	4.39	3.81	1.25	2
69	8	43.17	3.67	23.42	527.5	126	2.13	2.82	4.39	3.81	1.25	2
69	9	9.67	4.83	7.25	226.3	288	2.13	2.82	4.39	3.81	1.25	2
69	10	32.83	5.5	19.17	204.5	190	2.13	2.82	4.39	3.81	1.25	2
69	11	7.5	1.33	4.42	340.7	201	2.13	2.82	4.39	3.81	1.25	2
69	12	8.33	1.17	4.75	185.8	120	2.13	2.82	4.39	3.81	1.25	2
69	13	54.17	18.17	36.17	370.7	97	2.13	2.82	4.39	3.81	1.25	2
69	14	17.17	2.67	9.92	377.7	108	2.13	2.82	4.39	3.81	1.25	2
69	15	10.67	.33	5.5	567.7	133	2.13	2.82	4.39	3.81	1.25	2
69	16	9.33	4.33	6.83	357.5	307	2.13	2.82	4.39	3.81	1.25	2
69	17	9.83	11.5	10.67	454.2	342	2.13	2.82	4.39	3.81	1.25	2
69	18	13.17	2.17	7.67	360.1	123	2.13	2.82	4.39	3.81	1.25	2
69	19	20.83	7.83	14.33	314.8	115	2.13	2.82	4.39	3.81	1.25	2
69	20	11	5.5	8.25	433.9	138	2.13	2.82	4.39	3.81	1.25	2
70	1	91	50.17	70.58	72.4	124	2.73	4.45	3.34	3.04	4.5	4.67
70	2	87.17	56	71.58	94.3	296	2.73	4.45	3.34	3.04	4.5	4.67
70	3	84.5	44.17	64.33	487	235	2.73	4.45	3.34	3.04	4.5	4.67
70	4	78.5	32.5	55.5	75.3	350	2.73	4.45	3.34	3.04	4.5	4.67
70	5	86.17	49.67	67.92	328.6	396	2.73	4.45	3.34	3.04	4.5	4.67
70	6	93	47.67	70.33	91.3	442	2.73	4.45	3.34	3.04	4.5	4.67
70	7	89.83	41	65.42	139.5	211	2.73	4.45	3.34	3.04	4.5	4.67
70	8	90.67	39	64.83	240.3	362	2.73	4.45	3.34	3.04	4.5	4.67
70	9	87.83	37.83	62.83	126.3	400	2.73	4.45	3.34	3.04	4.5	4.67
70	10	84.83	42	63.42	94.2	230	2.73	4.45	3.34	3.04	4.5	4.67
70	11	87	32.5	59.75	55.5	289	2.73	4.45	3.34	3.04	4.5	4.67
70	12	87.33	30.5	58.92	534.3	260	2.73	4.45	3.34	3.04	4.5	4.67
70	13	89	33.5	61.25	206.5	279	2.73	4.45	3.34	3.04	4.5	4.67
70	14	91	49.67	70.33	466.7	293	2.73	4.45	3.34	3.04	4.5	4.67
70	15	85.83	45.33	65.58	307.7	378	2.73	4.45	3.34	3.04	4.5	4.67
70	16	89	29.33	59.17	82.9	289	2.73	4.45	3.34	3.04	4.5	4.67
70	17	87	33.5	60.25	127.7	402	2.73	4.45	3.34	3.04	4.5	4.67
70	18	84.67	41	62.83	103.9	230	2.73	4.45	3.34	3.04	4.5	4.67
70	19	79.33	38.33	58.83	64.1	140	2.73	4.45	3.34	3.04	4.5	4.67
70	20	80.83	36	58.42	39.9	72	2.73	4.45	3.34	3.04	4.5	4.67
71	1	75.33	23.83	49.58	568.4	226	2.9	4.09	3.76	3.62	4.44	4.17
71	2	86.17	24.17	55.17	522.3	285	2.9	4.09	3.76	3.62	4.44	4.17
71	3	72.33	31	51.67	17.5	502	2.9	4.09	3.76	3.62	4.44	4.17
71	4	66	17.67	41.83	683	252	2.9	4.09	3.76	3.62	4.44	4.17
71	5	49.33	27	38.17	932.3	485	2.9	4.09	3.76	3.62	4.44	4.17
71	6	63.17	10.33	36.75	238	516	2.9	4.09	3.76	3.62	4.44	4.17
71	7	38.83	8.33	23.58	531	215	2.9	4.09	3.76	3.62	4.44	4.17
71	8	95.83	23	59.42	610.6	567	2.9	4.09	3.76	3.62	4.44	4.17
71	9	97.17	.67	48.92	579.9	251	2.9	4.09	3.76	3.62	4.44	4.17
71	10	96.5	8.33	52.42	499.7	518	2.9	4.09	3.76	3.62	4.44	4.17
71	11	89	32.5	60.75	256.4	521	2.9	4.09	3.76	3.62	4.44	4.17
71	12	88.83	20.5	54.67	390.2	369	2.9	4.09	3.76	3.62	4.44	4.17
71	13	100	11.33	55.67	1188.9	28	2.9	4.09	3.76	3.62	4.44	4.17
71	14	100	37.67	68.83	791.8	170	2.9	4.09	3.76	3.62	4.44	4.17
71	15	100	14.33	57.17	976.1	93	2.9	4.09	3.76	3.62	4.44	4.17
71	16	100	19.67	59.83	190.5	80	2.9	4.09	3.76	3.62	4.44	4.17
71	17	100	38	69	1037	54	2.9	4.09	3.76	3.62	4.44	4.17
71	18	92.83	16	54.42	775.3	74	2.9	4.09	3.76	3.62	4.44	4.17
71	19	82	19.67	50.83	282.8	186	2.9	4.09	3.76	3.62	4.44	4.17
71	20	88	32	60	302.3	265	2.9	4.09	3.76	3.62	4.44	4.17
72	1	69.33	10.33	39.83	26.6	112	2.29	3.73	3.39	3.08	4.19	3.08
72	2	82.67	1.33	42	22.2	264	2.29	3.73	3.39	3.08	4.19	3.08
72	3	74.67	3.67	39.17	47.4	252	2.29	3.73	3.39	3.08	4.19	3.08
72	4	73.33	13.5	43.42	743.3	210	2.29	3.73	3.39	3.08	4.19	3.08
72	5	63	6	34.5	49.1	246	2.29	3.73	3.39	3.08	4.19	3.08
72	6	63.5	3.17	33.33	38.9	354	2.29	3.73	3.39	3.08	4.19	3.08
72	7	52	6.83	29.42	21.6	57	2.29	3.73	3.39	3.08	4.19	3.08
72	8	52.5	8	30.25	664.7	170	2.29	3.73	3.39	3.08	4.19	3.08
72	9	51.83	4.17	28	37.4	107	2.29	3.73	3.39	3.08	4.19	3.08
72	10	61.83	3	32.42	1081.9	167	2.29	3.73	3.39	3.08	4.19	3.08
72	11	68.17	7.67	37.92	16.1	162	2.29	3.73	3.39	3.08	4.19	3.08
72	12	53.33	6.17	29.75	175.4	143	2.29	3.73	3.39	3.08	4.19	3.08
72	13	67.83	4	35.92	1442.1	114	2.29	3.73	3.39	3.08	4.19	3.08
72	14	92	14.33	53.17	1429.7	122	2.29	3.73	3.39	3.08	4.19	3.08
72	15	78.5	6.17	42.33	344.8	183	2.29	3.73	3.39	3.08	4.19	3.08
72	16	66.5	4.33	35.42	10.3	233	2.29	3.73	3.39	3.08	4.19	3.08
72	17	67.67	3.5	35.58	17.7	340	2.29	3.73	3.39	3.08	4.19	3.08
72	18	65.33	4.33	34.83	19.5	145	2.29	3.73	3.39	3.08	4.19	3.08
72	19	61.33	6.5	33.92	38.5	306	2.29	3.73	3.39	3.08	4.19	3.08
72	20	61.33	5.83	33.58	32.9	290	2.29	3.73	3.39	3.08	4.19	3.08
73	1	61.33	29.5	45.42	649.6	15	2.77	3.73	3.82	3.04	3.56	3.5
73	2	67.5	31.83	49.67	644.9	22	2.77	3.73	3.82	3.04	3.56	3.5
73	3	75.5	24	49.75	1569.2	54	2.77	3.73	3.82	3.04	3.56	3.5
73	4	77.17	38.5	57.83	46.3	58	2.77	3.73	3.82	3.04	3.56	3.5
73	5	69.17	37.33	53.25	546.8	41	2.77	3.73	3.82	3.04	3.56	3.5
73	6	69.5	29.5	49.5	541.1	93	2.77	3.73	3.82	3.04	3.56	3.5
73	7	56.17	26.83	41.5	1185.8	32	2.77	3.73	3.82	3.04	3.56	3.5
73	8	18.33	15.83	17.08	582.5	52	2.77	3.73	3.82	3.04	3.56	3.5
73	9	37.83	15.67	26.75	440	62	2.77	3.73	3.82	3.04	3.56	3.5
73	10	56.17	19.17	37.67	617.6	97	2.77	3.73	3.82	3.04	3.56	3.5
73	11	51.67	15.5	33.58	540.9	44	2.77	3.73	3.82	3.04	3.56	3.5
73	12	62.33	19.17	40.75	655.2	12	2.77	3.73	3.82	3.04	3.56	3.5
73	13	60	13.5	36.75	573.5	16	2.77	3.73	3.82	3.04	3.56	3.5
73	14	72.83	22.17	47.5	417.5	59	2.77	3.73	3.82	3.04	3.56	3.5
73	15	71.5	25.5	48.5	702.1	45	2.77	3.73	3.82	3.04	3.56	3.5
73	16	70.67	23.17	46.92	674.8	49	2.77	3.73	3.82	3.04	3.56	3.5
73	17	64	29.33	46.67	167	114	2.77	3.73	3.82	3.04	3.56	3.5
73	18	44	30	37	606.6	16	2.77	3.73	3.82	3.04	3.56	3.5
73	19	63.17	24.5	43.83	614.1	75	2.77	3.73	3.82	3.04	3.56	3.5
73	20	67.83	19.67	43.75	626.7	98	2.77	3.73	3.82	3.04	3.56	3.5
74	1	73	47.5	60.25	1045.4	109	3	3.64	2.97	3.38	3.63	2.83
74	2	65.83	56.67	61.25	877.5	305	3	3.64	2.97	3.38	3.63	2.83
74	3	64.83	52.17	58.5	2158.7	275	3	3.64	2.97	3.38	3.63	2.83
74	4	64.5	34.5	49.5	805	191	3	3.64	2.97	3.38	3.63	2.83
74	5	54.83	40.67	47.75	1310.9	286	3	3.64	2.97	3.38	3.63	2.83
74	6	42.5	32	37.25	460.8	207	3	3.64	2.97	3.38	3.63	2.83
74	7	42.17	49.33	45.75	856.4	284	3	3.64	2.97	3.38	3.63	2.83
74	8	32.17	32.5	32.33	1395.2	241	3	3.64	2.97	3.38	3.63	2.83
74	9	37.5	37	37.25	486.3	255	3	3.64	2.97	3.38	3.63	2.83
74	10	32.67	27.33	30	1740	205	3	3.64	2.97	3.38	3.63	2.83
74	11	41.17	23.33	32.25	1059	373	3	3.64	2.97	3.38	3.63	2.83
74	12	41.33	25.83	33.58	1191.2	252	3	3.64	2.97	3.38	3.63	2.83
74	13	28.33	28.83	28.58	774	346	3	3.64	2.97	3.38	3.63	2.83
74	14	18.67	17.17	17.92	681.2	310	3	3.64	2.97	3.38	3.63	2.83
74	15	24.67	25.5	25.08	462.5	313	3	3.64	2.97	3.38	3.63	2.83
74	16	34.33	29.33	31.83	1021.7	329	3	3.64	2.97	3.38	3.63	2.83
74	17	27.67	10.5	19.08	810.6	420	3	3.64	2.97	3.38	3.63	2.83
74	18	30.5	13.17	21.83	697.6	291	3	3.64	2.97	3.38	3.63	2.83
74	19	25.5	17.67	21.58	854	219	3	3.64	2.97	3.38	3.63	2.83
74	20	25.83	12.67	19.25	733.8	211	3	3.64	2.97	3.38	3.63	2.83
75	1	36.5	0	18.25	698.5	1	1.63	2.73	3.76	3.96	1.75	1.92
75	2	38.17	0	19.08	974.7	2	1.63	2.73	3.76	3.96	1.75	1.92
75	3	37.83	0	18.92	1231.7	3	1.63	2.73	3.76	3.96	1.75	1.92
75	4	29.17	0	14.58	596.6	3	1.63	2.73	3.76	3.96	1.75	1.92
75	5	38.5	14	26.25	1387	0	1.63	2.73	3.76	3.96	1.75	1.92
75	6	36	0	18	930.7	0	1.63	2.73	3.76	3.96	1.75	1.92
75	7	16.67	0	8.33	872.6	2	1.63	2.73	3.76	3.96	1.75	1.92
75	8	27.17	0	13.58	880.5	0	1.63	2.73	3.76	3.96	1.75	1.92
75	9	37	0	18.5	282.4	1	1.63	2.73	3.76	3.96	1.75	1.92
75	10	36.33	0	18.17	595.1	0	1.63	2.73	3.76	3.96	1.75	1.92
75	11	39.17	0	19.58	189	0	1.63	2.73	3.76	3.96	1.75	1.92
75	12	40	0	20	448.3	1	1.63	2.73	3.76	3.96	1.75	1.92
75	13	39.17	0	19.58	589.8	0	1.63	2.73	3.76	3.96	1.75	1.92
75	14	40	0	20	908.8	0	1.63	2.73	3.76	3.96	1.75	1.92
75	15	40	0	20	365.9	2	1.63	2.73	3.76	3.96	1.75	1.92
75	16	39.17	0	19.58	408.3	2	1.63	2.73	3.76	3.96	1.75	1.92
75	17	40	0	20	269.3	0	1.63	2.73	3.76	3.96	1.75	1.92
75	18	40	0	20	379.5	0	1.63	2.73	3.76	3.96	1.75	1.92
75	19	39.17	0	19.58	183.5	0	1.63	2.73	3.76	3.96	1.75	1.92
75	20	40	0	20	945	0	1.63	2.73	3.76	3.96	1.75	1.92
77	1	83	73.83	78.42	126.6	373	3.23	4	3.08	2.73	4.69	4.83
77	2	69.83	64	66.92	54.7	331	3.23	4	3.08	2.73	4.69	4.83
77	3	71.17	61.67	66.42	15.8	533	3.23	4	3.08	2.73	4.69	4.83
77	4	60.5	68.67	64.58	56.6	605	3.23	4	3.08	2.73	4.69	4.83
77	5	68.83	57.67	63.25	57.9	578	3.23	4	3.08	2.73	4.69	4.83
77	6	60.17	58.67	59.42	108.2	469	3.23	4	3.08	2.73	4.69	4.83
77	7	58	54.33	56.17	81.8	342	3.23	4	3.08	2.73	4.69	4.83
77	8	65.5	67	66.25	204.2	385	3.23	4	3.08	2.73	4.69	4.83
77	9	61.83	66.33	64.08	71.3	365	3.23	4	3.08	2.73	4.69	4.83
77	10	61.33	60.5	60.92	45.9	452	3.23	4	3.08	2.73	4.69	4.83
77	11	60.33	68.5	64.42	76	375	3.23	4	3.08	2.73	4.69	4.83
77	12	51.5	48	49.75	87.2	361	3.23	4	3.08	2.73	4.69	4.83
77	13	49.33	48.5	48.92	69.7	384	3.23	4	3.08	2.73	4.69	4.83
77	14	65.67	61.67	63.67	10.8	508	3.23	4	3.08	2.73	4.69	4.83
77	15	43.17	42.67	42.92	21.9	493	3.23	4	3.08	2.73	4.69	4.83
77	16	56.33	51.17	53.75	363.2	662	3.23	4	3.08	2.73	4.69	4.83
77	17	36.67	42.17	39.42	115.6	487	3.23	4	3.08	2.73	4.69	4.83
77	18	25	24.17	24.58	352.5	355	3.23	4	3.08	2.73	4.69	4.83
77	19	34.5	38.83	36.67	47.4	377	3.23	4	3.08	2.73	4.69	4.83
77	20	46	48.67	47.33	23.2	384	3.23	4	3.08	2.73	4.69	4.83
78	1	46.5	31.67	39.08	795.2	195	2.31	1.82	4.03	3.42	3.69	4
78	2	60.83	32.83	46.83	153.3	300	2.31	1.82	4.03	3.42	3.69	4
78	3	34.33	38.5	36.42	88.5	294	2.31	1.82	4.03	3.42	3.69	4
78	4	55.67	50.17	52.92	515.2	215	2.31	1.82	4.03	3.42	3.69	4
78	5	59.67	61.83	60.75	505	264	2.31	1.82	4.03	3.42	3.69	4
78	6	64.67	62.17	63.42	74.5	210	2.31	1.82	4.03	3.42	3.69	4
78	7	64.33	55.17	59.75	809.2	223	2.31	1.82	4.03	3.42	3.69	4
78	8	63.83	54.83	59.33	340.9	288	2.31	1.82	4.03	3.42	3.69	4
78	9	66.83	56.67	61.75	1475.4	138	2.31	1.82	4.03	3.42	3.69	4
78	10	58.83	62.67	60.75	786.5	129	2.31	1.82	4.03	3.42	3.69	4
78	11	62.5	62.67	62.58	632.6	36	2.31	1.82	4.03	3.42	3.69	4
78	12	66	63.5	64.75	487.5	22	2.31	1.82	4.03	3.42	3.69	4
78	13	64.83	64.33	64.58	515.6	144	2.31	1.82	4.03	3.42	3.69	4
78	14	73	74.83	73.92	429	114	2.31	1.82	4.03	3.42	3.69	4
78	15	70.83	70.17	70.5	1095.4	215	2.31	1.82	4.03	3.42	3.69	4
78	16	61	54.67	57.83	356.9	240	2.31	1.82	4.03	3.42	3.69	4
78	17	78.5	61.33	69.92	352.3	265	2.31	1.82	4.03	3.42	3.69	4
78	18	74	70.5	72.25	630.3	259	2.31	1.82	4.03	3.42	3.69	4
78	19	73.5	63.5	68.5	344.1	229	2.31	1.82	4.03	3.42	3.69	4
78	20	75.17	66	70.58	400.9	235	2.31	1.82	4.03	3.42	3.69	4
79	1	83.67	49.17	66.42	776.4	0	2.6	4.18	3.71	3.04	3.31	3.83
79	2	50.33	26.83	38.58	1257.8	0	2.6	4.18	3.71	3.04	3.31	3.83
79	3	73.33	46	59.67	568.4	0	2.6	4.18	3.71	3.04	3.31	3.83
79	4	49	32.83	40.92	887.8	0	2.6	4.18	3.71	3.04	3.31	3.83
79	5	44.17	37.67	40.92	852.7	0	2.6	4.18	3.71	3.04	3.31	3.83
79	6	34.17	29	31.58	1081.9	0	2.6	4.18	3.71	3.04	3.31	3.83
79	7	27.17	29.17	28.17	560	0	2.6	4.18	3.71	3.04	3.31	3.83
79	8	39.5	27	33.25	678.5	0	2.6	4.18	3.71	3.04	3.31	3.83
79	9	35.5	31.5	33.5	794.5	0	2.6	4.18	3.71	3.04	3.31	3.83
79	10	21.5	26.17	23.83	759.3	0	2.6	4.18	3.71	3.04	3.31	3.83
79	11	39	21.17	30.08	2070.8	0	2.6	4.18	3.71	3.04	3.31	3.83
79	12	40	40	40	750.4	0	2.6	4.18	3.71	3.04	3.31	3.83
79	13	31.83	35.83	33.83	626.1	0	2.6	4.18	3.71	3.04	3.31	3.83
79	14	40.83	36.17	38.5	680.5	0	2.6	4.18	3.71	3.04	3.31	3.83
79	15	27.5	32.5	30	1099.3	0	2.6	4.18	3.71	3.04	3.31	3.83
79	16	17.17	18.83	18	705.6	0	2.6	4.18	3.71	3.04	3.31	3.83
79	17	18.83	18.67	18.75	771.4	0	2.6	4.18	3.71	3.04	3.31	3.83
79	18	30.67	30.5	30.58	1044.8	0	2.6	4.18	3.71	3.04	3.31	3.83
79	19	43.67	22.83	33.25	285.5	0	2.6	4.18	3.71	3.04	3.31	3.83
79	20	28.83	24.17	26.5	922.1	0	2.6	4.18	3.71	3.04	3.31	3.83
81	1	76.83	64.67	70.75	709.5	89	2.67	4.18	3.97	2.92	4	4.25
81	2	76.17	68.5	72.33	809.1	61	2.67	4.18	3.97	2.92	4	4.25
81	3	68.5	68	68.25	561.6	189	2.67	4.18	3.97	2.92	4	4.25
81	4	67.83	67.5	67.67	629.9	175	2.67	4.18	3.97	2.92	4	4.25
81	5	62	63.33	62.67	1408.7	116	2.67	4.18	3.97	2.92	4	4.25
81	6	63	61.33	62.17	518.9	142	2.67	4.18	3.97	2.92	4	4.25
81	7	69.83	67.83	68.83	406.4	177	2.67	4.18	3.97	2.92	4	4.25
81	8	63.33	65.17	64.25	728	211	2.67	4.18	3.97	2.92	4	4.25
81	9	66.67	65.33	66	601.7	238	2.67	4.18	3.97	2.92	4	4.25
81	10	71.83	64.67	68.25	763.3	155	2.67	4.18	3.97	2.92	4	4.25
81	11	61.67	58.17	59.92	48.4	192	2.67	4.18	3.97	2.92	4	4.25
81	12	57.83	56.17	57	563.7	106	2.67	4.18	3.97	2.92	4	4.25
81	13	68.67	64.83	66.75	307	150	2.67	4.18	3.97	2.92	4	4.25
81	14	74.67	72.33	73.5	475.5	124	2.67	4.18	3.97	2.92	4	4.25
81	15	72.83	70	71.42	428.2	271	2.67	4.18	3.97	2.92	4	4.25
81	16	64.83	67.17	66	160.9	107	2.67	4.18	3.97	2.92	4	4.25
81	17	65.67	60.5	63.08	231.9	229	2.67	4.18	3.97	2.92	4	4.25
81	18	74.67	73	73.83	728.3	77	2.67	4.18	3.97	2.92	4	4.25
81	19	60.67	59.83	60.25	33.8	148	2.67	4.18	3.97	2.92	4	4.25
81	20	64.67	60.17	62.42	548.3	127	2.67	4.18	3.97	2.92	4	4.25
83	1	88.17	61.5	74.83	394.5	222	2.48	3.18	3.71	3	3.25	3.92
83	2	87.5	76.5	82	698	93	2.48	3.18	3.71	3	3.25	3.92
83	3	88.33	79.5	83.92	67.3	69	2.48	3.18	3.71	3	3.25	3.92
83	4	87.5	61.17	74.33	76.1	201	2.48	3.18	3.71	3	3.25	3.92
83	5	75.67	76.17	75.92	40.5	238	2.48	3.18	3.71	3	3.25	3.92
83	6	99999	99999	99999	45.7	19	2.48	3.18	3.71	3	3.25	3.92
83	7	80.5	65	72.75	243.2	148	2.48	3.18	3.71	3	3.25	3.92
83	8	76.83	57	66.92	460.1	187	2.48	3.18	3.71	3	3.25	3.92
83	9	79.83	78.5	79.17	336.9	204	2.48	3.18	3.71	3	3.25	3.92
83	10	87.17	81	84.08	759	124	2.48	3.18	3.71	3	3.25	3.92
83	11	70.5	64.83	67.67	743.6	202	2.48	3.18	3.71	3	3.25	3.92
83	12	90.5	69.83	80.17	48.6	391	2.48	3.18	3.71	3	3.25	3.92
83	13	85.83	77.83	81.83	53.9	185	2.48	3.18	3.71	3	3.25	3.92
83	14	92.17	59.17	75.67	631	202	2.48	3.18	3.71	3	3.25	3.92
83	15	76	82	79	228.5	293	2.48	3.18	3.71	3	3.25	3.92
83	16	87	67.17	77.08	1245.1	55	2.48	3.18	3.71	3	3.25	3.92
83	17	87.33	28.33	57.83	1271.1	48	2.48	3.18	3.71	3	3.25	3.92
83	18	70.5	49.5	60	193.7	289	2.48	3.18	3.71	3	3.25	3.92
83	19	93.67	43.67	68.67	569.4	237	2.48	3.18	3.71	3	3.25	3.92
83	20	95.67	44.83	70.25	659.9	42	2.48	3.18	3.71	3	3.25	3.92
84	1	91.67	33.67	62.67	2010	54	2.38	3.91	3.87	3.46	3.94	4.17
84	2	95	18.33	56.67	257	428	2.38	3.91	3.87	3.46	3.94	4.17
84	3	88.5	37.33	62.92	372.6	276	2.38	3.91	3.87	3.46	3.94	4.17
84	4	76.67	13.33	45	174.9	441	2.38	3.91	3.87	3.46	3.94	4.17
84	5	91.67	29.5	60.58	391.6	212	2.38	3.91	3.87	3.46	3.94	4.17
84	6	76.67	34.17	55.42	79.2	427	2.38	3.91	3.87	3.46	3.94	4.17
84	7	69.5	0	37.5	124.7	435	2.38	3.91	3.87	3.46	3.94	4.17
84	8	87.5	26.67	57.08	261.8	445	2.38	3.91	3.87	3.46	3.94	4.17
84	9	80	53.5	66.75	445.5	345	2.38	3.91	3.87	3.46	3.94	4.17
84	10	91	53.67	72.33	170.5	419	2.38	3.91	3.87	3.46	3.94	4.17
84	11	73.5	41	57.25	385.2	504	2.38	3.91	3.87	3.46	3.94	4.17
84	12	80.17	34.17	57.17	136.3	450	2.38	3.91	3.87	3.46	3.94	4.17
84	13	83.83	40	61.92	434.6	301	2.38	3.91	3.87	3.46	3.94	4.17
84	14	69.5	34.5	52	196.2	517	2.38	3.91	3.87	3.46	3.94	4.17
84	15	83.5	36.83	60.17	410.3	472	2.38	3.91	3.87	3.46	3.94	4.17
84	16	93.5	50.83	72.17	282.5	234	2.38	3.91	3.87	3.46	3.94	4.17
84	17	79.67	40.17	59.92	145.4	506	2.38	3.91	3.87	3.46	3.94	4.17
84	18	75	57.5	66.25	104.1	383	2.38	3.91	3.87	3.46	3.94	4.17
84	19	79.33	41.5	60.42	227	322	2.38	3.91	3.87	3.46	3.94	4.17
84	20	83.33	40	61.67	112	319	2.38	3.91	3.87	3.46	3.94	4.17
85	1	100	70.5	85.25	93.3	25	2.56	4.45	3.42	2.69	2.38	3.67
85	2	100	42	71	305.9	123	2.56	4.45	3.42	2.69	2.38	3.67
85	3	100	76	88	76.9	163	2.56	4.45	3.42	2.69	2.38	3.67
85	4	100	87.33	93.67	21	40	2.56	4.45	3.42	2.69	2.38	3.67
85	5	100	59.17	79.58	48.5	35	2.56	4.45	3.42	2.69	2.38	3.67
85	6	100	26.67	63.33	59.5	55	2.56	4.45	3.42	2.69	2.38	3.67
85	7	100	49.17	74.58	171.7	94	2.56	4.45	3.42	2.69	2.38	3.67
85	8	100	79.5	89.75	530.6	144	2.56	4.45	3.42	2.69	2.38	3.67
85	9	91.5	48.67	70.08	333.7	50	2.56	4.45	3.42	2.69	2.38	3.67
85	10	100	80	90	331.2	7	2.56	4.45	3.42	2.69	2.38	3.67
85	11	76.67	52.17	64.42	528	114	2.56	4.45	3.42	2.69	2.38	3.67
85	12	100	100	100	24.9	174	2.56	4.45	3.42	2.69	2.38	3.67
85	13	61.5	34.17	47.83	286.1	117	2.56	4.45	3.42	2.69	2.38	3.67
85	14	77.83	89	83.42	928.4	18	2.56	4.45	3.42	2.69	2.38	3.67
85	15	100	100	100	860	189	2.56	4.45	3.42	2.69	2.38	3.67
85	16	84.17	46.5	65.33	1367.9	76	2.56	4.45	3.42	2.69	2.38	3.67
85	17	97.5	74.67	86.08	445.6	250	2.56	4.45	3.42	2.69	2.38	3.67
85	18	96.33	71.5	83.92	635.1	87	2.56	4.45	3.42	2.69	2.38	3.67
85	19	61	49.67	55.33	247.9	309	2.56	4.45	3.42	2.69	2.38	3.67
85	20	100	100	100	1162.2	112	2.56	4.45	3.42	2.69	2.38	3.67
86	1	62.5	26	44.25	68.8	5	2.71	4.55	3.66	2.42	3.5	4.58
86	2	41.33	28.33	34.83	46.6	0	2.71	4.55	3.66	2.42	3.5	4.58
86	3	56.17	16.5	36.33	222.1	0	2.71	4.55	3.66	2.42	3.5	4.58
86	4	71	37.83	54.42	199.7	2	2.71	4.55	3.66	2.42	3.5	4.58
86	5	66	31.83	48.92	252.4	4	2.71	4.55	3.66	2.42	3.5	4.58
86	6	46.17	42.17	44.17	193.6	27	2.71	4.55	3.66	2.42	3.5	4.58
86	7	73.67	28.33	51	538	58	2.71	4.55	3.66	2.42	3.5	4.58
86	8	50.17	24.33	37.25	30	20	2.71	4.55	3.66	2.42	3.5	4.58
86	9	71.5	33.33	52.42	712.7	42	2.71	4.55	3.66	2.42	3.5	4.58
86	10	63.33	28.5	45.92	708.3	62	2.71	4.55	3.66	2.42	3.5	4.58
86	11	70	52.67	61.33	673.2	42	2.71	4.55	3.66	2.42	3.5	4.58
86	12	87.67	48.67	68.17	865.1	62	2.71	4.55	3.66	2.42	3.5	4.58
86	13	79	21.33	50.17	423.4	92	2.71	4.55	3.66	2.42	3.5	4.58
86	14	76.33	35.17	55.75	1472.7	50	2.71	4.55	3.66	2.42	3.5	4.58
86	15	68.67	29.83	49.25	976.6	37	2.71	4.55	3.66	2.42	3.5	4.58
86	16	76.67	11.33	44	991.3	46	2.71	4.55	3.66	2.42	3.5	4.58
86	17	80.67	21.33	51	290.8	6	2.71	4.55	3.66	2.42	3.5	4.58
86	18	73.33	29.33	51.33	840.5	8	2.71	4.55	3.66	2.42	3.5	4.58
86	19	67.83	34.17	51	1119.1	20	2.71	4.55	3.66	2.42	3.5	4.58
86	20	76.67	41	58.83	699	6	2.71	4.55	3.66	2.42	3.5	4.58
88	1	41.17	15.33	28.25	1606.9	1	3.02	3.36	2.92	2.85	3.81	2.58
88	2	36	6.67	21.33	356.1	33	3.02	3.36	2.92	2.85	3.81	2.58
88	3	28.5	10.83	19.67	28.7	12	3.02	3.36	2.92	2.85	3.81	2.58
88	4	37.17	14.33	25.75	5.7	0	3.02	3.36	2.92	2.85	3.81	2.58
88	5	41.5	6.33	23.92	28.7	36	3.02	3.36	2.92	2.85	3.81	2.58
88	6	44.5	7.33	25.92	1.6	66	3.02	3.36	2.92	2.85	3.81	2.58
88	7	52.17	9.67	30.92	7.1	16	3.02	3.36	2.92	2.85	3.81	2.58
88	8	39.33	15.67	27.5	320.7	25	3.02	3.36	2.92	2.85	3.81	2.58
88	9	36.5	7.33	21.92	785.2	9	3.02	3.36	2.92	2.85	3.81	2.58
88	10	41.83	16	28.92	370.7	132	3.02	3.36	2.92	2.85	3.81	2.58
88	11	56.33	6.5	31.42	974.3	30	3.02	3.36	2.92	2.85	3.81	2.58
88	12	47.33	14.5	30.92	15.9	41	3.02	3.36	2.92	2.85	3.81	2.58
88	13	56	10.67	33.33	22.1	70	3.02	3.36	2.92	2.85	3.81	2.58
88	14	36.33	5.83	21.08	20.9	27	3.02	3.36	2.92	2.85	3.81	2.58
88	15	44.83	10	27.42	17.5	7	3.02	3.36	2.92	2.85	3.81	2.58
88	16	57.83	30.67	44.25	26	8	3.02	3.36	2.92	2.85	3.81	2.58
88	17	54.17	10.83	32.5	1066.8	22	3.02	3.36	2.92	2.85	3.81	2.58
88	18	55.5	42.67	49.08	155.1	132	3.02	3.36	2.92	2.85	3.81	2.58
88	19	49.5	15.5	32.5	22.1	86	3.02	3.36	2.92	2.85	3.81	2.58
88	20	49.67	21	35.33	622	14	3.02	3.36	2.92	2.85	3.81	2.58
89	1	71.67	43.5	57.58	597.4	94	2.6	4	3.5	3.19	4.25	4.42
89	2	73.5	43.33	58.42	725.3	44	2.6	4	3.5	3.19	4.25	4.42
89	3	55	36.67	45.83	171.3	374	2.6	4	3.5	3.19	4.25	4.42
89	4	50.17	33.33	41.75	156.9	169	2.6	4	3.5	3.19	4.25	4.42
89	5	71.67	56.67	64.17	520	121	2.6	4	3.5	3.19	4.25	4.42
89	6	61.67	51.67	56.67	188.9	105	2.6	4	3.5	3.19	4.25	4.42
89	7	76.83	47.33	62.08	201.4	136	2.6	4	3.5	3.19	4.25	4.42
89	8	85.67	39.5	62.58	249.5	183	2.6	4	3.5	3.19	4.25	4.42
89	9	75.5	30	52.75	147.4	62	2.6	4	3.5	3.19	4.25	4.42
89	10	51.67	31.83	41.75	167.1	175	2.6	4	3.5	3.19	4.25	4.42
89	11	58.5	48.83	53.67	167.1	236	2.6	4	3.5	3.19	4.25	4.42
89	12	58.83	38.67	48.75	134.8	111	2.6	4	3.5	3.19	4.25	4.42
89	13	58	51.5	54.75	343.5	193	2.6	4	3.5	3.19	4.25	4.42
89	14	32.83	23.83	28.33	540.2	73	2.6	4	3.5	3.19	4.25	4.42
89	15	52.17	34.17	43.17	1105	85	2.6	4	3.5	3.19	4.25	4.42
89	16	61.17	38.33	49.75	539.6	252	2.6	4	3.5	3.19	4.25	4.42
89	17	65.33	45.33	55.33	518.5	275	2.6	4	3.5	3.19	4.25	4.42
89	18	65.67	55.33	60.5	758.4	172	2.6	4	3.5	3.19	4.25	4.42
89	19	67	50.67	58.83	1457.4	139	2.6	4	3.5	3.19	4.25	4.42
89	20	55.17	42.5	48.83	505	308	2.6	4	3.5	3.19	4.25	4.42
91	1	78.17	73.17	75.67	588.7	145	2.92	4.45	4.18	4.04	4.25	4.25
91	2	79.33	76	77.67	131	218	2.92	4.45	4.18	4.04	4.25	4.25
91	3	84.5	73.83	79.17	214.8	323	2.92	4.45	4.18	4.04	4.25	4.25
91	4	86.67	77.67	82.17	13.3	431	2.92	4.45	4.18	4.04	4.25	4.25
91	5	82.83	78	80.42	30.3	255	2.92	4.45	4.18	4.04	4.25	4.25
91	6	81.33	71.5	76.42	22.8	270	2.92	4.45	4.18	4.04	4.25	4.25
91	7	83	80.67	81.83	976.9	174	2.92	4.45	4.18	4.04	4.25	4.25
91	8	76.83	70.83	73.83	1411.8	236	2.92	4.45	4.18	4.04	4.25	4.25
91	9	86.5	80.33	83.42	1017.9	166	2.92	4.45	4.18	4.04	4.25	4.25
91	10	78.67	80.33	79.5	608.5	188	2.92	4.45	4.18	4.04	4.25	4.25
91	11	74.17	74.5	74.33	822.4	127	2.92	4.45	4.18	4.04	4.25	4.25
91	12	73.5	73	73.25	792.8	423	2.92	4.45	4.18	4.04	4.25	4.25
91	13	70.83	70	70.42	22.8	497	2.92	4.45	4.18	4.04	4.25	4.25
91	14	67.17	69.33	68.25	22.5	388	2.92	4.45	4.18	4.04	4.25	4.25
91	15	74.83	72.17	73.5	29.8	328	2.92	4.45	4.18	4.04	4.25	4.25
91	16	69.17	68.5	68.83	34.4	233	2.92	4.45	4.18	4.04	4.25	4.25
91	17	57.5	61.67	59.58	741.2	188	2.92	4.45	4.18	4.04	4.25	4.25
91	18	64.5	58.33	61.42	1049.4	187	2.92	4.45	4.18	4.04	4.25	4.25
91	19	56.67	48.33	52.5	831.6	238	2.92	4.45	4.18	4.04	4.25	4.25
91	20	62.5	47.5	55	503.6	105	2.92	4.45	4.18	4.04	4.25	4.25
92	1	58.17	23.17	40.67	448.6	226	3.48	4.09	3.84	2.88	4.13	4
92	2	70.5	50	60.25	87.9	249	3.48	4.09	3.84	2.88	4.13	4
92	3	69.17	33.17	51.17	260.9	161	3.48	4.09	3.84	2.88	4.13	4
92	4	63.5	35	49.25	143.3	63	3.48	4.09	3.84	2.88	4.13	4
92	5	62.83	46.5	54.67	62.8	148	3.48	4.09	3.84	2.88	4.13	4
92	6	68.33	60	64.17	75.4	170	3.48	4.09	3.84	2.88	4.13	4
92	7	61.83	54	57.92	57.9	133	3.48	4.09	3.84	2.88	4.13	4
92	8	63.67	54	58.83	95	139	3.48	4.09	3.84	2.88	4.13	4
92	9	58.5	49.5	54	46.3	296	3.48	4.09	3.84	2.88	4.13	4
92	10	59.67	53.67	56.67	45.6	236	3.48	4.09	3.84	2.88	4.13	4
92	11	50.33	53.17	51.75	64.4	167	3.48	4.09	3.84	2.88	4.13	4
92	12	62.33	61.67	62	40.9	309	3.48	4.09	3.84	2.88	4.13	4
92	13	59.17	61.17	60.17	41.8	183	3.48	4.09	3.84	2.88	4.13	4
92	14	57.5	53.33	55.42	36.6	279	3.48	4.09	3.84	2.88	4.13	4
92	15	61.67	63.67	62.67	66	152	3.48	4.09	3.84	2.88	4.13	4
92	16	53.67	45.17	49.42	27.6	171	3.48	4.09	3.84	2.88	4.13	4
92	17	65.67	56.83	61.25	67.7	181	3.48	4.09	3.84	2.88	4.13	4
92	18	51.5	49.17	50.33	345.3	129	3.48	4.09	3.84	2.88	4.13	4
92	19	63.17	57.67	60.42	47.1	150	3.48	4.09	3.84	2.88	4.13	4
92	20	54.83	57.17	56	112.2	95	3.48	4.09	3.84	2.88	4.13	4
93	1	33.33	13.33	23.33	24.8	30	1.96	3.82	4.55	4.27	1.25	2
93	2	34.17	14.17	24.17	36.2	18	1.96	3.82	4.55	4.27	1.25	2
93	3	25	15	20	250.9	28	1.96	3.82	4.55	4.27	1.25	2
93	4	24.17	10.83	17.5	325.9	210	1.96	3.82	4.55	4.27	1.25	2
93	5	22.5	10	16.25	580.1	185	1.96	3.82	4.55	4.27	1.25	2
93	6	16.67	13.33	15	3.3	59	1.96	3.82	4.55	4.27	1.25	2
93	7	13.33	9.17	11.25	296.7	34	1.96	3.82	4.55	4.27	1.25	2
93	8	15.83	7.5	11.67	291.7	17	1.96	3.82	4.55	4.27	1.25	2
93	9	15.83	10.83	13.33	279.9	17	1.96	3.82	4.55	4.27	1.25	2
93	10	15.83	11.67	13.75	469.1	13	1.96	3.82	4.55	4.27	1.25	2
93	11	21.67	8.33	15	267.7	10	1.96	3.82	4.55	4.27	1.25	2
93	12	18.5	7.5	13	233.7	144	1.96	3.82	4.55	4.27	1.25	2
93	13	15	6.67	10.83	24.1	22	1.96	3.82	4.55	4.27	1.25	2
93	14	18.33	8.33	13.33	613.9	59	1.96	3.82	4.55	4.27	1.25	2
93	15	17.5	10	13.75	594.8	118	1.96	3.82	4.55	4.27	1.25	2
93	16	19.17	6.67	12.92	498.7	46	1.96	3.82	4.55	4.27	1.25	2
93	17	17.5	7.5	12.5	206.3	69	1.96	3.82	4.55	4.27	1.25	2
93	18	20	9.17	14.58	499.4	34	1.96	3.82	4.55	4.27	1.25	2
93	19	19.17	7.5	13.33	156.2	23	1.96	3.82	4.55	4.27	1.25	2
93	20	19.17	7.5	13.33	85.7	17	1.96	3.82	4.55	4.27	1.25	2
98	1	86.67	32.5	59.58	722.6	62	1.75	4.91	4.63	5	1.13	4.75
98	2	92.5	22.5	57.5	548.2	218	1.75	4.91	4.63	5	1.13	4.75
98	3	90.83	9.17	50	1406.7	133	1.75	4.91	4.63	5	1.13	4.75
98	4	90.83	8.33	49.58	788.5	55	1.75	4.91	4.63	5	1.13	4.75
98	5	90.83	10	50.42	1161.4	117	1.75	4.91	4.63	5	1.13	4.75
98	6	91.67	12.5	52.08	661.6	170	1.75	4.91	4.63	5	1.13	4.75
98	7	88.33	16.67	52.5	1228.2	11	1.75	4.91	4.63	5	1.13	4.75
98	8	90	9.17	49.58	731.4	69	1.75	4.91	4.63	5	1.13	4.75
98	9	90	5.83	47.92	1025.3	45	1.75	4.91	4.63	5	1.13	4.75
98	10	77.5	6.67	42.08	856.6	129	1.75	4.91	4.63	5	1.13	4.75
98	11	88.33	5.83	47.08	805.1	86	1.75	4.91	4.63	5	1.13	4.75
98	12	83.33	8.33	45.83	992.4	143	1.75	4.91	4.63	5	1.13	4.75
98	13	89.17	6.67	47.92	1803.4	127	1.75	4.91	4.63	5	1.13	4.75
98	14	84.17	10	47.08	376.5	90	1.75	4.91	4.63	5	1.13	4.75
98	15	84.17	5	44.58	1371.5	99	1.75	4.91	4.63	5	1.13	4.75
98	16	82.5	5	43.75	1300.3	71	1.75	4.91	4.63	5	1.13	4.75
98	17	83.33	3.33	43.33	638.9	35	1.75	4.91	4.63	5	1.13	4.75
98	18	85	6.67	45.83	1116.8	3	1.75	4.91	4.63	5	1.13	4.75
98	19	81.67	10	45.83	1157.8	9	1.75	4.91	4.63	5	1.13	4.75
98	20	81.67	8.33	45	1167.5	64	1.75	4.91	4.63	5	1.13	4.75
99	1	41.5	14.5	28	872.4	43	2.19	3.09	4.13	3.73	1.75	2.5
99	2	31.33	14.33	22.83	99999	99999	2.19	3.09	4.13	3.73	1.75	2.5
99	3	22.33	7	14.67	391.7	99999	2.19	3.09	4.13	3.73	1.75	2.5
99	4	29.17	14.33	21.75	357.1	51	2.19	3.09	4.13	3.73	1.75	2.5
99	5	37.17	10.67	23.92	373	99999	2.19	3.09	4.13	3.73	1.75	2.5
99	6	50.67	5.17	27.92	154.1	136	2.19	3.09	4.13	3.73	1.75	2.5
99	7	42.83	7.33	25.08	208.7	138	2.19	3.09	4.13	3.73	1.75	2.5
99	8	40.17	9.67	24.92	392.4	60	2.19	3.09	4.13	3.73	1.75	2.5
99	9	31.67	5.5	18.58	56.4	102	2.19	3.09	4.13	3.73	1.75	2.5
99	10	50.33	16.33	33.33	1981.4	80	2.19	3.09	4.13	3.73	1.75	2.5
99	11	43.5	4.33	23.92	40.4	87	2.19	3.09	4.13	3.73	1.75	2.5
99	12	49.83	10.33	30.08	772.7	164	2.19	3.09	4.13	3.73	1.75	2.5
99	13	35.83	5	20.42	1462.1	136	2.19	3.09	4.13	3.73	1.75	2.5
99	14	99999	99999	99999	1442.3	140	2.19	3.09	4.13	3.73	1.75	2.5
99	15	32.17	4.5	18.33	993.2	165	2.19	3.09	4.13	3.73	1.75	2.5
99	16	42.17	6.83	24.5	653.6	68	2.19	3.09	4.13	3.73	1.75	2.5
99	17	99999	99999	99999	632	66	2.19	3.09	4.13	3.73	1.75	2.5
99	18	99999	99999	99999	1238	83	2.19	3.09	4.13	3.73	1.75	2.5
99	19	41.17	5.17	23.17	471.7	100	2.19	3.09	4.13	3.73	1.75	2.5
99	20	99999	99999	99999	446.9	82	2.19	3.09	4.13	3.73	1.75	2.5
100	1	57.33	39.67	48.5	136.1	152	3.65	4	3.26	2.15	4.63	4.42
100	2	75.5	68.33	71.92	8.5	368	3.65	4	3.26	2.15	4.63	4.42
100	3	62.17	62.33	62.25	22	194	3.65	4	3.26	2.15	4.63	4.42
100	4	66.67	68	67.33	176.4	309	3.65	4	3.26	2.15	4.63	4.42
100	5	64.83	69	66.92	186.2	155	3.65	4	3.26	2.15	4.63	4.42
100	6	99999	99999	99999	56	235	3.65	4	3.26	2.15	4.63	4.42
100	7	60.17	57.83	59	83.5	303	3.65	4	3.26	2.15	4.63	4.42
100	8	72.67	73.17	72.92	17	353	3.65	4	3.26	2.15	4.63	4.42
100	9	69.5	72.17	70.83	44.4	525	3.65	4	3.26	2.15	4.63	4.42
100	10	66.33	65.17	65.75	25.5	321	3.65	4	3.26	2.15	4.63	4.42
100	11	60.67	58.33	59.5	25.5	521	3.65	4	3.26	2.15	4.63	4.42
100	12	66.5	61.17	63.83	20.6	365	3.65	4	3.26	2.15	4.63	4.42
100	13	56.5	55.67	56.08	25.1	348	3.65	4	3.26	2.15	4.63	4.42
100	14	50.67	52.33	51.5	136.6	504	3.65	4	3.26	2.15	4.63	4.42
100	15	51.33	44	47.67	11.6	453	3.65	4	3.26	2.15	4.63	4.42
100	16	49.67	54	51.83	59.4	673	3.65	4	3.26	2.15	4.63	4.42
100	17	52.17	55	53.58	63.1	579	3.65	4	3.26	2.15	4.63	4.42
100	18	49.5	47.5	48.5	31.4	641	3.65	4	3.26	2.15	4.63	4.42
100	19	50	51.83	50.92	67.5	567	3.65	4	3.26	2.15	4.63	4.42
100	20	54	56.33	55.17	65.9	505	3.65	4	3.26	2.15	4.63	4.42
101	1	96.17	41.17	68.67	722	0	3	3.64	2.76	2.42	5	3.42
101	2	97	49.83	73.42	483.1	0	3	3.64	2.76	2.42	5	3.42
101	3	96	37.67	66.83	342.6	0	3	3.64	2.76	2.42	5	3.42
101	4	93.83	49.83	71.83	667.2	0	3	3.64	2.76	2.42	5	3.42
101	5	95.83	33.67	64.75	692.9	0	3	3.64	2.76	2.42	5	3.42
101	6	91.17	49.17	70.17	881.6	0	3	3.64	2.76	2.42	5	3.42
101	7	94.83	44	69.42	640.8	0	3	3.64	2.76	2.42	5	3.42
101	8	82.83	53.5	68.17	758.2	0	3	3.64	2.76	2.42	5	3.42
101	9	90.67	47.33	69	717.2	0	3	3.64	2.76	2.42	5	3.42
101	10	90.17	48	69.08	1832.4	0	3	3.64	2.76	2.42	5	3.42
101	11	96.17	47	71.58	714.2	0	3	3.64	2.76	2.42	5	3.42
101	12	93.67	27.33	60.5	1193.9	0	3	3.64	2.76	2.42	5	3.42
101	13	90.67	52.83	71.75	667.2	0	3	3.64	2.76	2.42	5	3.42
101	14	88.5	51.17	69.83	605.6	0	3	3.64	2.76	2.42	5	3.42
101	15	93.67	45.83	69.75	770.1	0	3	3.64	2.76	2.42	5	3.42
101	16	86	53	69.5	332.3	0	3	3.64	2.76	2.42	5	3.42
101	17	81.17	43.5	62.33	699.9	0	3	3.64	2.76	2.42	5	3.42
101	18	82.67	49.67	66.17	704.6	0	3	3.64	2.76	2.42	5	3.42
101	19	83.33	38.17	60.75	650.1	0	3	3.64	2.76	2.42	5	3.42
101	20	80.67	53.5	67.08	1529.9	0	3	3.64	2.76	2.42	5	3.42
105	1	78	11.17	44.58	1744.6	134	2.31	3.55	3.58	3.08	3.31	3.5
105	2	79.67	26.5	53.08	1121.8	106	2.31	3.55	3.58	3.08	3.31	3.5
105	3	82.17	26.83	54.5	199.9	190	2.31	3.55	3.58	3.08	3.31	3.5
105	4	74.67	20.67	47.67	588.3	212	2.31	3.55	3.58	3.08	3.31	3.5
105	5	79.33	25	52.17	361.8	161	2.31	3.55	3.58	3.08	3.31	3.5
105	6	76.17	31.17	53.67	433.8	202	2.31	3.55	3.58	3.08	3.31	3.5
105	7	65.5	22.17	43.83	231.9	300	2.31	3.55	3.58	3.08	3.31	3.5
105	8	68.5	20.17	44.33	429.8	257	2.31	3.55	3.58	3.08	3.31	3.5
105	9	63.5	19.17	41.33	48.4	296	2.31	3.55	3.58	3.08	3.31	3.5
105	10	72	19.33	45.67	32.9	319	2.31	3.55	3.58	3.08	3.31	3.5
105	11	62	21.33	41.67	63.1	405	2.31	3.55	3.58	3.08	3.31	3.5
105	12	68.83	13.17	41	1256.1	328	2.31	3.55	3.58	3.08	3.31	3.5
105	13	65	12.17	38.58	106.2	434	2.31	3.55	3.58	3.08	3.31	3.5
105	14	56.17	14.83	35.5	59.3	500	2.31	3.55	3.58	3.08	3.31	3.5
105	15	58.17	15	36.58	71.8	386	2.31	3.55	3.58	3.08	3.31	3.5
105	16	63	18.83	40.92	47.3	386	2.31	3.55	3.58	3.08	3.31	3.5
105	17	64.83	18.33	41.58	142.9	270	2.31	3.55	3.58	3.08	3.31	3.5
105	18	62.67	13.83	38.25	79.2	319	2.31	3.55	3.58	3.08	3.31	3.5
105	19	61.33	15.17	38.25	30.7	260	2.31	3.55	3.58	3.08	3.31	3.5
105	20	55.33	10.67	33	160.3	217	2.31	3.55	3.58	3.08	3.31	3.5
106	1	37	0	18.5	211.8	43	1.9	2.36	4.26	3.81	1.31	2.33
106	2	99999	99999	99999	185.9	52	1.9	2.36	4.26	3.81	1.31	2.33
106	3	99999	99999	99999	381.7	100	1.9	2.36	4.26	3.81	1.31	2.33
106	4	22.5	1.17	11.83	266.4	23	1.9	2.36	4.26	3.81	1.31	2.33
106	5	9.17	0	4.58	331.4	80	1.9	2.36	4.26	3.81	1.31	2.33
106	6	28.17	0	14.08	198.9	54	1.9	2.36	4.26	3.81	1.31	2.33
106	7	22.5	0	11.25	935.5	19	1.9	2.36	4.26	3.81	1.31	2.33
106	8	20.17	0	10.08	140.4	68	1.9	2.36	4.26	3.81	1.31	2.33
106	9	21.83	0	10.92	851.7	42	1.9	2.36	4.26	3.81	1.31	2.33
106	10	23	0	11.5	625.5	3	1.9	2.36	4.26	3.81	1.31	2.33
106	11	28.5	0	14.25	768.7	24	1.9	2.36	4.26	3.81	1.31	2.33
106	12	33.83	0	16.92	629.3	37	1.9	2.36	4.26	3.81	1.31	2.33
106	13	27.33	0	13.67	175.4	52	1.9	2.36	4.26	3.81	1.31	2.33
106	14	23.83	0	11.92	529.3	24	1.9	2.36	4.26	3.81	1.31	2.33
106	15	33.83	0	16.92	873.1	23	1.9	2.36	4.26	3.81	1.31	2.33
106	16	31.83	0	15.92	503.8	8	1.9	2.36	4.26	3.81	1.31	2.33
106	17	22.33	1.33	11.83	858.7	89	1.9	2.36	4.26	3.81	1.31	2.33
106	18	25.17	1	13.08	684.9	64	1.9	2.36	4.26	3.81	1.31	2.33
106	19	17	0	8.5	125	46	1.9	2.36	4.26	3.81	1.31	2.33
106	20	99999	99999	99999	241.5	25	1.9	2.36	4.26	3.81	1.31	2.33
107	1	48.83	17.5	33.17	467.1	99999	2.27	3.27	3.87	3.42	3.56	3.42
107	2	55.5	33.17	44.33	1092.5	122	2.27	3.27	3.87	3.42	3.56	3.42
107	3	43.67	19	31.33	868.2	99999	2.27	3.27	3.87	3.42	3.56	3.42
107	4	58.17	30.33	44.25	896.6	222	2.27	3.27	3.87	3.42	3.56	3.42
107	5	41.83	12.17	27	932.6	232	2.27	3.27	3.87	3.42	3.56	3.42
107	6	35.83	25.83	30.83	583.8	201	2.27	3.27	3.87	3.42	3.56	3.42
107	7	28.33	9.33	18.83	433.5	140	2.27	3.27	3.87	3.42	3.56	3.42
107	8	26.67	7.83	17.25	575.6	186	2.27	3.27	3.87	3.42	3.56	3.42
107	9	43.67	10.33	27	1021.1	71	2.27	3.27	3.87	3.42	3.56	3.42
107	10	45.17	15.33	30.25	779.2	36	2.27	3.27	3.87	3.42	3.56	3.42
107	11	32.83	13.33	23.08	1177.5	168	2.27	3.27	3.87	3.42	3.56	3.42
107	12	36.83	8.5	22.67	549.7	132	2.27	3.27	3.87	3.42	3.56	3.42
107	13	37.17	8.83	23	763	139	2.27	3.27	3.87	3.42	3.56	3.42
107	14	35.5	10.33	22.92	1220.3	179	2.27	3.27	3.87	3.42	3.56	3.42
107	15	38.33	7.17	22.75	1444.7	100	2.27	3.27	3.87	3.42	3.56	3.42
107	16	30.33	12.17	21.25	906.6	229	2.27	3.27	3.87	3.42	3.56	3.42
107	17	36.17	8.5	22.33	1570.5	99999	2.27	3.27	3.87	3.42	3.56	3.42
107	18	26.17	7	16.58	368.4	240	2.27	3.27	3.87	3.42	3.56	3.42
107	19	30.83	4.67	17.75	672.1	275	2.27	3.27	3.87	3.42	3.56	3.42
107	20	31	4.33	17.67	894.4	207	2.27	3.27	3.87	3.42	3.56	3.42
108	1	68.83	3.33	36.08	273.4	40	1.81	1.82	4.61	4.58	1.5	2.5
108	2	65	0	32.5	146.2	45	1.81	1.82	4.61	4.58	1.5	2.5
108	3	69.17	0	34.58	576.9	11	1.81	1.82	4.61	4.58	1.5	2.5
108	4	69.17	0	34.58	557.4	24	1.81	1.82	4.61	4.58	1.5	2.5
108	5	56.67	0	28.33	1194.1	48	1.81	1.82	4.61	4.58	1.5	2.5
108	6	67.5	0	33.75	322	34	1.81	1.82	4.61	4.58	1.5	2.5
108	7	63.33	0	31.67	388.6	29	1.81	1.82	4.61	4.58	1.5	2.5
108	8	63.33	0	31.67	547.3	29	1.81	1.82	4.61	4.58	1.5	2.5
108	9	58.33	0	29.17	8.6	32	1.81	1.82	4.61	4.58	1.5	2.5
108	10	40	0	20	394.6	0	1.81	1.82	4.61	4.58	1.5	2.5
108	11	55.83	0	27.92	253.3	12	1.81	1.82	4.61	4.58	1.5	2.5
108	12	50	0	25	299.2	32	1.81	1.82	4.61	4.58	1.5	2.5
108	13	59.17	0	29.58	427.8	20	1.81	1.82	4.61	4.58	1.5	2.5
108	14	50.83	0	25.42	1027.3	37	1.81	1.82	4.61	4.58	1.5	2.5
108	15	47.5	0	23.75	259.4	17	1.81	1.82	4.61	4.58	1.5	2.5
108	16	44.17	0	22.08	14.5	45	1.81	1.82	4.61	4.58	1.5	2.5
108	17	40.83	0	20.42	257.6	3	1.81	1.82	4.61	4.58	1.5	2.5
108	18	48.33	0	24.17	624.4	45	1.81	1.82	4.61	4.58	1.5	2.5
108	19	65.83	0	32.92	305.7	25	1.81	1.82	4.61	4.58	1.5	2.5
108	20	57.5	0	28.75	294.9	8	1.81	1.82	4.61	4.58	1.5	2.5
109	1	79	26.67	52.83	436.2	80	2.48	3.82	3.61	3.38	1.38	3
109	2	81.33	22.17	51.75	8.3	82	2.48	3.82	3.61	3.38	1.38	3
109	3	85.67	47.67	66.67	428.5	109	2.48	3.82	3.61	3.38	1.38	3
109	4	93	29.33	61.17	672.1	79	2.48	3.82	3.61	3.38	1.38	3
109	5	80.67	29.67	55.17	909.7	83	2.48	3.82	3.61	3.38	1.38	3
109	6	88.67	24.67	56.67	303.7	99	2.48	3.82	3.61	3.38	1.38	3
109	7	87.5	19.67	53.58	587.4	166	2.48	3.82	3.61	3.38	1.38	3
109	8	93.17	17.67	55.42	355.3	142	2.48	3.82	3.61	3.38	1.38	3
109	9	82.5	31.33	56.92	450.7	36	2.48	3.82	3.61	3.38	1.38	3
109	10	74.33	28.67	51.5	184.1	126	2.48	3.82	3.61	3.38	1.38	3
109	11	79.33	32.5	55.92	917.4	32	2.48	3.82	3.61	3.38	1.38	3
109	12	78.83	29.33	54.08	1298.3	35	2.48	3.82	3.61	3.38	1.38	3
109	13	82.33	25.83	54.08	1282.9	44	2.48	3.82	3.61	3.38	1.38	3
109	14	79.83	30	54.92	890.9	78	2.48	3.82	3.61	3.38	1.38	3
109	15	72.33	26.5	49.42	1635.1	109	2.48	3.82	3.61	3.38	1.38	3
109	16	92.83	25.5	59.17	1146	60	2.48	3.82	3.61	3.38	1.38	3
109	17	78	23.33	50.67	646	61	2.48	3.82	3.61	3.38	1.38	3
109	18	81	26.67	53.83	604.3	146	2.48	3.82	3.61	3.38	1.38	3
109	19	76.67	22	49.33	468.4	75	2.48	3.82	3.61	3.38	1.38	3
109	20	83.17	22.83	53	934.3	100	2.48	3.82	3.61	3.38	1.38	3
110	1	21	0	10.5	29.9	14	1.4	2.09	4.24	4.12	1.13	1
110	2	4.5	0	2.25	53.2	37	1.4	2.09	4.24	4.12	1.13	1
110	3	.67	0	.33	72.6	99999	1.4	2.09	4.24	4.12	1.13	1
110	4	4.33	0	2.17	86.5	0	1.4	2.09	4.24	4.12	1.13	1
110	5	8.67	0	4.33	62.5	76	1.4	2.09	4.24	4.12	1.13	1
110	6	4.33	0	2.17	65.4	39	1.4	2.09	4.24	4.12	1.13	1
110	7	5.17	0	2.58	88.9	41	1.4	2.09	4.24	4.12	1.13	1
110	8	15.67	0	7.83	49.2	109	1.4	2.09	4.24	4.12	1.13	1
110	9	35.5	.17	17.83	59.2	4	1.4	2.09	4.24	4.12	1.13	1
110	10	17.33	0	8.67	59.7	9	1.4	2.09	4.24	4.12	1.13	1
110	11	28.5	.83	14.67	59.9	2	1.4	2.09	4.24	4.12	1.13	1
110	12	3.67	0	1.83	32.1	0	1.4	2.09	4.24	4.12	1.13	1
110	13	20.5	0	10.25	53	14	1.4	2.09	4.24	4.12	1.13	1
110	14	33.17	0	16.58	35.9	10	1.4	2.09	4.24	4.12	1.13	1
110	15	99999	99999	99999	48.2	76	1.4	2.09	4.24	4.12	1.13	1
110	16	31	0	15.5	54.5	26	1.4	2.09	4.24	4.12	1.13	1
110	17	30.33	0	15.17	48.9	79	1.4	2.09	4.24	4.12	1.13	1
110	18	24.83	0	12.42	143.9	94	1.4	2.09	4.24	4.12	1.13	1
110	19	42	0	21	51.9	16	1.4	2.09	4.24	4.12	1.13	1
110	20	13	.83	6.92	41.3	113	1.4	2.09	4.24	4.12	1.13	1
111	1	61.5	34.83	48.17	442.7	21	2.33	1.82	3.76	3.96	2.31	2.92
111	2	69.33	44.33	56.83	243.4	81	2.33	1.82	3.76	3.96	2.31	2.92
111	3	57	40.33	48.67	54.1	244	2.33	1.82	3.76	3.96	2.31	2.92
111	4	62.67	31.17	46.92	227.1	47	2.33	1.82	3.76	3.96	2.31	2.92
111	5	43.67	24.5	34.08	196.7	325	2.33	1.82	3.76	3.96	2.31	2.92
111	6	38.5	47.83	43.17	315.9	73	2.33	1.82	3.76	3.96	2.31	2.92
111	7	65.17	54.5	59.83	924.4	182	2.33	1.82	3.76	3.96	2.31	2.92
111	8	54.5	54.83	54.67	473.7	164	2.33	1.82	3.76	3.96	2.31	2.92
111	9	50.33	57.33	53.83	499.7	150	2.33	1.82	3.76	3.96	2.31	2.92
111	10	55.5	54	54.75	69.8	221	2.33	1.82	3.76	3.96	2.31	2.92
111	11	74.17	67.5	70.83	463.3	70	2.33	1.82	3.76	3.96	2.31	2.92
111	12	50.33	54.83	52.58	722.8	94	2.33	1.82	3.76	3.96	2.31	2.92
111	13	55.67	61.17	58.42	207	151	2.33	1.82	3.76	3.96	2.31	2.92
111	14	58	51.33	54.67	567.6	220	2.33	1.82	3.76	3.96	2.31	2.92
111	15	53	47.17	50.08	506.2	185	2.33	1.82	3.76	3.96	2.31	2.92
111	16	64	64.33	64.17	629.3	0	2.33	1.82	3.76	3.96	2.31	2.92
111	17	59.5	56	57.75	375.3	0	2.33	1.82	3.76	3.96	2.31	2.92
111	18	99999	99999	99999	132.5	0	2.33	1.82	3.76	3.96	2.31	2.92
111	19	74	74.5	74.25	879.6	0	2.33	1.82	3.76	3.96	2.31	2.92
111	20	69	73.83	71.42	1108	35	2.33	1.82	3.76	3.96	2.31	2.92
112	1	73.5	33.17	53.33	155.4	173	3.19	4.18	3.58	3.35	3	3.25
112	2	63.17	9	36.08	415.3	136	3.19	4.18	3.58	3.35	3	3.25
112	3	72	7.17	39.58	293.2	245	3.19	4.18	3.58	3.35	3	3.25
112	4	83	7.33	45.17	72.6	180	3.19	4.18	3.58	3.35	3	3.25
112	5	72.33	9	40.67	520.1	348	3.19	4.18	3.58	3.35	3	3.25
112	6	73.5	10.33	41.92	275.5	325	3.19	4.18	3.58	3.35	3	3.25
112	7	62.5	19.33	40.92	88.2	250	3.19	4.18	3.58	3.35	3	3.25
112	8	56.33	12.67	34.5	138.4	380	3.19	4.18	3.58	3.35	3	3.25
112	9	84.83	12.33	48.58	145.6	354	3.19	4.18	3.58	3.35	3	3.25
112	10	72.83	6.17	39.5	434.1	285	3.19	4.18	3.58	3.35	3	3.25
112	11	86.33	9.33	47.83	128.2	324	3.19	4.18	3.58	3.35	3	3.25
112	12	78.5	10.67	44.58	189.1	104	3.19	4.18	3.58	3.35	3	3.25
112	13	80.83	15.83	48.33	520.9	192	3.19	4.18	3.58	3.35	3	3.25
112	14	86.83	16.33	51.58	800.4	250	3.19	4.18	3.58	3.35	3	3.25
112	15	82	18.67	50.33	1057.5	315	3.19	4.18	3.58	3.35	3	3.25
112	16	77	20.5	48.75	392.8	484	3.19	4.18	3.58	3.35	3	3.25
112	17	72.17	19.83	46	249.4	255	3.19	4.18	3.58	3.35	3	3.25
112	18	77.5	21	49.25	1018.5	420	3.19	4.18	3.58	3.35	3	3.25
112	19	73.33	17.83	45.58	193.2	367	3.19	4.18	3.58	3.35	3	3.25
112	20	67.5	22.17	44.83	258.1	414	3.19	4.18	3.58	3.35	3	3.25
113	1	82.5	12.5	47.5	693.4	56	2.58	3.36	3.32	2.23	3.69	3.25
113	2	34.83	3.33	19.08	784.9	86	2.58	3.36	3.32	2.23	3.69	3.25
113	3	7	.5	3.75	23.3	130	2.58	3.36	3.32	2.23	3.69	3.25
113	4	8.33	.17	4.25	588.7	262	2.58	3.36	3.32	2.23	3.69	3.25
113	5	2.33	.17	1.25	602.3	212	2.58	3.36	3.32	2.23	3.69	3.25
113	6	2.5	0	1.25	341.6	361	2.58	3.36	3.32	2.23	3.69	3.25
113	7	3.83	0	1.92	810.2	157	2.58	3.36	3.32	2.23	3.69	3.25
113	8	3	.33	1.67	658.9	233	2.58	3.36	3.32	2.23	3.69	3.25
113	9	5.33	.67	3	198.3	111	2.58	3.36	3.32	2.23	3.69	3.25
113	10	5.17	.5	2.83	270.8	63	2.58	3.36	3.32	2.23	3.69	3.25
113	11	2.33	0	1.17	1072.7	153	2.58	3.36	3.32	2.23	3.69	3.25
113	12	3	0	1.5	346.6	237	2.58	3.36	3.32	2.23	3.69	3.25
113	13	4	0	2	654.8	242	2.58	3.36	3.32	2.23	3.69	3.25
113	14	3	.33	1.67	638.7	161	2.58	3.36	3.32	2.23	3.69	3.25
113	15	3	.33	1.67	521.7	173	2.58	3.36	3.32	2.23	3.69	3.25
113	16	2.83	0	1.42	217.1	160	2.58	3.36	3.32	2.23	3.69	3.25
113	17	2.5	0	1.25	203.2	281	2.58	3.36	3.32	2.23	3.69	3.25
113	18	3.5	0	1.75	517	172	2.58	3.36	3.32	2.23	3.69	3.25
113	19	4.17	.17	2.17	237.1	207	2.58	3.36	3.32	2.23	3.69	3.25
113	20	5	.33	2.67	553.1	170	2.58	3.36	3.32	2.23	3.69	3.25
114	1	48.33	34.83	41.58	260	214	2.44	3.45	3.45	3.38	2.94	2.75
114	2	53.67	44.33	49	622.3	122	2.44	3.45	3.45	3.38	2.94	2.75
114	3	48.17	39.17	43.67	206.1	436	2.44	3.45	3.45	3.38	2.94	2.75
114	4	46.17	40.5	43.33	746.4	37	2.44	3.45	3.45	3.38	2.94	2.75
114	5	47.5	29.83	38.67	359.4	283	2.44	3.45	3.45	3.38	2.94	2.75
114	6	59	43.5	51.25	276.6	134	2.44	3.45	3.45	3.38	2.94	2.75
114	7	45.83	42.5	44.17	633.2	162	2.44	3.45	3.45	3.38	2.94	2.75
114	8	39.83	29.17	34.5	622.2	132	2.44	3.45	3.45	3.38	2.94	2.75
114	9	54.17	37.67	45.92	399.4	205	2.44	3.45	3.45	3.38	2.94	2.75
114	10	49.5	40.5	45	530.3	301	2.44	3.45	3.45	3.38	2.94	2.75
114	11	53.67	41.83	47.75	623.1	93	2.44	3.45	3.45	3.38	2.94	2.75
114	12	52.5	39.33	45.92	1025.7	133	2.44	3.45	3.45	3.38	2.94	2.75
114	13	27.83	21.83	24.83	1162	89	2.44	3.45	3.45	3.38	2.94	2.75
114	14	28	24	26	402.3	64	2.44	3.45	3.45	3.38	2.94	2.75
114	15	23.33	25.17	24.25	522	4	2.44	3.45	3.45	3.38	2.94	2.75
114	16	42.17	35.33	38.75	765.9	54	2.44	3.45	3.45	3.38	2.94	2.75
114	17	31.83	23.83	27.83	852.3	82	2.44	3.45	3.45	3.38	2.94	2.75
114	18	18.67	20.5	19.58	427.5	228	2.44	3.45	3.45	3.38	2.94	2.75
114	19	22.33	22	22.17	1550.8	130	2.44	3.45	3.45	3.38	2.94	2.75
114	20	12.17	9.33	10.75	1457	14	2.44	3.45	3.45	3.38	2.94	2.75
115	1	86.5	55.5	71	1588.4	65	2.38	3.91	3.71	2.69	3.56	4.25
115	2	88.33	61.67	75	676.7	306	2.38	3.91	3.71	2.69	3.56	4.25
115	3	85.83	70	77.92	681.3	267	2.38	3.91	3.71	2.69	3.56	4.25
115	4	85.83	73.33	79.58	1076	281	2.38	3.91	3.71	2.69	3.56	4.25
115	5	89.17	65	77.08	1199.3	77	2.38	3.91	3.71	2.69	3.56	4.25
115	6	88.33	73.33	80.83	1234	256	2.38	3.91	3.71	2.69	3.56	4.25
115	7	84.17	70.83	77.5	650.2	261	2.38	3.91	3.71	2.69	3.56	4.25
115	8	85.83	72.5	79.17	607.3	423	2.38	3.91	3.71	2.69	3.56	4.25
115	9	87.5	78.33	82.92	664.8	237	2.38	3.91	3.71	2.69	3.56	4.25
115	10	88.33	77.5	82.92	394.2	242	2.38	3.91	3.71	2.69	3.56	4.25
115	11	87.5	77.5	82.5	878.6	297	2.38	3.91	3.71	2.69	3.56	4.25
115	12	89.17	75	82.08	657.7	448	2.38	3.91	3.71	2.69	3.56	4.25
115	13	88.33	75	81.67	757.6	136	2.38	3.91	3.71	2.69	3.56	4.25
115	14	87.5	79.17	83.33	709.7	182	2.38	3.91	3.71	2.69	3.56	4.25
115	15	88.33	82.5	85.42	260.5	546	2.38	3.91	3.71	2.69	3.56	4.25
115	16	90.83	80	85.42	912.3	200	2.38	3.91	3.71	2.69	3.56	4.25
115	17	90	78.33	84.17	232.6	307	2.38	3.91	3.71	2.69	3.56	4.25
115	18	79.17	66.67	72.92	399.1	370	2.38	3.91	3.71	2.69	3.56	4.25
115	19	78.33	69.17	73.75	310.9	294	2.38	3.91	3.71	2.69	3.56	4.25
115	20	85	73.33	79.17	282.9	393	2.38	3.91	3.71	2.69	3.56	4.25
118	1	96.83	30.83	63.83	167.1	28	1.71	4.45	3.84	3.5	3.75	4.33
118	2	58.33	25.5	41.92	352	76	1.71	4.45	3.84	3.5	3.75	4.33
118	3	46.17	30	38.08	135.6	100	1.71	4.45	3.84	3.5	3.75	4.33
118	4	61.83	25.67	43.75	26.9	77	1.71	4.45	3.84	3.5	3.75	4.33
118	5	57.17	17.83	37.5	271.8	0	1.71	4.45	3.84	3.5	3.75	4.33
118	6	64.33	11.33	37.83	78.2	6	1.71	4.45	3.84	3.5	3.75	4.33
118	7	42	10.33	26.17	93.4	0	1.71	4.45	3.84	3.5	3.75	4.33
118	8	70.67	67.33	69	89.2	0	1.71	4.45	3.84	3.5	3.75	4.33
118	9	39	12.33	25.67	12.5	0	1.71	4.45	3.84	3.5	3.75	4.33
118	10	41.83	7.33	24.58	321.9	0	1.71	4.45	3.84	3.5	3.75	4.33
118	11	31.83	7.5	19.67	154.8	59	1.71	4.45	3.84	3.5	3.75	4.33
118	12	34	25	29.5	74.4	21	1.71	4.45	3.84	3.5	3.75	4.33
118	13	35.67	10	22.83	367.5	0	1.71	4.45	3.84	3.5	3.75	4.33
118	14	33.67	19.67	26.67	225.1	14	1.71	4.45	3.84	3.5	3.75	4.33
118	15	62.83	37.17	50	207.4	73	1.71	4.45	3.84	3.5	3.75	4.33
118	16	39.5	27.83	33.67	370.9	9	1.71	4.45	3.84	3.5	3.75	4.33
118	17	67	26	46.5	3.7	15	1.71	4.45	3.84	3.5	3.75	4.33
118	18	71.5	20.67	46.08	97.9	43	1.71	4.45	3.84	3.5	3.75	4.33
118	19	56.83	17	36.92	107.2	55	1.71	4.45	3.84	3.5	3.75	4.33
118	20	59	17.5	38.25	32.5	97	1.71	4.45	3.84	3.5	3.75	4.33
119	1	85.33	73.17	79.25	270.9	246	2.63	3.91	4.42	3.42	2.69	4.08
119	2	88	88.17	88.08	569.4	55	2.63	3.91	4.42	3.42	2.69	4.08
119	3	71.83	73.33	72.58	347.2	136	2.63	3.91	4.42	3.42	2.69	4.08
119	4	73.67	74.67	74.17	222	122	2.63	3.91	4.42	3.42	2.69	4.08
119	5	74	71.17	72.58	186.2	140	2.63	3.91	4.42	3.42	2.69	4.08
119	6	76.83	78.33	77.58	203	221	2.63	3.91	4.42	3.42	2.69	4.08
119	7	81	80.67	80.83	205.5	195	2.63	3.91	4.42	3.42	2.69	4.08
119	8	81.5	79.5	80.5	137.2	146	2.63	3.91	4.42	3.42	2.69	4.08
119	9	85.17	86.83	86	236	98	2.63	3.91	4.42	3.42	2.69	4.08
119	10	85.17	86.17	85.67	172.7	169	2.63	3.91	4.42	3.42	2.69	4.08
119	11	82.67	84.17	83.42	62.1	147	2.63	3.91	4.42	3.42	2.69	4.08
119	12	80	78.83	79.42	287.5	178	2.63	3.91	4.42	3.42	2.69	4.08
119	13	85.83	83.83	84.83	153.5	123	2.63	3.91	4.42	3.42	2.69	4.08
119	14	81	80.33	80.67	47.9	430	2.63	3.91	4.42	3.42	2.69	4.08
119	15	78.5	80	79.25	61.3	167	2.63	3.91	4.42	3.42	2.69	4.08
119	16	81.67	80.83	81.25	287	319	2.63	3.91	4.42	3.42	2.69	4.08
119	17	71.83	72.5	72.17	101.7	294	2.63	3.91	4.42	3.42	2.69	4.08
119	18	75.67	76.17	75.92	122.9	184	2.63	3.91	4.42	3.42	2.69	4.08
119	19	78.33	79.5	78.92	148.3	185	2.63	3.91	4.42	3.42	2.69	4.08
119	20	75	72.83	73.92	55.6	118	2.63	3.91	4.42	3.42	2.69	4.08
120	1	54.17	28	41.08	444.5	171	2.4	3.82	3.61	3.38	3.88	2.25
120	2	78.33	11.67	45	249.4	150	2.4	3.82	3.61	3.38	3.88	2.25
120	3	93.33	15.83	54.58	369.4	195	2.4	3.82	3.61	3.38	3.88	2.25
120	4	78.5	21.83	50.17	292.2	69	2.4	3.82	3.61	3.38	3.88	2.25
120	5	45.83	6.67	26.25	549.4	139	2.4	3.82	3.61	3.38	3.88	2.25
120	6	41.67	10	25.83	752.1	110	2.4	3.82	3.61	3.38	3.88	2.25
120	7	70.83	6.67	38.75	707.4	99	2.4	3.82	3.61	3.38	3.88	2.25
120	8	54	7.5	30.75	790.5	124	2.4	3.82	3.61	3.38	3.88	2.25
120	9	51.67	0	25.83	1057	99	2.4	3.82	3.61	3.38	3.88	2.25
120	10	92.5	10	51.25	765.6	140	2.4	3.82	3.61	3.38	3.88	2.25
120	11	55.83	8.33	32.08	929.4	66	2.4	3.82	3.61	3.38	3.88	2.25
120	12	50.83	10	30.42	931	183	2.4	3.82	3.61	3.38	3.88	2.25
120	13	66.67	12.5	39.58	456.5	172	2.4	3.82	3.61	3.38	3.88	2.25
120	14	50.67	5.83	28.25	283.7	159	2.4	3.82	3.61	3.38	3.88	2.25
120	15	70	16.67	43.33	910	117	2.4	3.82	3.61	3.38	3.88	2.25
120	16	48.33	10	29.17	975.9	115	2.4	3.82	3.61	3.38	3.88	2.25
120	17	61.17	7.5	34.33	881.5	139	2.4	3.82	3.61	3.38	3.88	2.25
120	18	76.67	7.5	42.08	687.7	65	2.4	3.82	3.61	3.38	3.88	2.25
120	19	66	18.33	42.17	652.2	111	2.4	3.82	3.61	3.38	3.88	2.25
120	20	59.17	3.33	31.25	989.7	86	2.4	3.82	3.61	3.38	3.88	2.25
121	1	75.5	38.83	57.17	771.6	0	2.56	1.91	2.74	2.19	3.81	3.5
121	2	72.17	39.67	55.92	399.1	0	2.56	1.91	2.74	2.19	3.81	3.5
121	3	71.67	37.17	54.42	197.6	0	2.56	1.91	2.74	2.19	3.81	3.5
121	4	71.33	31.83	51.58	369.2	0	2.56	1.91	2.74	2.19	3.81	3.5
121	5	60.5	21.17	40.83	185.3	0	2.56	1.91	2.74	2.19	3.81	3.5
121	6	55.33	12.83	34.08	665.3	0	2.56	1.91	2.74	2.19	3.81	3.5
121	7	62.67	21.5	42.08	104.5	0	2.56	1.91	2.74	2.19	3.81	3.5
121	8	57.33	37.17	47.25	146.2	0	2.56	1.91	2.74	2.19	3.81	3.5
121	9	56.5	20.5	38.5	1313.1	0	2.56	1.91	2.74	2.19	3.81	3.5
121	10	58.17	26.17	42.17	290	0	2.56	1.91	2.74	2.19	3.81	3.5
121	11	63.83	27.17	45.5	530	0	2.56	1.91	2.74	2.19	3.81	3.5
121	12	67.33	14.33	40.83	420.2	0	2.56	1.91	2.74	2.19	3.81	3.5
121	13	63.83	9.67	36.75	88.7	0	2.56	1.91	2.74	2.19	3.81	3.5
121	14	53.5	25	39.25	110.4	0	2.56	1.91	2.74	2.19	3.81	3.5
121	15	55.17	16.5	35.83	66.7	0	2.56	1.91	2.74	2.19	3.81	3.5
121	16	66.33	12	39.17	547.8	0	2.56	1.91	2.74	2.19	3.81	3.5
121	17	70	14.83	42.42	276	0	2.56	1.91	2.74	2.19	3.81	3.5
121	18	58.33	16.17	37.25	162.4	0	2.56	1.91	2.74	2.19	3.81	3.5
121	19	68.67	13.83	41.25	82.3	0	2.56	1.91	2.74	2.19	3.81	3.5
121	20	55.5	11.17	33.33	225.8	0	2.56	1.91	2.74	2.19	3.81	3.5
122	1	87	33.33	60.17	46.2	267	3.1	4	3.87	2.12	4.06	3.33
122	2	79.83	20.83	50.33	333.8	383	3.1	4	3.87	2.12	4.06	3.33
122	3	75.17	45.5	60.33	81.8	434	3.1	4	3.87	2.12	4.06	3.33
122	4	80.83	43.67	62.25	38	434	3.1	4	3.87	2.12	4.06	3.33
122	5	74.5	31.83	53.17	61.4	413	3.1	4	3.87	2.12	4.06	3.33
122	6	69	35.67	52.33	21.1	572	3.1	4	3.87	2.12	4.06	3.33
122	7	74.67	27.5	51.08	23.3	504	3.1	4	3.87	2.12	4.06	3.33
122	8	60.33	23.5	41.92	42.3	462	3.1	4	3.87	2.12	4.06	3.33
122	9	63	27.17	45.08	36.2	381	3.1	4	3.87	2.12	4.06	3.33
122	10	62.17	14.83	38.5	79.7	345	3.1	4	3.87	2.12	4.06	3.33
122	11	78.33	33.83	56.08	48.1	361	3.1	4	3.87	2.12	4.06	3.33
122	12	63.5	9	36.25	47.9	304	3.1	4	3.87	2.12	4.06	3.33
122	13	61.83	13.67	37.75	35.3	548	3.1	4	3.87	2.12	4.06	3.33
122	14	58.5	16.67	37.58	27.6	419	3.1	4	3.87	2.12	4.06	3.33
122	15	67	19.33	43.17	45.8	264	3.1	4	3.87	2.12	4.06	3.33
122	16	61.17	19	40.08	69.5	291	3.1	4	3.87	2.12	4.06	3.33
122	17	63	19	41	179.9	145	3.1	4	3.87	2.12	4.06	3.33
122	18	73.83	20.5	47.17	328	145	3.1	4	3.87	2.12	4.06	3.33
122	19	74	29	51.5	52.5	297	3.1	4	3.87	2.12	4.06	3.33
122	20	64.5	14.17	39.33	38.8	326	3.1	4	3.87	2.12	4.06	3.33
123	1	57.33	16.83	37.08	149.3	0	2.88	2.91	3.66	3.23	2.88	2.92
123	2	54.83	17.67	36.25	82.7	0	2.88	2.91	3.66	3.23	2.88	2.92
123	3	40.67	19.17	29.92	45.1	0	2.88	2.91	3.66	3.23	2.88	2.92
123	4	26	23.17	24.58	172.1	11	2.88	2.91	3.66	3.23	2.88	2.92
123	5	36.5	7.17	21.83	82	0	2.88	2.91	3.66	3.23	2.88	2.92
123	6	17	11.5	14.25	44.8	0	2.88	2.91	3.66	3.23	2.88	2.92
123	7	37.33	3.83	20.58	211.5	7	2.88	2.91	3.66	3.23	2.88	2.92
123	8	31	12.33	21.67	101.4	0	2.88	2.91	3.66	3.23	2.88	2.92
123	9	27.33	2.5	14.92	130.5	0	2.88	2.91	3.66	3.23	2.88	2.92
123	10	20.5	3.67	12.08	282	19	2.88	2.91	3.66	3.23	2.88	2.92
123	11	35.5	2.5	19	44.6	2	2.88	2.91	3.66	3.23	2.88	2.92
123	12	31	6	18.5	431.7	117	2.88	2.91	3.66	3.23	2.88	2.92
123	13	24.33	6.5	15.42	123.7	119	2.88	2.91	3.66	3.23	2.88	2.92
123	14	27	5.17	16.08	104.1	54	2.88	2.91	3.66	3.23	2.88	2.92
123	15	30.17	3.5	16.83	63.9	207	2.88	2.91	3.66	3.23	2.88	2.92
123	16	18	11.67	14.83	132.3	14	2.88	2.91	3.66	3.23	2.88	2.92
123	17	18.83	12.5	15.67	236.7	0	2.88	2.91	3.66	3.23	2.88	2.92
123	18	99999	99999	99999	531.8	0	2.88	2.91	3.66	3.23	2.88	2.92
123	19	28	5.5	16.75	629.2	1	2.88	2.91	3.66	3.23	2.88	2.92
123	20	26	14.83	20.42	465.7	0	2.88	2.91	3.66	3.23	2.88	2.92
124	1	71.83	25.33	48.58	640.1	0	2.69	4	3.79	3	3.25	3.25
124	2	84.83	35.33	60.08	833.2	0	2.69	4	3.79	3	3.25	3.25
124	3	77.17	24.17	50.67	583.7	0	2.69	4	3.79	3	3.25	3.25
124	4	66.33	25.17	45.75	183.3	0	2.69	4	3.79	3	3.25	3.25
124	5	94	33.83	63.92	758.3	0	2.69	4	3.79	3	3.25	3.25
124	6	82	48.5	65.25	341.2	0	2.69	4	3.79	3	3.25	3.25
124	7	62.83	18.67	40.75	635	0	2.69	4	3.79	3	3.25	3.25
124	8	79.67	27.33	53.5	233.6	0	2.69	4	3.79	3	3.25	3.25
124	9	90.17	43	66.58	172.3	0	2.69	4	3.79	3	3.25	3.25
124	10	58.5	18	38.25	446.3	0	2.69	4	3.79	3	3.25	3.25
124	11	73.17	12.83	43	372.6	0	2.69	4	3.79	3	3.25	3.25
124	12	37.83	1	19.42	173.2	0	2.69	4	3.79	3	3.25	3.25
124	13	62.17	3.83	33	575.1	1	2.69	4	3.79	3	3.25	3.25
124	14	66	3.33	34.67	205.7	0	2.69	4	3.79	3	3.25	3.25
124	15	61.67	11.83	36.75	253.6	1	2.69	4	3.79	3	3.25	3.25
124	16	64	15	39.5	517.1	0	2.69	4	3.79	3	3.25	3.25
124	17	69.83	27	48.42	957	0	2.69	4	3.79	3	3.25	3.25
124	18	83	12	47.5	121	1	2.69	4	3.79	3	3.25	3.25
124	19	68	7.67	37.83	129.8	0	2.69	4	3.79	3	3.25	3.25
124	20	68.17	10	39.08	118	0	2.69	4	3.79	3	3.25	3.25
126	1	87.5	37.83	62.67	1071.5	16	2.52	4	3.21	3.5	4.06	3.17
126	2	81.17	28.5	54.83	563.3	20	2.52	4	3.21	3.5	4.06	3.17
126	3	65	7.33	36.17	1169	87	2.52	4	3.21	3.5	4.06	3.17
126	4	60	18.83	39.42	322.8	40	2.52	4	3.21	3.5	4.06	3.17
126	5	35	11.33	23.17	814.4	50	2.52	4	3.21	3.5	4.06	3.17
126	6	88	28	58	819.4	35	2.52	4	3.21	3.5	4.06	3.17
126	7	75	28.83	51.92	877.2	91	2.52	4	3.21	3.5	4.06	3.17
126	8	87	30	58.5	905.3	50	2.52	4	3.21	3.5	4.06	3.17
126	9	42.83	8.67	25.75	1253.2	86	2.52	4	3.21	3.5	4.06	3.17
126	10	87.83	45.67	66.75	1980.2	11	2.52	4	3.21	3.5	4.06	3.17
126	11	43.17	21.5	32.33	1069.2	6	2.52	4	3.21	3.5	4.06	3.17
126	12	51.5	22.83	37.17	275.5	48	2.52	4	3.21	3.5	4.06	3.17
126	13	68.33	45.17	56.75	14.7	0	2.52	4	3.21	3.5	4.06	3.17
126	14	45.5	17.33	31.42	136.7	54	2.52	4	3.21	3.5	4.06	3.17
126	15	76.33	47.83	62.08	5.8	11	2.52	4	3.21	3.5	4.06	3.17
126	16	75.83	50.33	63.08	0	77	2.52	4	3.21	3.5	4.06	3.17
126	17	79	49.67	64.33	3.3	8	2.52	4	3.21	3.5	4.06	3.17
126	18	83.33	56.83	70.08	7.7	85	2.52	4	3.21	3.5	4.06	3.17
126	19	37.33	54.17	45.75	363	54	2.52	4	3.21	3.5	4.06	3.17
126	20	66.33	63.67	65	4	49	2.52	4	3.21	3.5	4.06	3.17
127	1	83.5	35.17	59.33	293.4	365	2.46	3.55	3.47	2.58	4.31	3.67
127	2	82.17	29.17	55.67	1685.2	89	2.46	3.55	3.47	2.58	4.31	3.67
127	3	90	24.67	57.33	41.4	179	2.46	3.55	3.47	2.58	4.31	3.67
127	4	97.5	47.33	72.42	1591.5	180	2.46	3.55	3.47	2.58	4.31	3.67
127	5	72.83	17.17	45	24.1	145	2.46	3.55	3.47	2.58	4.31	3.67
127	6	60.83	15.83	38.33	37.2	160	2.46	3.55	3.47	2.58	4.31	3.67
127	7	67.17	14.83	41	2.8	171	2.46	3.55	3.47	2.58	4.31	3.67
127	8	76.67	15.83	46.25	14.8	166	2.46	3.55	3.47	2.58	4.31	3.67
127	9	60.17	21.33	40.75	6.5	203	2.46	3.55	3.47	2.58	4.31	3.67
127	10	50.83	5.83	28.33	675.2	125	2.46	3.55	3.47	2.58	4.31	3.67
127	11	54.83	12.67	33.75	840.6	128	2.46	3.55	3.47	2.58	4.31	3.67
127	12	60.67	19.33	40	239.1	139	2.46	3.55	3.47	2.58	4.31	3.67
127	13	45.33	9.67	27.5	188.5	106	2.46	3.55	3.47	2.58	4.31	3.67
127	14	65.17	27.67	46.42	60.4	319	2.46	3.55	3.47	2.58	4.31	3.67
127	15	64	10.5	37.25	186.3	283	2.46	3.55	3.47	2.58	4.31	3.67
127	16	66.17	21.67	43.92	65.6	451	2.46	3.55	3.47	2.58	4.31	3.67
127	17	63.67	27.33	45.5	240.5	444	2.46	3.55	3.47	2.58	4.31	3.67
127	18	77.33	18.67	48	48.4	264	2.46	3.55	3.47	2.58	4.31	3.67
127	19	75.17	23	49.08	28.6	297	2.46	3.55	3.47	2.58	4.31	3.67
127	20	40.83	25.5	33.17	32.6	280	2.46	3.55	3.47	2.58	4.31	3.67
128	1	55.17	34.67	44.92	899.9	34	2.17	3.45	3.55	3.12	2.75	3.08
128	2	54.33	40	47.17	887.5	56	2.17	3.45	3.55	3.12	2.75	3.08
128	3	68.5	31	49.75	449.7	18	2.17	3.45	3.55	3.12	2.75	3.08
128	4	70.33	30	50.17	508.2	5	2.17	3.45	3.55	3.12	2.75	3.08
128	5	68.33	36.17	52.25	549.8	27	2.17	3.45	3.55	3.12	2.75	3.08
128	6	68.67	29	48.83	557.3	199	2.17	3.45	3.55	3.12	2.75	3.08
128	7	66.5	37.33	51.92	640	100	2.17	3.45	3.55	3.12	2.75	3.08
128	8	66.5	30.17	48.33	517.3	76	2.17	3.45	3.55	3.12	2.75	3.08
128	9	65	30.5	47.75	769.8	37	2.17	3.45	3.55	3.12	2.75	3.08
128	10	60.67	28	44.33	239.4	77	2.17	3.45	3.55	3.12	2.75	3.08
128	11	63	31.83	47.42	473.8	48	2.17	3.45	3.55	3.12	2.75	3.08
128	12	63.17	25.83	44.5	788.6	27	2.17	3.45	3.55	3.12	2.75	3.08
128	13	61.33	23	42.17	483.4	56	2.17	3.45	3.55	3.12	2.75	3.08
128	14	57.17	22.5	39.83	498.6	66	2.17	3.45	3.55	3.12	2.75	3.08
128	15	48.67	28.5	38.58	353	79	2.17	3.45	3.55	3.12	2.75	3.08
128	16	60.33	31	45.67	993.9	45	2.17	3.45	3.55	3.12	2.75	3.08
128	17	65.17	31.5	48.33	1089.6	122	2.17	3.45	3.55	3.12	2.75	3.08
128	18	52.17	28.67	40.42	615.2	27	2.17	3.45	3.55	3.12	2.75	3.08
128	19	57.83	28.67	43.25	405.8	96	2.17	3.45	3.55	3.12	2.75	3.08
128	20	59	24.33	41.67	539.4	68	2.17	3.45	3.55	3.12	2.75	3.08
131	1	80	73.33	76.67	526.6	98	2.15	3.55	4.08	3.15	3.81	4
131	2	86.67	60	73.33	634.6	131	2.15	3.55	4.08	3.15	3.81	4
131	3	92.5	53.33	72.92	436.1	192	2.15	3.55	4.08	3.15	3.81	4
131	4	81.67	61.67	71.67	1329.5	110	2.15	3.55	4.08	3.15	3.81	4
131	5	66.67	66.67	66.67	1199.5	196	2.15	3.55	4.08	3.15	3.81	4
131	6	78.33	76.67	77.5	786.2	165	2.15	3.55	4.08	3.15	3.81	4
131	7	63.33	65	64.17	586.3	82	2.15	3.55	4.08	3.15	3.81	4
131	8	76.67	58.33	67.5	617.5	264	2.15	3.55	4.08	3.15	3.81	4
131	9	81.67	62.17	71.92	662.5	233	2.15	3.55	4.08	3.15	3.81	4
131	10	75	61.67	68.33	474.4	350	2.15	3.55	4.08	3.15	3.81	4
131	11	68.33	65	66.67	818.8	142	2.15	3.55	4.08	3.15	3.81	4
131	12	71.67	75	73.33	516.7	185	2.15	3.55	4.08	3.15	3.81	4
131	13	75	63.33	69.17	549.4	230	2.15	3.55	4.08	3.15	3.81	4
131	14	76.67	61.67	69.17	512.7	181	2.15	3.55	4.08	3.15	3.81	4
131	15	60	68.33	64.17	742.1	227	2.15	3.55	4.08	3.15	3.81	4
131	16	71.67	55	63.33	521.2	155	2.15	3.55	4.08	3.15	3.81	4
131	17	75.83	63.5	69.67	564.5	233	2.15	3.55	4.08	3.15	3.81	4
131	18	71.17	58.33	64.75	625.4	193	2.15	3.55	4.08	3.15	3.81	4
131	19	66	74.17	70.08	804.9	98	2.15	3.55	4.08	3.15	3.81	4
131	20	68.33	62.67	65.5	801.6	210	2.15	3.55	4.08	3.15	3.81	4
132	1	76.17	61.67	68.92	220.7	179	2.79	3.91	3.08	2.54	4	3.33
132	2	70.5	57.33	63.92	134.4	189	2.79	3.91	3.08	2.54	4	3.33
132	3	71.17	53.33	62.25	907.3	112	2.79	3.91	3.08	2.54	4	3.33
132	4	84.17	71	77.58	199.9	231	2.79	3.91	3.08	2.54	4	3.33
132	5	70.33	53.67	62	251.8	303	2.79	3.91	3.08	2.54	4	3.33
132	6	58.33	49	53.67	504.4	85	2.79	3.91	3.08	2.54	4	3.33
132	7	56.5	53.67	55.08	521.3	88	2.79	3.91	3.08	2.54	4	3.33
132	8	63	49.83	56.42	195.1	185	2.79	3.91	3.08	2.54	4	3.33
132	9	83.67	83	83.33	365.5	137	2.79	3.91	3.08	2.54	4	3.33
132	10	61.17	47.33	54.25	289.3	155	2.79	3.91	3.08	2.54	4	3.33
132	11	85	54.83	69.92	284.6	288	2.79	3.91	3.08	2.54	4	3.33
132	12	53.67	46	49.83	246	466	2.79	3.91	3.08	2.54	4	3.33
132	13	71	63.33	67.17	173	491	2.79	3.91	3.08	2.54	4	3.33
132	14	76.33	69.17	72.75	417.3	111	2.79	3.91	3.08	2.54	4	3.33
132	15	84.83	75.33	80.08	570.3	236	2.79	3.91	3.08	2.54	4	3.33
132	16	82.5	72.83	77.67	286.2	235	2.79	3.91	3.08	2.54	4	3.33
132	17	75.5	59.5	67.5	936.3	189	2.79	3.91	3.08	2.54	4	3.33
132	18	77.33	63.83	70.58	231.3	201	2.79	3.91	3.08	2.54	4	3.33
132	19	66	53.5	59.75	1416.4	161	2.79	3.91	3.08	2.54	4	3.33
132	20	78.33	62	70.17	265.9	366	2.79	3.91	3.08	2.54	4	3.33
134	1	95	57.5	76.25	162.5	232	3.42	4.18	3.26	2.77	4.44	4.5
134	2	78.33	46.67	62.5	220.2	204	3.42	4.18	3.26	2.77	4.44	4.5
134	3	93.33	68.33	80.83	816.8	174	3.42	4.18	3.26	2.77	4.44	4.5
134	4	83.33	46.67	65	345.1	354	3.42	4.18	3.26	2.77	4.44	4.5
134	5	87.5	69.17	78.33	457.6	290	3.42	4.18	3.26	2.77	4.44	4.5
134	6	83.33	47.5	65.42	24.7	393	3.42	4.18	3.26	2.77	4.44	4.5
134	7	78.33	40	59.17	424.6	374	3.42	4.18	3.26	2.77	4.44	4.5
134	8	73.83	30.83	52.33	446.2	540	3.42	4.18	3.26	2.77	4.44	4.5
134	9	97.5	70.83	84.17	15.8	581	3.42	4.18	3.26	2.77	4.44	4.5
134	10	61.67	36.67	49.17	99	382	3.42	4.18	3.26	2.77	4.44	4.5
134	11	90	53.33	71.67	796.1	478	3.42	4.18	3.26	2.77	4.44	4.5
134	12	77.5	34.17	55.83	30.3	468	3.42	4.18	3.26	2.77	4.44	4.5
134	13	67.5	35	51.25	414.2	472	3.42	4.18	3.26	2.77	4.44	4.5
134	14	75.83	35	55.42	72.2	432	3.42	4.18	3.26	2.77	4.44	4.5
134	15	95	53.33	74.17	796.7	402	3.42	4.18	3.26	2.77	4.44	4.5
134	16	79.17	40	59.58	199	418	3.42	4.18	3.26	2.77	4.44	4.5
134	17	70	49.17	59.58	83.6	443	3.42	4.18	3.26	2.77	4.44	4.5
134	18	80	30.83	55.42	385.9	467	3.42	4.18	3.26	2.77	4.44	4.5
134	19	81.67	33.33	57.5	87.6	301	3.42	4.18	3.26	2.77	4.44	4.5
134	20	81.67	30	55.83	690.1	317	3.42	4.18	3.26	2.77	4.44	4.5
136	1	37	10	23.5	10.5	85	2.15	3.73	3.55	3.65	2.38	2.42
136	2	39.5	10.67	25.08	45.4	120	2.15	3.73	3.55	3.65	2.38	2.42
136	3	33	17	25	2.5	159	2.15	3.73	3.55	3.65	2.38	2.42
136	4	36.5	10.5	23.5	352.5	62	2.15	3.73	3.55	3.65	2.38	2.42
136	5	36.33	12	24.17	231.1	127	2.15	3.73	3.55	3.65	2.38	2.42
136	6	33	12	22.5	8.1	106	2.15	3.73	3.55	3.65	2.38	2.42
136	7	21.33	13	17.17	6.3	93	2.15	3.73	3.55	3.65	2.38	2.42
136	8	20	14.17	17.08	38.7	178	2.15	3.73	3.55	3.65	2.38	2.42
136	9	14.5	11.33	12.92	1.9	88	2.15	3.73	3.55	3.65	2.38	2.42
136	10	17.5	12.67	15.08	40.1	92	2.15	3.73	3.55	3.65	2.38	2.42
136	11	10.5	9.67	10.08	.8	143	2.15	3.73	3.55	3.65	2.38	2.42
136	12	12.67	11	11.83	212.8	109	2.15	3.73	3.55	3.65	2.38	2.42
136	13	9.5	10.83	10.17	40.2	52	2.15	3.73	3.55	3.65	2.38	2.42
136	14	9.33	8.67	9	4	167	2.15	3.73	3.55	3.65	2.38	2.42
136	15	10.33	9.67	10	66.9	135	2.15	3.73	3.55	3.65	2.38	2.42
136	16	10.67	9.67	10.17	73	118	2.15	3.73	3.55	3.65	2.38	2.42
136	17	14.83	14.17	14.5	56.2	195	2.15	3.73	3.55	3.65	2.38	2.42
136	18	11.17	9.5	10.33	534.3	11	2.15	3.73	3.55	3.65	2.38	2.42
136	19	9.33	11.67	10.5	517.2	120	2.15	3.73	3.55	3.65	2.38	2.42
136	20	14.5	9.5	12	498.3	63	2.15	3.73	3.55	3.65	2.38	2.42
137	1	68.33	13.33	40.83	408.4	91	3.08	3.55	3.39	2.23	4.13	3.33
137	2	71	18.17	44.58	772.8	137	3.08	3.55	3.39	2.23	4.13	3.33
137	3	33.5	3.83	18.67	574.3	254	3.08	3.55	3.39	2.23	4.13	3.33
137	4	50.83	4.33	27.58	490	115	3.08	3.55	3.39	2.23	4.13	3.33
137	5	44.33	0	22.17	173.2	149	3.08	3.55	3.39	2.23	4.13	3.33
137	6	77.5	7.67	42.58	105.6	279	3.08	3.55	3.39	2.23	4.13	3.33
137	7	38.33	8	23.17	296.6	416	3.08	3.55	3.39	2.23	4.13	3.33
137	8	37	6.83	21.92	845.7	140	3.08	3.55	3.39	2.23	4.13	3.33
137	9	31.5	0	15.75	563.8	204	3.08	3.55	3.39	2.23	4.13	3.33
137	10	27	3.17	15.08	114.4	87	3.08	3.55	3.39	2.23	4.13	3.33
137	11	53.5	9.17	31.33	431.6	157	3.08	3.55	3.39	2.23	4.13	3.33
137	12	46.17	10.83	28.5	323.3	145	3.08	3.55	3.39	2.23	4.13	3.33
137	13	48.33	6.83	27.58	161.1	79	3.08	3.55	3.39	2.23	4.13	3.33
137	14	46.67	0	23.33	220.3	142	3.08	3.55	3.39	2.23	4.13	3.33
137	15	50	0	25	212.8	133	3.08	3.55	3.39	2.23	4.13	3.33
137	16	41.67	13.67	27.67	257.7	178	3.08	3.55	3.39	2.23	4.13	3.33
137	17	52	0	26	457.5	92	3.08	3.55	3.39	2.23	4.13	3.33
137	18	52.83	23.83	38.33	564.8	119	3.08	3.55	3.39	2.23	4.13	3.33
137	19	52.17	11.83	32	408.7	206	3.08	3.55	3.39	2.23	4.13	3.33
137	20	54.17	5	29.58	338.4	331	3.08	3.55	3.39	2.23	4.13	3.33
139	1	61.33	14.83	38.08	606.5	47	1.94	2.91	3.79	3.96	2.44	2.5
139	2	71.5	20.83	46.17	5.8	6	1.94	2.91	3.79	3.96	2.44	2.5
139	3	75	14.17	44.58	5.1	39	1.94	2.91	3.79	3.96	2.44	2.5
139	4	80.83	12.33	46.58	4.9	69	1.94	2.91	3.79	3.96	2.44	2.5
139	5	85.83	10.17	48	5.2	33	1.94	2.91	3.79	3.96	2.44	2.5
139	6	88.67	24	56.33	1.8	64	1.94	2.91	3.79	3.96	2.44	2.5
139	7	81.83	13.17	47.5	500	75	1.94	2.91	3.79	3.96	2.44	2.5
139	8	81	12.17	46.58	742.8	174	1.94	2.91	3.79	3.96	2.44	2.5
139	9	64.83	23	43.92	4.1	79	1.94	2.91	3.79	3.96	2.44	2.5
139	10	80.17	10.83	45.5	3.6	101	1.94	2.91	3.79	3.96	2.44	2.5
139	11	80	10.5	45.25	.1	129	1.94	2.91	3.79	3.96	2.44	2.5
139	12	77.67	11	44.33	1337.8	74	1.94	2.91	3.79	3.96	2.44	2.5
139	13	77.33	9.33	43.33	1779	126	1.94	2.91	3.79	3.96	2.44	2.5
139	14	76.33	10.33	43.33	715	76	1.94	2.91	3.79	3.96	2.44	2.5
139	15	78	10.5	44.25	791.1	50	1.94	2.91	3.79	3.96	2.44	2.5
139	16	76.67	10.33	43.5	573.2	67	1.94	2.91	3.79	3.96	2.44	2.5
139	17	77.67	9.83	43.75	3.1	69	1.94	2.91	3.79	3.96	2.44	2.5
139	18	79.5	9.83	44.67	561.2	61	1.94	2.91	3.79	3.96	2.44	2.5
139	19	73.33	8.83	41.08	504.7	125	1.94	2.91	3.79	3.96	2.44	2.5
139	20	83.5	9.5	46.5	425.1	94	1.94	2.91	3.79	3.96	2.44	2.5
140	1	73	7.17	40.08	316.6	153	3.1	3.64	3.74	3.65	3	2.67
140	2	69.33	15	42.17	147.4	129	3.1	3.64	3.74	3.65	3	2.67
140	3	70.5	16	43.25	17.7	193	3.1	3.64	3.74	3.65	3	2.67
140	4	81.33	21.33	51.33	299.6	100	3.1	3.64	3.74	3.65	3	2.67
140	5	71	19.67	45.33	331.4	51	3.1	3.64	3.74	3.65	3	2.67
140	6	77	20.67	48.83	266.4	132	3.1	3.64	3.74	3.65	3	2.67
140	7	72.83	44.83	58.83	282.1	64	3.1	3.64	3.74	3.65	3	2.67
140	8	70.5	25.17	47.83	246.9	114	3.1	3.64	3.74	3.65	3	2.67
140	9	74.83	17.17	46	143.7	221	3.1	3.64	3.74	3.65	3	2.67
140	10	74.83	17.33	46.08	97.9	255	3.1	3.64	3.74	3.65	3	2.67
140	11	75.33	13.67	44.5	250.5	165	3.1	3.64	3.74	3.65	3	2.67
140	12	73.83	20	46.92	245.3	42	3.1	3.64	3.74	3.65	3	2.67
140	13	71.17	17	44.08	318.2	84	3.1	3.64	3.74	3.65	3	2.67
140	14	79.83	16.83	48.33	266.8	115	3.1	3.64	3.74	3.65	3	2.67
140	15	81.83	24.83	53.33	300	147	3.1	3.64	3.74	3.65	3	2.67
140	16	65.17	16.5	40.83	244.1	140	3.1	3.64	3.74	3.65	3	2.67
140	17	79	21.33	50.17	340.5	99	3.1	3.64	3.74	3.65	3	2.67
140	18	85.33	19.5	52.42	356.2	91	3.1	3.64	3.74	3.65	3	2.67
140	19	76.83	23.5	50.17	267.8	89	3.1	3.64	3.74	3.65	3	2.67
140	20	70.17	23.67	46.92	5.8	176	3.1	3.64	3.74	3.65	3	2.67
141	1	78	11.33	44.67	909.7	173	2.31	3.73	3.39	3.31	4.06	3.58
141	2	80.67	26.33	53.5	422.2	224	2.31	3.73	3.39	3.31	4.06	3.58
141	3	90.67	20.33	55.5	26	362	2.31	3.73	3.39	3.31	4.06	3.58
141	4	97	30	63.5	16.8	269	2.31	3.73	3.39	3.31	4.06	3.58
141	5	86.5	26	56.25	21.6	238	2.31	3.73	3.39	3.31	4.06	3.58
141	6	96.33	25.67	61	51.6	258	2.31	3.73	3.39	3.31	4.06	3.58
141	7	92.33	43.83	68.08	33.8	181	2.31	3.73	3.39	3.31	4.06	3.58
141	8	57.33	25.33	41.33	29	265	2.31	3.73	3.39	3.31	4.06	3.58
141	9	87.67	50	68.83	31.7	221	2.31	3.73	3.39	3.31	4.06	3.58
141	10	74.17	23.17	48.67	21	143	2.31	3.73	3.39	3.31	4.06	3.58
141	11	82.83	13	47.92	38.6	333	2.31	3.73	3.39	3.31	4.06	3.58
141	12	82	27.5	54.75	39.4	211	2.31	3.73	3.39	3.31	4.06	3.58
141	13	79.67	15.67	47.67	11.8	283	2.31	3.73	3.39	3.31	4.06	3.58
141	14	100	23.67	61.83	34.9	166	2.31	3.73	3.39	3.31	4.06	3.58
141	15	89.83	15	52.42	22.2	229	2.31	3.73	3.39	3.31	4.06	3.58
141	16	94.83	24.83	59.83	23.8	265	2.31	3.73	3.39	3.31	4.06	3.58
141	17	85.17	9.33	47.25	37	186	2.31	3.73	3.39	3.31	4.06	3.58
141	18	94.33	14.83	54.58	46.1	240	2.31	3.73	3.39	3.31	4.06	3.58
141	19	95.5	14.33	54.92	26.6	158	2.31	3.73	3.39	3.31	4.06	3.58
141	20	95.17	16.5	55.83	69.1	291	2.31	3.73	3.39	3.31	4.06	3.58
142	1	73.5	53.33	63.42	106.8	173	2.6	3.45	3.18	2.77	4.38	3.67
142	2	58.83	59.83	59.33	159.2	81	2.6	3.45	3.18	2.77	4.38	3.67
142	3	52.33	51.5	51.92	1242.5	32	2.6	3.45	3.18	2.77	4.38	3.67
142	4	67.33	56.17	61.75	1781.6	125	2.6	3.45	3.18	2.77	4.38	3.67
142	5	58.5	48.5	53.5	1668.6	97	2.6	3.45	3.18	2.77	4.38	3.67
142	6	71.67	43.33	57.5	61.9	256	2.6	3.45	3.18	2.77	4.38	3.67
142	7	63.33	58.33	60.83	210.3	355	2.6	3.45	3.18	2.77	4.38	3.67
142	8	36	40	38	11.5	328	2.6	3.45	3.18	2.77	4.38	3.67
142	9	33.17	45	39.08	36.1	255	2.6	3.45	3.18	2.77	4.38	3.67
142	10	26.83	41.67	34.25	15.9	285	2.6	3.45	3.18	2.77	4.38	3.67
142	11	68.5	60	64.25	124.8	257	2.6	3.45	3.18	2.77	4.38	3.67
142	12	51.67	30.17	40.92	431.8	210	2.6	3.45	3.18	2.77	4.38	3.67
142	13	72.5	50.33	61.42	59.3	214	2.6	3.45	3.18	2.77	4.38	3.67
142	14	48.67	37.67	43.17	193.6	196	2.6	3.45	3.18	2.77	4.38	3.67
142	15	31.67	45	38.33	155.4	288	2.6	3.45	3.18	2.77	4.38	3.67
142	16	60	30.83	45.42	129.1	284	2.6	3.45	3.18	2.77	4.38	3.67
142	17	40	42.17	41.08	348.3	234	2.6	3.45	3.18	2.77	4.38	3.67
142	18	38.17	47.33	42.75	109.1	358	2.6	3.45	3.18	2.77	4.38	3.67
142	19	60	55.17	57.58	601.6	155	2.6	3.45	3.18	2.77	4.38	3.67
142	20	49.83	32.67	41.25	353.3	222	2.6	3.45	3.18	2.77	4.38	3.67
[truncated: 2,120 more rows]
