# Supplementary material for: Understanding and Reducing Appearance Anxiety for Social Media Users: A Study Using Ecological Momentary Assessment and Ecological Momentary Intervention
Source: Depress Anxiety. 2026 Jun 15;2026:7212945. doi: 10.1155/da/7212945 (PMC13266371; doi:10.1155/da/7212945)
Supplement: Supplementary file 1 — Supporting Information The supporting materials include: Text S1: Scale development and validation procedures for AASMU. Supporting Text S2: CFA Results for SC, HL, and SEC. Text S3: The procedure for developing reading materials used in EMI. Text S4: Reading materials in EMI. Table S1: Power, relative bias, and width of credible interval of the fixed effect of the cross‐lagged parameters. Table S2: Power, relative bias, and width of credible interval of the fixed intervention effect on the mean, autoregressive effect, and intra‐individual variance based on a random‐group design. Table S3: Results of Model 2 in the EMA study. Figure S1: Example screenshot of daily screen usage time. Figure S2: Analytical model of the dynamic relationship between the different levels of each variable in Model 2. [file DA-2026-7212945-s001.zip › Study 2 data.dat]

1	1	1	99999	99999	99999	99999	133.2	78	99999	99999	99999	99999	99999	1	2.56	3.64	3.5	3.12	3.69	3	2.56	3.64	3.5	3.12	3.69	3
1	2	2	99999	50.5	55.67	53.08	385.2	85	99999	99999	99999	99999	99999	1	2.56	3.64	3.5	3.12	3.69	3	2.56	3.64	3.5	3.12	3.69	3
1	3	3	99999	55.17	53.17	54.17	305.5	42	99999	99999	99999	99999	99999	1	2.56	3.64	3.5	3.12	3.69	3	2.56	3.64	3.5	3.12	3.69	3
1	4	4	99999	48.5	57.17	52.83	511.5	271	99999	99999	99999	99999	99999	1	2.56	3.64	3.5	3.12	3.69	3	2.56	3.64	3.5	3.12	3.69	3
1	5	5	99999	51.5	58	54.75	234.5	88	99999	99999	99999	99999	99999	1	2.56	3.64	3.5	3.12	3.69	3	2.56	3.64	3.5	3.12	3.69	3
1	6	6	99999	57.17	57.83	57.5	63.6	353	99999	99999	99999	99999	99999	1	2.56	3.64	3.5	3.12	3.69	3	2.56	3.64	3.5	3.12	3.69	3
1	7	7	99999	59	58.17	58.58	798.3	230	99999	99999	99999	99999	99999	1	2.56	3.64	3.5	3.12	3.69	3	2.56	3.64	3.5	3.12	3.69	3
1	8	8	99999	64.67	67.33	66	530.5	78	99999	99999	99999	99999	99999	1	2.56	3.64	3.5	3.12	3.69	3	2.56	3.64	3.5	3.12	3.69	3
1	9	9	99999	99999	99999	99999	558.1	103	99999	99999	99999	99999	99999	1	2.56	3.64	3.5	3.12	3.69	3	2.56	3.64	3.5	3.12	3.69	3
1	10	10	99999	99999	99999	99999	227.3	30	99999	99999	99999	99999	99999	1	2.56	3.64	3.5	3.12	3.69	3	2.56	3.64	3.5	3.12	3.69	3
1	11	11	99999	59.33	60.5	59.92	546.9	147	99999	99999	99999	99999	99999	1	2.56	3.64	3.5	3.12	3.69	3	2.56	3.64	3.5	3.12	3.69	3
1	12	12	99999	62.33	61.67	62	276.3	211	99999	99999	99999	99999	99999	1	2.56	3.64	3.5	3.12	3.69	3	2.56	3.64	3.5	3.12	3.69	3
1	13	13	99999	62.5	68.83	65.67	29.6	353	99999	99999	99999	99999	99999	1	2.56	3.64	3.5	3.12	3.69	3	2.56	3.64	3.5	3.12	3.69	3
1	14	14	99999	72.5	73.17	72.83	203.2	215	99999	99999	99999	99999	99999	1	2.56	3.64	3.5	3.12	3.69	3	2.56	3.64	3.5	3.12	3.69	3
1	15	15	99999	69.5	66	67.75	247.5	345	99999	99999	99999	99999	99999	1	2.56	3.64	3.5	3.12	3.69	3	2.56	3.64	3.5	3.12	3.69	3
1	16	16	99999	72.5	68	70.25	147.2	90	99999	99999	99999	99999	99999	1	2.56	3.64	3.5	3.12	3.69	3	2.56	3.64	3.5	3.12	3.69	3
1	17	17	99999	63	69.33	66.17	475.8	161	99999	99999	99999	99999	99999	1	2.56	3.64	3.5	3.12	3.69	3	2.56	3.64	3.5	3.12	3.69	3
1	18	18	99999	68.5	74.67	71.58	275.3	320	99999	99999	99999	99999	99999	1	2.56	3.64	3.5	3.12	3.69	3	2.56	3.64	3.5	3.12	3.69	3
1	19	19	99999	75.5	74.17	74.83	270	140	99999	99999	99999	99999	99999	1	2.56	3.64	3.5	3.12	3.69	3	2.56	3.64	3.5	3.12	3.69	3
1	20	20	99999	70.67	70.33	70.5	32.4	232	99999	99999	99999	99999	99999	1	2.56	3.64	3.5	3.12	3.69	3	2.56	3.64	3.5	3.12	3.69	3
1	21	99999	1	99999	99999	99999	99999	99999	69.33	71.67	70.5	30.1	224	1	2.56	3.64	3.5	3.12	3.69	3	2.56	3.64	3.5	3.12	3.69	3
1	22	99999	2	99999	99999	99999	99999	99999	72.83	67	69.92	168.7	102	1	2.56	3.64	3.5	3.12	3.69	3	2.56	3.64	3.5	3.12	3.69	3
1	23	99999	3	99999	99999	99999	99999	99999	70.33	60.17	65.25	2509.7	34	1	2.56	3.64	3.5	3.12	3.69	3	2.56	3.64	3.5	3.12	3.69	3
1	24	99999	4	99999	99999	99999	99999	99999	67	70.17	68.58	2207.2	36	1	2.56	3.64	3.5	3.12	3.69	3	2.56	3.64	3.5	3.12	3.69	3
1	25	99999	5	99999	99999	99999	99999	99999	70	70	70	472.7	66	1	2.56	3.64	3.5	3.12	3.69	3	2.56	3.64	3.5	3.12	3.69	3
1	26	99999	6	99999	99999	99999	99999	99999	60.17	66.83	63.5	402.3	146	1	2.56	3.64	3.5	3.12	3.69	3	2.56	3.64	3.5	3.12	3.69	3
1	27	99999	7	99999	99999	99999	99999	99999	64.17	64	64.08	260.4	91	1	2.56	3.64	3.5	3.12	3.69	3	2.56	3.64	3.5	3.12	3.69	3
1	28	99999	8	99999	99999	99999	99999	99999	68.17	61.17	64.67	128.8	156	1	2.56	3.64	3.5	3.12	3.69	3	2.56	3.64	3.5	3.12	3.69	3
1	29	99999	9	99999	99999	99999	99999	99999	70.33	70.67	70.5	275.2	336	1	2.56	3.64	3.5	3.12	3.69	3	2.56	3.64	3.5	3.12	3.69	3
1	30	99999	10	99999	99999	99999	99999	99999	69.83	65.33	67.58	454.3	144	1	2.56	3.64	3.5	3.12	3.69	3	2.56	3.64	3.5	3.12	3.69	3
1	31	99999	11	99999	99999	99999	99999	99999	66.33	70.83	68.58	593.3	166	1	2.56	3.64	3.5	3.12	3.69	3	2.56	3.64	3.5	3.12	3.69	3
1	32	99999	12	99999	99999	99999	99999	99999	75.17	68.83	72	469.1	197	1	2.56	3.64	3.5	3.12	3.69	3	2.56	3.64	3.5	3.12	3.69	3
1	33	99999	13	99999	99999	99999	99999	99999	60	69.17	64.58	34.6	253	1	2.56	3.64	3.5	3.12	3.69	3	2.56	3.64	3.5	3.12	3.69	3
1	34	99999	14	99999	99999	99999	99999	99999	73.17	60.83	67	288.6	178	1	2.56	3.64	3.5	3.12	3.69	3	2.56	3.64	3.5	3.12	3.69	3
1	35	99999	15	99999	99999	99999	99999	99999	47.5	68.17	57.83	955.9	41	1	2.56	3.64	3.5	3.12	3.69	3	2.56	3.64	3.5	3.12	3.69	3
1	36	99999	16	99999	99999	99999	99999	99999	38	49.5	43.75	658.5	143	1	2.56	3.64	3.5	3.12	3.69	3	2.56	3.64	3.5	3.12	3.69	3
1	37	99999	17	99999	99999	99999	99999	99999	55.83	50.83	53.33	1033.2	361	1	2.56	3.64	3.5	3.12	3.69	3	2.56	3.64	3.5	3.12	3.69	3
1	38	99999	18	99999	99999	99999	99999	99999	43	67.33	55.17	1029.9	261	1	2.56	3.64	3.5	3.12	3.69	3	2.56	3.64	3.5	3.12	3.69	3
1	39	99999	19	99999	99999	99999	99999	99999	51.5	56.67	54.08	584.7	134	1	2.56	3.64	3.5	3.12	3.69	3	2.56	3.64	3.5	3.12	3.69	3
1	40	99999	20	99999	99999	99999	99999	99999	99999	99999	99999	227.9	100	1	2.56	3.64	3.5	3.12	3.69	3	2.56	3.64	3.5	3.12	3.69	3
3	1	1	99999	63.83	26	44.92	407.5	102	99999	99999	99999	99999	99999	1	2.77	3.82	4.11	3.38	1.31	3.42	2.77	3.82	4.11	3.38	1.31	3.42
3	2	2	99999	58	14	36	358.4	84	99999	99999	99999	99999	99999	1	2.77	3.82	4.11	3.38	1.31	3.42	2.77	3.82	4.11	3.38	1.31	3.42
3	3	3	99999	44.83	9.5	27.17	13.4	155	99999	99999	99999	99999	99999	1	2.77	3.82	4.11	3.38	1.31	3.42	2.77	3.82	4.11	3.38	1.31	3.42
3	4	4	99999	36.17	5.5	20.83	610.1	182	99999	99999	99999	99999	99999	1	2.77	3.82	4.11	3.38	1.31	3.42	2.77	3.82	4.11	3.38	1.31	3.42
3	5	5	99999	57	5.33	31.17	641.7	26	99999	99999	99999	99999	99999	1	2.77	3.82	4.11	3.38	1.31	3.42	2.77	3.82	4.11	3.38	1.31	3.42
3	6	6	99999	54.17	5.33	29.75	444.6	8	99999	99999	99999	99999	99999	1	2.77	3.82	4.11	3.38	1.31	3.42	2.77	3.82	4.11	3.38	1.31	3.42
3	7	7	99999	50	6.17	28.08	482.5	1	99999	99999	99999	99999	99999	1	2.77	3.82	4.11	3.38	1.31	3.42	2.77	3.82	4.11	3.38	1.31	3.42
3	8	8	99999	47.5	13.5	30.5	459.4	21	99999	99999	99999	99999	99999	1	2.77	3.82	4.11	3.38	1.31	3.42	2.77	3.82	4.11	3.38	1.31	3.42
3	9	9	99999	52.5	5.33	28.92	7.8	93	99999	99999	99999	99999	99999	1	2.77	3.82	4.11	3.38	1.31	3.42	2.77	3.82	4.11	3.38	1.31	3.42
3	10	10	99999	49.67	6	27.83	536.4	50	99999	99999	99999	99999	99999	1	2.77	3.82	4.11	3.38	1.31	3.42	2.77	3.82	4.11	3.38	1.31	3.42
3	11	11	99999	52.17	5.83	29	381.3	96	99999	99999	99999	99999	99999	1	2.77	3.82	4.11	3.38	1.31	3.42	2.77	3.82	4.11	3.38	1.31	3.42
3	12	12	99999	55	6.33	30.67	510.7	120	99999	99999	99999	99999	99999	1	2.77	3.82	4.11	3.38	1.31	3.42	2.77	3.82	4.11	3.38	1.31	3.42
3	13	13	99999	53.33	4.17	28.75	417.3	125	99999	99999	99999	99999	99999	1	2.77	3.82	4.11	3.38	1.31	3.42	2.77	3.82	4.11	3.38	1.31	3.42
3	14	14	99999	54.17	4.67	29.42	440.8	54	99999	99999	99999	99999	99999	1	2.77	3.82	4.11	3.38	1.31	3.42	2.77	3.82	4.11	3.38	1.31	3.42
3	15	15	99999	42.83	4	23.42	369.5	78	99999	99999	99999	99999	99999	1	2.77	3.82	4.11	3.38	1.31	3.42	2.77	3.82	4.11	3.38	1.31	3.42
3	16	16	99999	63.83	3.83	33.83	487.4	17	99999	99999	99999	99999	99999	1	2.77	3.82	4.11	3.38	1.31	3.42	2.77	3.82	4.11	3.38	1.31	3.42
3	17	17	99999	63.5	3.5	33.5	64.8	52	99999	99999	99999	99999	99999	1	2.77	3.82	4.11	3.38	1.31	3.42	2.77	3.82	4.11	3.38	1.31	3.42
3	18	18	99999	60	6.33	33.17	570.4	144	99999	99999	99999	99999	99999	1	2.77	3.82	4.11	3.38	1.31	3.42	2.77	3.82	4.11	3.38	1.31	3.42
3	19	19	99999	71.67	6.33	42.09	565	64	99999	99999	99999	99999	99999	1	2.77	3.82	4.11	3.38	1.31	3.42	2.77	3.82	4.11	3.38	1.31	3.42
3	20	20	99999	42.5	4.33	23.42	525.5	0	99999	99999	99999	99999	99999	1	2.77	3.82	4.11	3.38	1.31	3.42	2.77	3.82	4.11	3.38	1.31	3.42
3	21	99999	1	99999	99999	99999	99999	99999	53.33	4	28.67	462.9	0	1	2.77	3.82	4.11	3.38	1.31	3.42	2.77	3.82	4.11	3.38	1.31	3.42
3	22	99999	2	99999	99999	99999	99999	99999	59	5.17	32.08	3.7	163	1	2.77	3.82	4.11	3.38	1.31	3.42	2.77	3.82	4.11	3.38	1.31	3.42
3	23	99999	3	99999	99999	99999	99999	99999	51.67	3.67	27.67	420	12	1	2.77	3.82	4.11	3.38	1.31	3.42	2.77	3.82	4.11	3.38	1.31	3.42
3	24	99999	4	99999	99999	99999	99999	99999	41.5	3.33	22.42	199.1	249	1	2.77	3.82	4.11	3.38	1.31	3.42	2.77	3.82	4.11	3.38	1.31	3.42
3	25	99999	5	99999	99999	99999	99999	99999	27.5	5.83	16.67	468.4	50	1	2.77	3.82	4.11	3.38	1.31	3.42	2.77	3.82	4.11	3.38	1.31	3.42
3	26	99999	6	99999	99999	99999	99999	99999	33.33	3	18.17	413.2	89	1	2.77	3.82	4.11	3.38	1.31	3.42	2.77	3.82	4.11	3.38	1.31	3.42
3	27	99999	7	99999	99999	99999	99999	99999	31.67	2.17	16.92	476.5	104	1	2.77	3.82	4.11	3.38	1.31	3.42	2.77	3.82	4.11	3.38	1.31	3.42
3	28	99999	8	99999	99999	99999	99999	99999	31.33	3.83	17.58	402	108	1	2.77	3.82	4.11	3.38	1.31	3.42	2.77	3.82	4.11	3.38	1.31	3.42
3	29	99999	9	99999	99999	99999	99999	99999	27.17	2	14.58	689.3	0	1	2.77	3.82	4.11	3.38	1.31	3.42	2.77	3.82	4.11	3.38	1.31	3.42
3	30	99999	10	99999	99999	99999	99999	99999	26.67	2.83	14.75	360.6	33	1	2.77	3.82	4.11	3.38	1.31	3.42	2.77	3.82	4.11	3.38	1.31	3.42
3	31	99999	11	99999	99999	99999	99999	99999	29.17	4.33	16.75	440.6	150	1	2.77	3.82	4.11	3.38	1.31	3.42	2.77	3.82	4.11	3.38	1.31	3.42
3	32	99999	12	99999	99999	99999	99999	99999	33.33	6	19.67	400.9	49	1	2.77	3.82	4.11	3.38	1.31	3.42	2.77	3.82	4.11	3.38	1.31	3.42
3	33	99999	13	99999	99999	99999	99999	99999	36.67	1.33	19	627.5	125	1	2.77	3.82	4.11	3.38	1.31	3.42	2.77	3.82	4.11	3.38	1.31	3.42
3	34	99999	14	99999	99999	99999	99999	99999	31.67	2.5	17.08	389.7	234	1	2.77	3.82	4.11	3.38	1.31	3.42	2.77	3.82	4.11	3.38	1.31	3.42
3	35	99999	15	99999	99999	99999	99999	99999	22.83	3.67	13.25	452.4	11	1	2.77	3.82	4.11	3.38	1.31	3.42	2.77	3.82	4.11	3.38	1.31	3.42
3	36	99999	16	99999	99999	99999	99999	99999	35	7.83	21.42	402.3	0	1	2.77	3.82	4.11	3.38	1.31	3.42	2.77	3.82	4.11	3.38	1.31	3.42
3	37	99999	17	99999	99999	99999	99999	99999	38.33	4.5	21.42	337.8	20	1	2.77	3.82	4.11	3.38	1.31	3.42	2.77	3.82	4.11	3.38	1.31	3.42
3	38	99999	18	99999	99999	99999	99999	99999	24.67	4.17	14.42	355.2	72	1	2.77	3.82	4.11	3.38	1.31	3.42	2.77	3.82	4.11	3.38	1.31	3.42
3	39	99999	19	99999	99999	99999	99999	99999	25.83	2.33	14.08	455.8	143	1	2.77	3.82	4.11	3.38	1.31	3.42	2.77	3.82	4.11	3.38	1.31	3.42
3	40	99999	20	99999	99999	99999	99999	99999	21.67	1.67	11.67	424.6	43	1	2.77	3.82	4.11	3.38	1.31	3.42	2.77	3.82	4.11	3.38	1.31	3.42
7	1	1	99999	86	37.67	61.83	86.1	311	99999	99999	99999	99999	99999	1	3	3.18	3.58	3.38	3.94	3.5	3	3.18	3.58	3.38	3.94	3.5
7	2	2	99999	85.33	49.5	67.42	110.6	191	99999	99999	99999	99999	99999	1	3	3.18	3.58	3.38	3.94	3.5	3	3.18	3.58	3.38	3.94	3.5
7	3	3	99999	86.17	48.5	67.33	113.3	420	99999	99999	99999	99999	99999	1	3	3.18	3.58	3.38	3.94	3.5	3	3.18	3.58	3.38	3.94	3.5
7	4	4	99999	81.67	56.33	69	55.5	231	99999	99999	99999	99999	99999	1	3	3.18	3.58	3.38	3.94	3.5	3	3.18	3.58	3.38	3.94	3.5
7	5	5	99999	80.67	65.5	73.08	16.7	226	99999	99999	99999	99999	99999	1	3	3.18	3.58	3.38	3.94	3.5	3	3.18	3.58	3.38	3.94	3.5
7	6	6	99999	76.67	55	65.83	36	270	99999	99999	99999	99999	99999	1	3	3.18	3.58	3.38	3.94	3.5	3	3.18	3.58	3.38	3.94	3.5
7	7	7	99999	72.67	71	71.83	15.3	153	99999	99999	99999	99999	99999	1	3	3.18	3.58	3.38	3.94	3.5	3	3.18	3.58	3.38	3.94	3.5
7	8	8	99999	60	77	68.5	10.5	234	99999	99999	99999	99999	99999	1	3	3.18	3.58	3.38	3.94	3.5	3	3.18	3.58	3.38	3.94	3.5
7	9	9	99999	62.33	87.17	74.75	145.3	152	99999	99999	99999	99999	99999	1	3	3.18	3.58	3.38	3.94	3.5	3	3.18	3.58	3.38	3.94	3.5
7	10	10	99999	83.83	77	80.42	89.6	99999	99999	99999	99999	99999	99999	1	3	3.18	3.58	3.38	3.94	3.5	3	3.18	3.58	3.38	3.94	3.5
7	11	11	99999	99999	99999	99999	80.8	283	99999	99999	99999	99999	99999	1	3	3.18	3.58	3.38	3.94	3.5	3	3.18	3.58	3.38	3.94	3.5
7	12	12	99999	88.67	90.67	89.67	85.9	50	99999	99999	99999	99999	99999	1	3	3.18	3.58	3.38	3.94	3.5	3	3.18	3.58	3.38	3.94	3.5
7	13	13	99999	83.5	74.17	78.83	192.1	226	99999	99999	99999	99999	99999	1	3	3.18	3.58	3.38	3.94	3.5	3	3.18	3.58	3.38	3.94	3.5
7	14	14	99999	82.5	83	82.75	58.4	329	99999	99999	99999	99999	99999	1	3	3.18	3.58	3.38	3.94	3.5	3	3.18	3.58	3.38	3.94	3.5
7	15	15	99999	79.5	79.33	79.42	78.6	261	99999	99999	99999	99999	99999	1	3	3.18	3.58	3.38	3.94	3.5	3	3.18	3.58	3.38	3.94	3.5
7	16	16	99999	82	82.67	82.33	57.7	185	99999	99999	99999	99999	99999	1	3	3.18	3.58	3.38	3.94	3.5	3	3.18	3.58	3.38	3.94	3.5
7	17	17	99999	89.17	91.83	90.5	42.3	246	99999	99999	99999	99999	99999	1	3	3.18	3.58	3.38	3.94	3.5	3	3.18	3.58	3.38	3.94	3.5
7	18	18	99999	86.5	85.33	85.92	132.5	104	99999	99999	99999	99999	99999	1	3	3.18	3.58	3.38	3.94	3.5	3	3.18	3.58	3.38	3.94	3.5
7	19	19	99999	85.67	86.33	86	33.7	266	99999	99999	99999	99999	99999	1	3	3.18	3.58	3.38	3.94	3.5	3	3.18	3.58	3.38	3.94	3.5
7	20	20	99999	84.5	86.5	85.5	64.7	140	99999	99999	99999	99999	99999	1	3	3.18	3.58	3.38	3.94	3.5	3	3.18	3.58	3.38	3.94	3.5
7	21	99999	1	99999	99999	99999	99999	99999	87.17	88.67	87.92	1.3	79	1	3	3.18	3.58	3.38	3.94	3.5	3	3.18	3.58	3.38	3.94	3.5
7	22	99999	2	99999	99999	99999	99999	99999	87.17	90	88.58	62.1	103	1	3	3.18	3.58	3.38	3.94	3.5	3	3.18	3.58	3.38	3.94	3.5
7	23	99999	3	99999	99999	99999	99999	99999	88.33	87.67	88	107.2	53	1	3	3.18	3.58	3.38	3.94	3.5	3	3.18	3.58	3.38	3.94	3.5
7	24	99999	4	99999	99999	99999	99999	99999	88.5	90.83	89.67	60.1	166	1	3	3.18	3.58	3.38	3.94	3.5	3	3.18	3.58	3.38	3.94	3.5
7	25	99999	5	99999	99999	99999	99999	99999	90.5	89.83	90.17	129.1	305	1	3	3.18	3.58	3.38	3.94	3.5	3	3.18	3.58	3.38	3.94	3.5
7	26	99999	6	99999	99999	99999	99999	99999	90	86.83	88.42	156.3	323	1	3	3.18	3.58	3.38	3.94	3.5	3	3.18	3.58	3.38	3.94	3.5
7	27	99999	7	99999	99999	99999	99999	99999	89.33	92.67	91	115.2	115	1	3	3.18	3.58	3.38	3.94	3.5	3	3.18	3.58	3.38	3.94	3.5
7	28	99999	8	99999	99999	99999	99999	99999	91	89.83	90.42	153.9	350	1	3	3.18	3.58	3.38	3.94	3.5	3	3.18	3.58	3.38	3.94	3.5
7	29	99999	9	99999	99999	99999	99999	99999	87	90.17	88.58	135.6	325	1	3	3.18	3.58	3.38	3.94	3.5	3	3.18	3.58	3.38	3.94	3.5
7	30	99999	10	99999	99999	99999	99999	99999	87.33	91.83	89.58	167.7	327	1	3	3.18	3.58	3.38	3.94	3.5	3	3.18	3.58	3.38	3.94	3.5
7	31	99999	11	99999	99999	99999	99999	99999	89.83	88	88.92	166.4	177	1	3	3.18	3.58	3.38	3.94	3.5	3	3.18	3.58	3.38	3.94	3.5
7	32	99999	12	99999	99999	99999	99999	99999	89	84.5	86.75	32.5	120	1	3	3.18	3.58	3.38	3.94	3.5	3	3.18	3.58	3.38	3.94	3.5
7	33	99999	13	99999	99999	99999	99999	99999	99999	99999	99999	54	399	1	3	3.18	3.58	3.38	3.94	3.5	3	3.18	3.58	3.38	3.94	3.5
7	34	99999	14	99999	99999	99999	99999	99999	91.5	90.5	91	31.5	120	1	3	3.18	3.58	3.38	3.94	3.5	3	3.18	3.58	3.38	3.94	3.5
7	35	99999	15	99999	99999	99999	99999	99999	87.5	90.83	89.17	25	3	1	3	3.18	3.58	3.38	3.94	3.5	3	3.18	3.58	3.38	3.94	3.5
7	36	99999	16	99999	99999	99999	99999	99999	89.67	89.67	89.67	186.2	185	1	3	3.18	3.58	3.38	3.94	3.5	3	3.18	3.58	3.38	3.94	3.5
7	37	99999	17	99999	99999	99999	99999	99999	88.83	91.67	90.25	96.3	331	1	3	3.18	3.58	3.38	3.94	3.5	3	3.18	3.58	3.38	3.94	3.5
7	38	99999	18	99999	99999	99999	99999	99999	88.5	89.33	88.92	73.9	396	1	3	3.18	3.58	3.38	3.94	3.5	3	3.18	3.58	3.38	3.94	3.5
7	39	99999	19	99999	99999	99999	99999	99999	88.67	85.17	86.92	76.7	257	1	3	3.18	3.58	3.38	3.94	3.5	3	3.18	3.58	3.38	3.94	3.5
7	40	99999	20	99999	99999	99999	99999	99999	83.67	90.83	87.25	81	391	1	3	3.18	3.58	3.38	3.94	3.5	3	3.18	3.58	3.38	3.94	3.5
8	1	1	99999	96.67	0	48.33	481.8	15	99999	99999	99999	99999	99999	0	1.94	2.73	3.82	4.12	1.69	2.5	0	0	0	0	0	0
8	2	2	99999	92.83	0	46.42	486.5	7	99999	99999	99999	99999	99999	0	1.94	2.73	3.82	4.12	1.69	2.5	0	0	0	0	0	0
8	3	3	99999	69.83	0	34.92	37	108	99999	99999	99999	99999	99999	0	1.94	2.73	3.82	4.12	1.69	2.5	0	0	0	0	0	0
8	4	4	99999	75	0	37.5	584.8	25	99999	99999	99999	99999	99999	0	1.94	2.73	3.82	4.12	1.69	2.5	0	0	0	0	0	0
8	5	5	99999	83.33	0	41.67	517.7	45	99999	99999	99999	99999	99999	0	1.94	2.73	3.82	4.12	1.69	2.5	0	0	0	0	0	0
8	6	6	99999	61.33	0	30.67	513.8	32	99999	99999	99999	99999	99999	0	1.94	2.73	3.82	4.12	1.69	2.5	0	0	0	0	0	0
8	7	7	99999	63.33	11.67	34.75	506.6	52	99999	99999	99999	99999	99999	0	1.94	2.73	3.82	4.12	1.69	2.5	0	0	0	0	0	0
8	8	8	99999	83.33	0	41.67	529.4	148	99999	99999	99999	99999	99999	0	1.94	2.73	3.82	4.12	1.69	2.5	0	0	0	0	0	0
8	9	9	99999	83.33	0	41.67	410	92	99999	99999	99999	99999	99999	0	1.94	2.73	3.82	4.12	1.69	2.5	0	0	0	0	0	0
8	10	10	99999	100	0	50	552.8	36	99999	99999	99999	99999	99999	0	1.94	2.73	3.82	4.12	1.69	2.5	0	0	0	0	0	0
8	11	11	99999	100	0	50	452.6	26	99999	99999	99999	99999	99999	0	1.94	2.73	3.82	4.12	1.69	2.5	0	0	0	0	0	0
8	12	12	99999	36.67	0	18.33	489	115	99999	99999	99999	99999	99999	0	1.94	2.73	3.82	4.12	1.69	2.5	0	0	0	0	0	0
8	13	13	99999	16.5	0	8.25	546.9	80	99999	99999	99999	99999	99999	0	1.94	2.73	3.82	4.12	1.69	2.5	0	0	0	0	0	0
8	14	14	99999	25.33	0	12.67	499.9	47	99999	99999	99999	99999	99999	0	1.94	2.73	3.82	4.12	1.69	2.5	0	0	0	0	0	0
8	15	15	99999	33.33	0	16.67	491.8	172	99999	99999	99999	99999	99999	0	1.94	2.73	3.82	4.12	1.69	2.5	0	0	0	0	0	0
8	16	16	99999	16.5	0	8.25	489.4	126	99999	99999	99999	99999	99999	0	1.94	2.73	3.82	4.12	1.69	2.5	0	0	0	0	0	0
8	17	17	99999	100	0	50	36.7	91	99999	99999	99999	99999	99999	0	1.94	2.73	3.82	4.12	1.69	2.5	0	0	0	0	0	0
8	18	18	99999	57.5	0	28.75	551.2	101	99999	99999	99999	99999	99999	0	1.94	2.73	3.82	4.12	1.69	2.5	0	0	0	0	0	0
8	19	19	99999	99999	99999	99999	587	72	99999	99999	99999	99999	99999	0	1.94	2.73	3.82	4.12	1.69	2.5	0	0	0	0	0	0
8	20	20	99999	99999	99999	99999	499.1	53	99999	99999	99999	99999	99999	0	1.94	2.73	3.82	4.12	1.69	2.5	0	0	0	0	0	0
8	21	99999	1	99999	99999	99999	99999	99999	51	0	25.5	530.9	24	0	1.94	2.73	3.82	4.12	1.69	2.5	0	0	0	0	0	0
8	22	99999	2	99999	99999	99999	99999	99999	0	0	0	563.2	82	0	1.94	2.73	3.82	4.12	1.69	2.5	0	0	0	0	0	0
8	23	99999	3	99999	99999	99999	99999	99999	20.67	0	10.33	554.4	35	0	1.94	2.73	3.82	4.12	1.69	2.5	0	0	0	0	0	0
8	24	99999	4	99999	99999	99999	99999	99999	16.83	0	8.42	59.7	28	0	1.94	2.73	3.82	4.12	1.69	2.5	0	0	0	0	0	0
8	25	99999	5	99999	99999	99999	99999	99999	0	0	0	545.6	52	0	1.94	2.73	3.82	4.12	1.69	2.5	0	0	0	0	0	0
8	26	99999	6	99999	99999	99999	99999	99999	35.33	2.17	18.75	642.8	6	0	1.94	2.73	3.82	4.12	1.69	2.5	0	0	0	0	0	0
8	27	99999	7	99999	99999	99999	99999	99999	10.33	0	5.17	569.2	88	0	1.94	2.73	3.82	4.12	1.69	2.5	0	0	0	0	0	0
8	28	99999	8	99999	99999	99999	99999	99999	44.5	0	22.25	536.3	40	0	1.94	2.73	3.82	4.12	1.69	2.5	0	0	0	0	0	0
8	29	99999	9	99999	99999	99999	99999	99999	24.5	0	12.25	637.4	198	0	1.94	2.73	3.82	4.12	1.69	2.5	0	0	0	0	0	0
8	30	99999	10	99999	99999	99999	99999	99999	0	0	0	570.4	41	0	1.94	2.73	3.82	4.12	1.69	2.5	0	0	0	0	0	0
8	31	99999	11	99999	99999	99999	99999	99999	0	0	0	64	15	0	1.94	2.73	3.82	4.12	1.69	2.5	0	0	0	0	0	0
8	32	99999	12	99999	99999	99999	99999	99999	44	0	22	517.5	13	0	1.94	2.73	3.82	4.12	1.69	2.5	0	0	0	0	0	0
8	33	99999	13	99999	99999	99999	99999	99999	27.17	0	13.58	588	54	0	1.94	2.73	3.82	4.12	1.69	2.5	0	0	0	0	0	0
8	34	99999	14	99999	99999	99999	99999	99999	57.17	0	28.58	578.2	33	0	1.94	2.73	3.82	4.12	1.69	2.5	0	0	0	0	0	0
8	35	99999	15	99999	99999	99999	99999	99999	48.83	0	24.42	586.3	66	0	1.94	2.73	3.82	4.12	1.69	2.5	0	0	0	0	0	0
8	36	99999	16	99999	99999	99999	99999	99999	0	0	0	584.1	123	0	1.94	2.73	3.82	4.12	1.69	2.5	0	0	0	0	0	0
8	37	99999	17	99999	99999	99999	99999	99999	28.17	0	14.08	529.9	227	0	1.94	2.73	3.82	4.12	1.69	2.5	0	0	0	0	0	0
8	38	99999	18	99999	99999	99999	99999	99999	50.83	0	25.42	21.5	282	0	1.94	2.73	3.82	4.12	1.69	2.5	0	0	0	0	0	0
8	39	99999	19	99999	99999	99999	99999	99999	64.5	0	32.25	864.6	31	0	1.94	2.73	3.82	4.12	1.69	2.5	0	0	0	0	0	0
8	40	99999	20	99999	99999	99999	99999	99999	77	0	38.5	566.6	17	0	1.94	2.73	3.82	4.12	1.69	2.5	0	0	0	0	0	0
9	1	1	99999	79.17	31.17	55.17	339.1	121	99999	99999	99999	99999	99999	1	2.71	4.55	2.76	2.27	4.81	3.67	2.71	4.55	2.76	2.27	4.81	3.67
9	2	2	99999	79.17	44	61.58	349.9	324	99999	99999	99999	99999	99999	1	2.71	4.55	2.76	2.27	4.81	3.67	2.71	4.55	2.76	2.27	4.81	3.67
9	3	3	99999	81.83	42.83	62.33	260.4	93	99999	99999	99999	99999	99999	1	2.71	4.55	2.76	2.27	4.81	3.67	2.71	4.55	2.76	2.27	4.81	3.67
9	4	4	99999	57	14.83	35.92	198.4	346	99999	99999	99999	99999	99999	1	2.71	4.55	2.76	2.27	4.81	3.67	2.71	4.55	2.76	2.27	4.81	3.67
9	5	5	99999	67.17	1.83	34.5	221.2	229	99999	99999	99999	99999	99999	1	2.71	4.55	2.76	2.27	4.81	3.67	2.71	4.55	2.76	2.27	4.81	3.67
9	6	6	99999	71.17	6.5	38.83	311	395	99999	99999	99999	99999	99999	1	2.71	4.55	2.76	2.27	4.81	3.67	2.71	4.55	2.76	2.27	4.81	3.67
9	7	7	99999	71.17	3	37.08	315.6	321	99999	99999	99999	99999	99999	1	2.71	4.55	2.76	2.27	4.81	3.67	2.71	4.55	2.76	2.27	4.81	3.67
9	8	8	99999	64.33	0	32.17	127.2	370	99999	99999	99999	99999	99999	1	2.71	4.55	2.76	2.27	4.81	3.67	2.71	4.55	2.76	2.27	4.81	3.67
9	9	9	99999	56	5.33	30.67	197.2	550	99999	99999	99999	99999	99999	1	2.71	4.55	2.76	2.27	4.81	3.67	2.71	4.55	2.76	2.27	4.81	3.67
9	10	10	99999	66.67	6.67	36.67	782.2	334	99999	99999	99999	99999	99999	1	2.71	4.55	2.76	2.27	4.81	3.67	2.71	4.55	2.76	2.27	4.81	3.67
9	11	11	99999	48.17	8.67	28.42	535	527	99999	99999	99999	99999	99999	1	2.71	4.55	2.76	2.27	4.81	3.67	2.71	4.55	2.76	2.27	4.81	3.67
9	12	12	99999	58.33	8.17	33.25	126.9	613	99999	99999	99999	99999	99999	1	2.71	4.55	2.76	2.27	4.81	3.67	2.71	4.55	2.76	2.27	4.81	3.67
9	13	13	99999	66.33	5.67	36	286.1	644	99999	99999	99999	99999	99999	1	2.71	4.55	2.76	2.27	4.81	3.67	2.71	4.55	2.76	2.27	4.81	3.67
9	14	14	99999	73.83	13.67	43.75	36.4	425	99999	99999	99999	99999	99999	1	2.71	4.55	2.76	2.27	4.81	3.67	2.71	4.55	2.76	2.27	4.81	3.67
9	15	15	99999	75.5	18	46.75	359.3	473	99999	99999	99999	99999	99999	1	2.71	4.55	2.76	2.27	4.81	3.67	2.71	4.55	2.76	2.27	4.81	3.67
9	16	16	99999	69.33	11.33	40.33	352.5	601	99999	99999	99999	99999	99999	1	2.71	4.55	2.76	2.27	4.81	3.67	2.71	4.55	2.76	2.27	4.81	3.67
9	17	17	99999	74.67	12	43.33	232	654	99999	99999	99999	99999	99999	1	2.71	4.55	2.76	2.27	4.81	3.67	2.71	4.55	2.76	2.27	4.81	3.67
9	18	18	99999	88.67	19	53.83	418.7	390	99999	99999	99999	99999	99999	1	2.71	4.55	2.76	2.27	4.81	3.67	2.71	4.55	2.76	2.27	4.81	3.67
9	19	19	99999	94.5	24.33	59.42	350.1	406	99999	99999	99999	99999	99999	1	2.71	4.55	2.76	2.27	4.81	3.67	2.71	4.55	2.76	2.27	4.81	3.67
9	20	20	99999	81.33	20.5	50.92	357.2	337	99999	99999	99999	99999	99999	1	2.71	4.55	2.76	2.27	4.81	3.67	2.71	4.55	2.76	2.27	4.81	3.67
9	21	99999	1	99999	99999	99999	99999	99999	80	21.67	50.83	99.8	448	1	2.71	4.55	2.76	2.27	4.81	3.67	2.71	4.55	2.76	2.27	4.81	3.67
9	22	99999	2	99999	99999	99999	99999	99999	71.67	16.67	44.17	33.7	412	1	2.71	4.55	2.76	2.27	4.81	3.67	2.71	4.55	2.76	2.27	4.81	3.67
9	23	99999	3	99999	99999	99999	99999	99999	75	6.67	40.83	353.1	144	1	2.71	4.55	2.76	2.27	4.81	3.67	2.71	4.55	2.76	2.27	4.81	3.67
9	24	99999	4	99999	99999	99999	99999	99999	61.67	2.5	32.08	112.5	328	1	2.71	4.55	2.76	2.27	4.81	3.67	2.71	4.55	2.76	2.27	4.81	3.67
9	25	99999	5	99999	99999	99999	99999	99999	65	6.67	35.83	318.6	254	1	2.71	4.55	2.76	2.27	4.81	3.67	2.71	4.55	2.76	2.27	4.81	3.67
9	26	99999	6	99999	99999	99999	99999	99999	65	10.67	37.83	405.3	541	1	2.71	4.55	2.76	2.27	4.81	3.67	2.71	4.55	2.76	2.27	4.81	3.67
9	27	99999	7	99999	99999	99999	99999	99999	51.33	10	30.67	63.9	763	1	2.71	4.55	2.76	2.27	4.81	3.67	2.71	4.55	2.76	2.27	4.81	3.67
9	28	99999	8	99999	99999	99999	99999	99999	61.67	13.5	37.58	327.4	519	1	2.71	4.55	2.76	2.27	4.81	3.67	2.71	4.55	2.76	2.27	4.81	3.67
9	29	99999	9	99999	99999	99999	99999	99999	63.33	8.67	36	471.7	152	1	2.71	4.55	2.76	2.27	4.81	3.67	2.71	4.55	2.76	2.27	4.81	3.67
9	30	99999	10	99999	99999	99999	99999	99999	38.33	7	22.67	292.7	965	1	2.71	4.55	2.76	2.27	4.81	3.67	2.71	4.55	2.76	2.27	4.81	3.67
9	31	99999	11	99999	99999	99999	99999	99999	35	1.67	18.33	227.9	1013	1	2.71	4.55	2.76	2.27	4.81	3.67	2.71	4.55	2.76	2.27	4.81	3.67
9	32	99999	12	99999	99999	99999	99999	99999	20	.83	10.42	487.7	905	1	2.71	4.55	2.76	2.27	4.81	3.67	2.71	4.55	2.76	2.27	4.81	3.67
9	33	99999	13	99999	99999	99999	99999	99999	35	.33	17.67	504	1066	1	2.71	4.55	2.76	2.27	4.81	3.67	2.71	4.55	2.76	2.27	4.81	3.67
9	34	99999	14	99999	99999	99999	99999	99999	30	1.67	15.83	434.7	26	1	2.71	4.55	2.76	2.27	4.81	3.67	2.71	4.55	2.76	2.27	4.81	3.67
9	35	99999	15	99999	99999	99999	99999	99999	18.33	1.67	10	19.6	404	1	2.71	4.55	2.76	2.27	4.81	3.67	2.71	4.55	2.76	2.27	4.81	3.67
9	36	99999	16	99999	99999	99999	99999	99999	16.67	10	13.33	510.6	604	1	2.71	4.55	2.76	2.27	4.81	3.67	2.71	4.55	2.76	2.27	4.81	3.67
9	37	99999	17	99999	99999	99999	99999	99999	23.33	1.67	12.5	129.3	486	1	2.71	4.55	2.76	2.27	4.81	3.67	2.71	4.55	2.76	2.27	4.81	3.67
9	38	99999	18	99999	99999	99999	99999	99999	23.33	1.67	12.5	87.9	642	1	2.71	4.55	2.76	2.27	4.81	3.67	2.71	4.55	2.76	2.27	4.81	3.67
9	39	99999	19	99999	99999	99999	99999	99999	4.67	5.17	4.92	148.8	841	1	2.71	4.55	2.76	2.27	4.81	3.67	2.71	4.55	2.76	2.27	4.81	3.67
9	40	99999	20	99999	99999	99999	99999	99999	15.83	0	7.92	95.6	812	1	2.71	4.55	2.76	2.27	4.81	3.67	2.71	4.55	2.76	2.27	4.81	3.67
10	1	1	99999	59.33	9.17	34.25	1006.3	122	99999	99999	99999	99999	99999	0	2.54	4.36	4.58	4.5	2.88	3.42	0	0	0	0	0	0
10	2	2	99999	63.5	6.5	35	5467.9	246	99999	99999	99999	99999	99999	0	2.54	4.36	4.58	4.5	2.88	3.42	0	0	0	0	0	0
10	3	3	99999	50.83	2.67	26.75	970.8	351	99999	99999	99999	99999	99999	0	2.54	4.36	4.58	4.5	2.88	3.42	0	0	0	0	0	0
10	4	4	99999	55.67	3.83	29.75	1436.1	96	99999	99999	99999	99999	99999	0	2.54	4.36	4.58	4.5	2.88	3.42	0	0	0	0	0	0
10	5	5	99999	99999	99999	99999	1214.5	242	99999	99999	99999	99999	99999	0	2.54	4.36	4.58	4.5	2.88	3.42	0	0	0	0	0	0
10	6	6	99999	27.17	3.17	15.17	1035.4	218	99999	99999	99999	99999	99999	0	2.54	4.36	4.58	4.5	2.88	3.42	0	0	0	0	0	0
10	7	7	99999	51	7.17	29.08	820.5	184	99999	99999	99999	99999	99999	0	2.54	4.36	4.58	4.5	2.88	3.42	0	0	0	0	0	0
10	8	8	99999	55.33	3.83	29.58	1721.5	463	99999	99999	99999	99999	99999	0	2.54	4.36	4.58	4.5	2.88	3.42	0	0	0	0	0	0
10	9	9	99999	59.5	16.17	37.83	1729.7	256	99999	99999	99999	99999	99999	0	2.54	4.36	4.58	4.5	2.88	3.42	0	0	0	0	0	0
10	10	10	99999	59.67	6	32.83	1524.7	384	99999	99999	99999	99999	99999	0	2.54	4.36	4.58	4.5	2.88	3.42	0	0	0	0	0	0
10	11	11	99999	62.33	2.83	32.58	1006.1	289	99999	99999	99999	99999	99999	0	2.54	4.36	4.58	4.5	2.88	3.42	0	0	0	0	0	0
10	12	12	99999	70	1.83	35.92	267.4	377	99999	99999	99999	99999	99999	0	2.54	4.36	4.58	4.5	2.88	3.42	0	0	0	0	0	0
10	13	13	99999	65.33	5.83	35.58	1162.8	229	99999	99999	99999	99999	99999	0	2.54	4.36	4.58	4.5	2.88	3.42	0	0	0	0	0	0
10	14	14	99999	70.67	5.67	38.17	1423.2	307	99999	99999	99999	99999	99999	0	2.54	4.36	4.58	4.5	2.88	3.42	0	0	0	0	0	0
10	15	15	99999	48.17	5	26.58	1140.3	248	99999	99999	99999	99999	99999	0	2.54	4.36	4.58	4.5	2.88	3.42	0	0	0	0	0	0
10	16	16	99999	52	5.17	28.58	1258.6	290	99999	99999	99999	99999	99999	0	2.54	4.36	4.58	4.5	2.88	3.42	0	0	0	0	0	0
10	17	17	99999	51.83	5	28.42	1084.2	173	99999	99999	99999	99999	99999	0	2.54	4.36	4.58	4.5	2.88	3.42	0	0	0	0	0	0
10	18	18	99999	59.67	7	33.33	2145.7	107	99999	99999	99999	99999	99999	0	2.54	4.36	4.58	4.5	2.88	3.42	0	0	0	0	0	0
10	19	19	99999	56.33	8.5	32.42	588.3	52	99999	99999	99999	99999	99999	0	2.54	4.36	4.58	4.5	2.88	3.42	0	0	0	0	0	0
10	20	20	99999	50.5	6.83	28.67	3011.2	58	99999	99999	99999	99999	99999	0	2.54	4.36	4.58	4.5	2.88	3.42	0	0	0	0	0	0
10	21	99999	1	99999	99999	99999	99999	99999	57.67	9.17	33.42	523.9	83	0	2.54	4.36	4.58	4.5	2.88	3.42	0	0	0	0	0	0
10	22	99999	2	99999	99999	99999	99999	99999	57.17	10	33.58	1707.9	41	0	2.54	4.36	4.58	4.5	2.88	3.42	0	0	0	0	0	0
10	23	99999	3	99999	99999	99999	99999	99999	43.33	7	25.17	1595.4	61	0	2.54	4.36	4.58	4.5	2.88	3.42	0	0	0	0	0	0
10	24	99999	4	99999	99999	99999	99999	99999	38.33	6.33	22.33	2100.2	98	0	2.54	4.36	4.58	4.5	2.88	3.42	0	0	0	0	0	0
10	25	99999	5	99999	99999	99999	99999	99999	40.5	7.5	24	1943.3	16	0	2.54	4.36	4.58	4.5	2.88	3.42	0	0	0	0	0	0
10	26	99999	6	99999	99999	99999	99999	99999	39	6.33	22.67	2553	30	0	2.54	4.36	4.58	4.5	2.88	3.42	0	0	0	0	0	0
10	27	99999	7	99999	99999	99999	99999	99999	35	5	20	2065	41	0	2.54	4.36	4.58	4.5	2.88	3.42	0	0	0	0	0	0
10	28	99999	8	99999	99999	99999	99999	99999	33.67	4.5	19.08	1660.5	48	0	2.54	4.36	4.58	4.5	2.88	3.42	0	0	0	0	0	0
10	29	99999	9	99999	99999	99999	99999	99999	36.67	11.5	24.08	375.2	92	0	2.54	4.36	4.58	4.5	2.88	3.42	0	0	0	0	0	0
10	30	99999	10	99999	99999	99999	99999	99999	39.5	5.83	22.67	1637.1	154	0	2.54	4.36	4.58	4.5	2.88	3.42	0	0	0	0	0	0
10	31	99999	11	99999	99999	99999	99999	99999	43.17	5	24.08	1594.9	66	0	2.54	4.36	4.58	4.5	2.88	3.42	0	0	0	0	0	0
10	32	99999	12	99999	99999	99999	99999	99999	44.33	4.67	24.5	1928.5	60	0	2.54	4.36	4.58	4.5	2.88	3.42	0	0	0	0	0	0
10	33	99999	13	99999	99999	99999	99999	99999	36	8	22	1214	72	0	2.54	4.36	4.58	4.5	2.88	3.42	0	0	0	0	0	0
10	34	99999	14	99999	99999	99999	99999	99999	21.33	3	12.17	1288.5	43	0	2.54	4.36	4.58	4.5	2.88	3.42	0	0	0	0	0	0
10	35	99999	15	99999	99999	99999	99999	99999	44.5	3.83	24.17	841	120	0	2.54	4.36	4.58	4.5	2.88	3.42	0	0	0	0	0	0
10	36	99999	16	99999	99999	99999	99999	99999	44.67	5.33	25	1550.9	36	0	2.54	4.36	4.58	4.5	2.88	3.42	0	0	0	0	0	0
10	37	99999	17	99999	99999	99999	99999	99999	38.83	2.33	20.58	1358.4	34	0	2.54	4.36	4.58	4.5	2.88	3.42	0	0	0	0	0	0
10	38	99999	18	99999	99999	99999	99999	99999	41.33	5.5	23.42	1320.2	220	0	2.54	4.36	4.58	4.5	2.88	3.42	0	0	0	0	0	0
10	39	99999	19	99999	99999	99999	99999	99999	43.5	5.83	24.67	1785.9	38	0	2.54	4.36	4.58	4.5	2.88	3.42	0	0	0	0	0	0
10	40	99999	20	99999	99999	99999	99999	99999	41.5	6.5	24	2479.3	30	0	2.54	4.36	4.58	4.5	2.88	3.42	0	0	0	0	0	0
11	1	1	99999	81.67	45.33	63.5	739.5	169	99999	99999	99999	99999	99999	1	2.73	4.27	3.05	3.04	4.63	4.5	2.73	4.27	3.05	3.04	4.63	4.5
11	2	2	99999	83.83	48.67	66.25	564.1	127	99999	99999	99999	99999	99999	1	2.73	4.27	3.05	3.04	4.63	4.5	2.73	4.27	3.05	3.04	4.63	4.5
11	3	3	99999	84.83	48.17	66.5	13.7	340	99999	99999	99999	99999	99999	1	2.73	4.27	3.05	3.04	4.63	4.5	2.73	4.27	3.05	3.04	4.63	4.5
11	4	4	99999	81.5	44.33	62.92	798.4	73	99999	99999	99999	99999	99999	1	2.73	4.27	3.05	3.04	4.63	4.5	2.73	4.27	3.05	3.04	4.63	4.5
11	5	5	99999	85.67	46.17	65.92	16.2	198	99999	99999	99999	99999	99999	1	2.73	4.27	3.05	3.04	4.63	4.5	2.73	4.27	3.05	3.04	4.63	4.5
11	6	6	99999	88.17	43	65.58	16.7	258	99999	99999	99999	99999	99999	1	2.73	4.27	3.05	3.04	4.63	4.5	2.73	4.27	3.05	3.04	4.63	4.5
11	7	7	99999	84.67	51.83	68.25	862.2	304	99999	99999	99999	99999	99999	1	2.73	4.27	3.05	3.04	4.63	4.5	2.73	4.27	3.05	3.04	4.63	4.5
11	8	8	99999	86	38.83	62.42	19.1	243	99999	99999	99999	99999	99999	1	2.73	4.27	3.05	3.04	4.63	4.5	2.73	4.27	3.05	3.04	4.63	4.5
11	9	9	99999	91.17	46	68.58	8.4	165	99999	99999	99999	99999	99999	1	2.73	4.27	3.05	3.04	4.63	4.5	2.73	4.27	3.05	3.04	4.63	4.5
11	10	10	99999	88.5	45.67	67.08	14	259	99999	99999	99999	99999	99999	1	2.73	4.27	3.05	3.04	4.63	4.5	2.73	4.27	3.05	3.04	4.63	4.5
11	11	11	99999	94.83	48.5	71.67	914.3	35	99999	99999	99999	99999	99999	1	2.73	4.27	3.05	3.04	4.63	4.5	2.73	4.27	3.05	3.04	4.63	4.5
11	12	12	99999	92.67	61	76.83	12.7	147	99999	99999	99999	99999	99999	1	2.73	4.27	3.05	3.04	4.63	4.5	2.73	4.27	3.05	3.04	4.63	4.5
11	13	13	99999	88.5	42.83	65.67	11.2	44	99999	99999	99999	99999	99999	1	2.73	4.27	3.05	3.04	4.63	4.5	2.73	4.27	3.05	3.04	4.63	4.5
11	14	14	99999	92.5	52.33	72.42	10.5	179	99999	99999	99999	99999	99999	1	2.73	4.27	3.05	3.04	4.63	4.5	2.73	4.27	3.05	3.04	4.63	4.5
11	15	15	99999	94.33	56.33	75.33	542.4	127	99999	99999	99999	99999	99999	1	2.73	4.27	3.05	3.04	4.63	4.5	2.73	4.27	3.05	3.04	4.63	4.5
11	16	16	99999	95	43	69	15.9	307	99999	99999	99999	99999	99999	1	2.73	4.27	3.05	3.04	4.63	4.5	2.73	4.27	3.05	3.04	4.63	4.5
11	17	17	99999	91.83	48.5	70.17	10.5	279	99999	99999	99999	99999	99999	1	2.73	4.27	3.05	3.04	4.63	4.5	2.73	4.27	3.05	3.04	4.63	4.5
11	18	18	99999	89.33	43.17	66.25	13.8	256	99999	99999	99999	99999	99999	1	2.73	4.27	3.05	3.04	4.63	4.5	2.73	4.27	3.05	3.04	4.63	4.5
11	19	19	99999	95	47.17	71.08	780.7	206	99999	99999	99999	99999	99999	1	2.73	4.27	3.05	3.04	4.63	4.5	2.73	4.27	3.05	3.04	4.63	4.5
11	20	20	99999	92.17	54.83	73.5	485.2	139	99999	99999	99999	99999	99999	1	2.73	4.27	3.05	3.04	4.63	4.5	2.73	4.27	3.05	3.04	4.63	4.5
11	21	99999	1	99999	99999	99999	99999	99999	93.33	50.83	72.08	22.2	146	1	2.73	4.27	3.05	3.04	4.63	4.5	2.73	4.27	3.05	3.04	4.63	4.5
11	22	99999	2	99999	99999	99999	99999	99999	93.67	51.83	72.75	30.2	47	1	2.73	4.27	3.05	3.04	4.63	4.5	2.73	4.27	3.05	3.04	4.63	4.5
11	23	99999	3	99999	99999	99999	99999	99999	92.33	56.67	74.5	17.9	45	1	2.73	4.27	3.05	3.04	4.63	4.5	2.73	4.27	3.05	3.04	4.63	4.5
11	24	99999	4	99999	99999	99999	99999	99999	86.5	48.17	67.33	540.1	115	1	2.73	4.27	3.05	3.04	4.63	4.5	2.73	4.27	3.05	3.04	4.63	4.5
11	25	99999	5	99999	99999	99999	99999	99999	82	45.33	63.67	19.7	144	1	2.73	4.27	3.05	3.04	4.63	4.5	2.73	4.27	3.05	3.04	4.63	4.5
11	26	99999	6	99999	99999	99999	99999	99999	84	48	66	25.1	246	1	2.73	4.27	3.05	3.04	4.63	4.5	2.73	4.27	3.05	3.04	4.63	4.5
11	27	99999	7	99999	99999	99999	99999	99999	81.67	42.67	62.17	22.1	151	1	2.73	4.27	3.05	3.04	4.63	4.5	2.73	4.27	3.05	3.04	4.63	4.5
11	28	99999	8	99999	99999	99999	99999	99999	81.83	51.17	66.5	536	88	1	2.73	4.27	3.05	3.04	4.63	4.5	2.73	4.27	3.05	3.04	4.63	4.5
11	29	99999	9	99999	99999	99999	99999	99999	79.5	40	59.75	8.6	277	1	2.73	4.27	3.05	3.04	4.63	4.5	2.73	4.27	3.05	3.04	4.63	4.5
11	30	99999	10	99999	99999	99999	99999	99999	81.5	43.83	62.67	19.8	303	1	2.73	4.27	3.05	3.04	4.63	4.5	2.73	4.27	3.05	3.04	4.63	4.5
11	31	99999	11	99999	99999	99999	99999	99999	75.83	43.33	59.58	17.1	175	1	2.73	4.27	3.05	3.04	4.63	4.5	2.73	4.27	3.05	3.04	4.63	4.5
11	32	99999	12	99999	99999	99999	99999	99999	78.17	43.33	60.75	18.7	108	1	2.73	4.27	3.05	3.04	4.63	4.5	2.73	4.27	3.05	3.04	4.63	4.5
11	33	99999	13	99999	99999	99999	99999	99999	77.67	46.5	62.08	25.2	238	1	2.73	4.27	3.05	3.04	4.63	4.5	2.73	4.27	3.05	3.04	4.63	4.5
11	34	99999	14	99999	99999	99999	99999	99999	77	48.33	62.67	978.6	34	1	2.73	4.27	3.05	3.04	4.63	4.5	2.73	4.27	3.05	3.04	4.63	4.5
11	35	99999	15	99999	99999	99999	99999	99999	71.17	41.67	56.42	9.1	246	1	2.73	4.27	3.05	3.04	4.63	4.5	2.73	4.27	3.05	3.04	4.63	4.5
11	36	99999	16	99999	99999	99999	99999	99999	73.83	43.5	58.67	36.1	158	1	2.73	4.27	3.05	3.04	4.63	4.5	2.73	4.27	3.05	3.04	4.63	4.5
11	37	99999	17	99999	99999	99999	99999	99999	71.83	41.17	56.5	17.6	248	1	2.73	4.27	3.05	3.04	4.63	4.5	2.73	4.27	3.05	3.04	4.63	4.5
11	38	99999	18	99999	99999	99999	99999	99999	72.5	39.5	56	24.2	255	1	2.73	4.27	3.05	3.04	4.63	4.5	2.73	4.27	3.05	3.04	4.63	4.5
11	39	99999	19	99999	99999	99999	99999	99999	71	38.5	54.75	606.9	78	1	2.73	4.27	3.05	3.04	4.63	4.5	2.73	4.27	3.05	3.04	4.63	4.5
11	40	99999	20	99999	99999	99999	99999	99999	68.83	38.33	53.58	8.5	140	1	2.73	4.27	3.05	3.04	4.63	4.5	2.73	4.27	3.05	3.04	4.63	4.5
12	1	1	99999	79.17	21.83	50.5	730.5	0	99999	99999	99999	99999	99999	0	2.46	3.27	3.95	3.92	2.31	3.25	0	0	0	0	0	0
12	2	2	99999	73.5	17.17	45.33	543.8	0	99999	99999	99999	99999	99999	0	2.46	3.27	3.95	3.92	2.31	3.25	0	0	0	0	0	0
12	3	3	99999	80.5	10	45.25	726.8	91	99999	99999	99999	99999	99999	0	2.46	3.27	3.95	3.92	2.31	3.25	0	0	0	0	0	0
12	4	4	99999	79.33	12.5	45.92	743.4	9	99999	99999	99999	99999	99999	0	2.46	3.27	3.95	3.92	2.31	3.25	0	0	0	0	0	0
12	5	5	99999	79.17	16.5	47.83	615.7	45	99999	99999	99999	99999	99999	0	2.46	3.27	3.95	3.92	2.31	3.25	0	0	0	0	0	0
12	6	6	99999	79.5	12	45.75	759.7	44	99999	99999	99999	99999	99999	0	2.46	3.27	3.95	3.92	2.31	3.25	0	0	0	0	0	0
12	7	7	99999	75	14.33	44.67	687.9	1	99999	99999	99999	99999	99999	0	2.46	3.27	3.95	3.92	2.31	3.25	0	0	0	0	0	0
12	8	8	99999	77.67	11.67	44.67	700.3	26	99999	99999	99999	99999	99999	0	2.46	3.27	3.95	3.92	2.31	3.25	0	0	0	0	0	0
12	9	9	99999	81.83	11.5	46.67	832.1	33	99999	99999	99999	99999	99999	0	2.46	3.27	3.95	3.92	2.31	3.25	0	0	0	0	0	0
12	10	10	99999	81.17	13.83	47.5	480.7	121	99999	99999	99999	99999	99999	0	2.46	3.27	3.95	3.92	2.31	3.25	0	0	0	0	0	0
12	11	11	99999	77.5	8.33	42.92	558.6	114	99999	99999	99999	99999	99999	0	2.46	3.27	3.95	3.92	2.31	3.25	0	0	0	0	0	0
12	12	12	99999	80.17	9.83	45	478.5	74	99999	99999	99999	99999	99999	0	2.46	3.27	3.95	3.92	2.31	3.25	0	0	0	0	0	0
12	13	13	99999	79.5	13.17	46.33	502.1	35	99999	99999	99999	99999	99999	0	2.46	3.27	3.95	3.92	2.31	3.25	0	0	0	0	0	0
12	14	14	99999	76.67	12	44.33	652.1	58	99999	99999	99999	99999	99999	0	2.46	3.27	3.95	3.92	2.31	3.25	0	0	0	0	0	0
12	15	15	99999	80.83	8.67	44.75	751.8	128	99999	99999	99999	99999	99999	0	2.46	3.27	3.95	3.92	2.31	3.25	0	0	0	0	0	0
12	16	16	99999	82.33	8.83	45.58	979.4	14	99999	99999	99999	99999	99999	0	2.46	3.27	3.95	3.92	2.31	3.25	0	0	0	0	0	0
12	17	17	99999	77.83	7.5	42.67	609.4	32	99999	99999	99999	99999	99999	0	2.46	3.27	3.95	3.92	2.31	3.25	0	0	0	0	0	0
12	18	18	99999	75.17	7.33	41.25	716.7	0	99999	99999	99999	99999	99999	0	2.46	3.27	3.95	3.92	2.31	3.25	0	0	0	0	0	0
12	19	19	99999	73.83	6.17	40	840	31	99999	99999	99999	99999	99999	0	2.46	3.27	3.95	3.92	2.31	3.25	0	0	0	0	0	0
12	20	20	99999	79.5	6	42.75	799.3	23	99999	99999	99999	99999	99999	0	2.46	3.27	3.95	3.92	2.31	3.25	0	0	0	0	0	0
12	21	99999	1	99999	99999	99999	99999	99999	74.67	5.5	40.08	716.7	2	0	2.46	3.27	3.95	3.92	2.31	3.25	0	0	0	0	0	0
12	22	99999	2	99999	99999	99999	99999	99999	74.33	6.17	40.25	461	29	0	2.46	3.27	3.95	3.92	2.31	3.25	0	0	0	0	0	0
12	23	99999	3	99999	99999	99999	99999	99999	72.67	5.17	38.92	561.5	171	0	2.46	3.27	3.95	3.92	2.31	3.25	0	0	0	0	0	0
12	24	99999	4	99999	99999	99999	99999	99999	75.33	8.33	41.83	191.9	62	0	2.46	3.27	3.95	3.92	2.31	3.25	0	0	0	0	0	0
12	25	99999	5	99999	99999	99999	99999	99999	79.83	6.17	43	748.4	28	0	2.46	3.27	3.95	3.92	2.31	3.25	0	0	0	0	0	0
12	26	99999	6	99999	99999	99999	99999	99999	76.17	6.83	41.5	593.7	3	0	2.46	3.27	3.95	3.92	2.31	3.25	0	0	0	0	0	0
12	27	99999	7	99999	99999	99999	99999	99999	76.17	7.17	41.67	1.7	5	0	2.46	3.27	3.95	3.92	2.31	3.25	0	0	0	0	0	0
12	28	99999	8	99999	99999	99999	99999	99999	76.17	7.33	41.75	1.6	88	0	2.46	3.27	3.95	3.92	2.31	3.25	0	0	0	0	0	0
12	29	99999	9	99999	99999	99999	99999	99999	79.5	7	43.25	470.7	118	0	2.46	3.27	3.95	3.92	2.31	3.25	0	0	0	0	0	0
12	30	99999	10	99999	99999	99999	99999	99999	79.17	6.67	42.92	0	33	0	2.46	3.27	3.95	3.92	2.31	3.25	0	0	0	0	0	0
12	31	99999	11	99999	99999	99999	99999	99999	76.67	9.5	43.08	1.1	0	0	2.46	3.27	3.95	3.92	2.31	3.25	0	0	0	0	0	0
12	32	99999	12	99999	99999	99999	99999	99999	75.67	8.33	42	3.2	0	0	2.46	3.27	3.95	3.92	2.31	3.25	0	0	0	0	0	0
12	33	99999	13	99999	99999	99999	99999	99999	78.33	9	43.67	706.6	99999	0	2.46	3.27	3.95	3.92	2.31	3.25	0	0	0	0	0	0
12	34	99999	14	99999	99999	99999	99999	99999	75	11.67	43.33	826.3	11	0	2.46	3.27	3.95	3.92	2.31	3.25	0	0	0	0	0	0
12	35	99999	15	99999	99999	99999	99999	99999	76.33	8	42.17	505.5	31	0	2.46	3.27	3.95	3.92	2.31	3.25	0	0	0	0	0	0
12	36	99999	16	99999	99999	99999	99999	99999	76.33	9.33	42.83	168.9	0	0	2.46	3.27	3.95	3.92	2.31	3.25	0	0	0	0	0	0
12	37	99999	17	99999	99999	99999	99999	99999	99999	99999	99999	919.3	32	0	2.46	3.27	3.95	3.92	2.31	3.25	0	0	0	0	0	0
12	38	99999	18	99999	99999	99999	99999	99999	81.5	6.83	44.17	4.8	119	0	2.46	3.27	3.95	3.92	2.31	3.25	0	0	0	0	0	0
12	39	99999	19	99999	99999	99999	99999	99999	79.5	10.83	45.17	397.2	6	0	2.46	3.27	3.95	3.92	2.31	3.25	0	0	0	0	0	0
12	40	99999	20	99999	99999	99999	99999	99999	78	14.83	46.42	47.9	42	0	2.46	3.27	3.95	3.92	2.31	3.25	0	0	0	0	0	0
14	1	1	99999	67.33	31	49.17	39	80	99999	99999	99999	99999	99999	0	2.96	4.09	3.16	3.27	3.5	2.67	0	0	0	0	0	0
14	2	2	99999	58.83	16.5	37.67	394	74	99999	99999	99999	99999	99999	0	2.96	4.09	3.16	3.27	3.5	2.67	0	0	0	0	0	0
14	3	3	99999	51.67	15.17	33.42	1285.7	0	99999	99999	99999	99999	99999	0	2.96	4.09	3.16	3.27	3.5	2.67	0	0	0	0	0	0
14	4	4	99999	44	10.83	27.42	860.6	32	99999	99999	99999	99999	99999	0	2.96	4.09	3.16	3.27	3.5	2.67	0	0	0	0	0	0
14	5	5	99999	47.33	19.5	33.42	947.4	204	99999	99999	99999	99999	99999	0	2.96	4.09	3.16	3.27	3.5	2.67	0	0	0	0	0	0
14	6	6	99999	46.83	0	23.42	511	105	99999	99999	99999	99999	99999	0	2.96	4.09	3.16	3.27	3.5	2.67	0	0	0	0	0	0
14	7	7	99999	31.17	0	15.58	772.5	4	99999	99999	99999	99999	99999	0	2.96	4.09	3.16	3.27	3.5	2.67	0	0	0	0	0	0
14	8	8	99999	36	5.5	20.75	401.1	65	99999	99999	99999	99999	99999	0	2.96	4.09	3.16	3.27	3.5	2.67	0	0	0	0	0	0
14	9	9	99999	48.83	0	24.42	373.7	30	99999	99999	99999	99999	99999	0	2.96	4.09	3.16	3.27	3.5	2.67	0	0	0	0	0	0
14	10	10	99999	39.17	0	19.58	979.1	12	99999	99999	99999	99999	99999	0	2.96	4.09	3.16	3.27	3.5	2.67	0	0	0	0	0	0
14	11	11	99999	38.83	1.33	20.08	48.7	75	99999	99999	99999	99999	99999	0	2.96	4.09	3.16	3.27	3.5	2.67	0	0	0	0	0	0
14	12	12	99999	11.33	0	5.67	55.6	134	99999	99999	99999	99999	99999	0	2.96	4.09	3.16	3.27	3.5	2.67	0	0	0	0	0	0
14	13	13	99999	24	9.5	16.75	393.6	340	99999	99999	99999	99999	99999	0	2.96	4.09	3.16	3.27	3.5	2.67	0	0	0	0	0	0
14	14	14	99999	11.67	0	5.83	93.3	151	99999	99999	99999	99999	99999	0	2.96	4.09	3.16	3.27	3.5	2.67	0	0	0	0	0	0
14	15	15	99999	18.83	6.17	12.5	594	184	99999	99999	99999	99999	99999	0	2.96	4.09	3.16	3.27	3.5	2.67	0	0	0	0	0	0
14	16	16	99999	28.33	2.83	15.58	567.8	186	99999	99999	99999	99999	99999	0	2.96	4.09	3.16	3.27	3.5	2.67	0	0	0	0	0	0
14	17	17	99999	30.17	0	15.08	77	300	99999	99999	99999	99999	99999	0	2.96	4.09	3.16	3.27	3.5	2.67	0	0	0	0	0	0
14	18	18	99999	33.17	0	16.58	577.8	135	99999	99999	99999	99999	99999	0	2.96	4.09	3.16	3.27	3.5	2.67	0	0	0	0	0	0
14	19	19	99999	10.17	0	5.08	112.2	132	99999	99999	99999	99999	99999	0	2.96	4.09	3.16	3.27	3.5	2.67	0	0	0	0	0	0
14	20	20	99999	25.83	5.17	15.5	34.8	304	99999	99999	99999	99999	99999	0	2.96	4.09	3.16	3.27	3.5	2.67	0	0	0	0	0	0
14	21	99999	1	99999	99999	99999	99999	99999	49.83	0	24.92	29.4	222	0	2.96	4.09	3.16	3.27	3.5	2.67	0	0	0	0	0	0
14	22	99999	2	99999	99999	99999	99999	99999	52	0	26	31.6	150	0	2.96	4.09	3.16	3.27	3.5	2.67	0	0	0	0	0	0
14	23	99999	3	99999	99999	99999	99999	99999	35	19.33	27.17	34.9	241	0	2.96	4.09	3.16	3.27	3.5	2.67	0	0	0	0	0	0
14	24	99999	4	99999	99999	99999	99999	99999	17.83	0	8.92	136.9	249	0	2.96	4.09	3.16	3.27	3.5	2.67	0	0	0	0	0	0
14	25	99999	5	99999	99999	99999	99999	99999	31.17	20.5	25.83	533.6	20	0	2.96	4.09	3.16	3.27	3.5	2.67	0	0	0	0	0	0
14	26	99999	6	99999	99999	99999	99999	99999	43.17	12.83	28	190.8	78	0	2.96	4.09	3.16	3.27	3.5	2.67	0	0	0	0	0	0
14	27	99999	7	99999	99999	99999	99999	99999	12.33	2.83	7.58	126.1	64	0	2.96	4.09	3.16	3.27	3.5	2.67	0	0	0	0	0	0
14	28	99999	8	99999	99999	99999	99999	99999	56.5	1.83	29.17	826	80	0	2.96	4.09	3.16	3.27	3.5	2.67	0	0	0	0	0	0
14	29	99999	9	99999	99999	99999	99999	99999	45.17	13.33	29.25	564.2	97	0	2.96	4.09	3.16	3.27	3.5	2.67	0	0	0	0	0	0
14	30	99999	10	99999	99999	99999	99999	99999	60.17	16.67	38.42	216.4	60	0	2.96	4.09	3.16	3.27	3.5	2.67	0	0	0	0	0	0
14	31	99999	11	99999	99999	99999	99999	99999	58.17	23.33	40.75	301.7	64	0	2.96	4.09	3.16	3.27	3.5	2.67	0	0	0	0	0	0
14	32	99999	12	99999	99999	99999	99999	99999	60.17	28.17	44.17	19	140	0	2.96	4.09	3.16	3.27	3.5	2.67	0	0	0	0	0	0
14	33	99999	13	99999	99999	99999	99999	99999	63.17	9.67	36.42	36.2	131	0	2.96	4.09	3.16	3.27	3.5	2.67	0	0	0	0	0	0
14	34	99999	14	99999	99999	99999	99999	99999	63.83	6	34.92	468.1	9	0	2.96	4.09	3.16	3.27	3.5	2.67	0	0	0	0	0	0
14	35	99999	15	99999	99999	99999	99999	99999	56.5	11.67	34.08	22.1	127	0	2.96	4.09	3.16	3.27	3.5	2.67	0	0	0	0	0	0
14	36	99999	16	99999	99999	99999	99999	99999	55.5	0	27.75	544.6	90	0	2.96	4.09	3.16	3.27	3.5	2.67	0	0	0	0	0	0
14	37	99999	17	99999	99999	99999	99999	99999	61.5	0	30.75	1300.7	165	0	2.96	4.09	3.16	3.27	3.5	2.67	0	0	0	0	0	0
14	38	99999	18	99999	99999	99999	99999	99999	70.67	0	35.33	296.9	126	0	2.96	4.09	3.16	3.27	3.5	2.67	0	0	0	0	0	0
14	39	99999	19	99999	99999	99999	99999	99999	62.67	7.83	35.25	7.7	213	0	2.96	4.09	3.16	3.27	3.5	2.67	0	0	0	0	0	0
14	40	99999	20	99999	99999	99999	99999	99999	62.83	8.17	35.5	585.8	117	0	2.96	4.09	3.16	3.27	3.5	2.67	0	0	0	0	0	0
17	1	1	99999	67.5	54	60.75	38.5	59	99999	99999	99999	99999	99999	1	1.94	3.55	3.45	2.96	3.94	3.58	1.94	3.55	3.45	2.96	3.94	3.58
17	2	2	99999	51.5	43.83	47.67	19.7	81	99999	99999	99999	99999	99999	1	1.94	3.55	3.45	2.96	3.94	3.58	1.94	3.55	3.45	2.96	3.94	3.58
17	3	3	99999	52.67	38.5	45.58	35	140	99999	99999	99999	99999	99999	1	1.94	3.55	3.45	2.96	3.94	3.58	1.94	3.55	3.45	2.96	3.94	3.58
17	4	4	99999	37.83	29.83	33.83	3.8	61	99999	99999	99999	99999	99999	1	1.94	3.55	3.45	2.96	3.94	3.58	1.94	3.55	3.45	2.96	3.94	3.58
17	5	5	99999	39.33	29.83	34.58	0	95	99999	99999	99999	99999	99999	1	1.94	3.55	3.45	2.96	3.94	3.58	1.94	3.55	3.45	2.96	3.94	3.58
17	6	6	99999	36	30.67	33.33	10.7	68	99999	99999	99999	99999	99999	1	1.94	3.55	3.45	2.96	3.94	3.58	1.94	3.55	3.45	2.96	3.94	3.58
17	7	7	99999	27.67	16	21.83	.2	152	99999	99999	99999	99999	99999	1	1.94	3.55	3.45	2.96	3.94	3.58	1.94	3.55	3.45	2.96	3.94	3.58
17	8	8	99999	19	18.33	18.67	121.3	29	99999	99999	99999	99999	99999	1	1.94	3.55	3.45	2.96	3.94	3.58	1.94	3.55	3.45	2.96	3.94	3.58
17	9	9	99999	12.5	5.5	9	4.8	47	99999	99999	99999	99999	99999	1	1.94	3.55	3.45	2.96	3.94	3.58	1.94	3.55	3.45	2.96	3.94	3.58
17	10	10	99999	24.17	14.67	19.42	42.8	42	99999	99999	99999	99999	99999	1	1.94	3.55	3.45	2.96	3.94	3.58	1.94	3.55	3.45	2.96	3.94	3.58
17	11	11	99999	19.33	13.67	16.5	36.1	59	99999	99999	99999	99999	99999	1	1.94	3.55	3.45	2.96	3.94	3.58	1.94	3.55	3.45	2.96	3.94	3.58
17	12	12	99999	7	8.17	7.58	0	34	99999	99999	99999	99999	99999	1	1.94	3.55	3.45	2.96	3.94	3.58	1.94	3.55	3.45	2.96	3.94	3.58
17	13	13	99999	26.33	19.17	22.75	0	110	99999	99999	99999	99999	99999	1	1.94	3.55	3.45	2.96	3.94	3.58	1.94	3.55	3.45	2.96	3.94	3.58
17	14	14	99999	14.83	10.83	12.83	.9	57	99999	99999	99999	99999	99999	1	1.94	3.55	3.45	2.96	3.94	3.58	1.94	3.55	3.45	2.96	3.94	3.58
17	15	15	99999	13.17	7.5	10.33	1.2	35	99999	99999	99999	99999	99999	1	1.94	3.55	3.45	2.96	3.94	3.58	1.94	3.55	3.45	2.96	3.94	3.58
17	16	16	99999	14	9.33	11.67	4.4	27	99999	99999	99999	99999	99999	1	1.94	3.55	3.45	2.96	3.94	3.58	1.94	3.55	3.45	2.96	3.94	3.58
17	17	17	99999	25.83	16.83	21.33	2.4	82	99999	99999	99999	99999	99999	1	1.94	3.55	3.45	2.96	3.94	3.58	1.94	3.55	3.45	2.96	3.94	3.58
17	18	18	99999	12.33	6.33	9.33	227.1	65	99999	99999	99999	99999	99999	1	1.94	3.55	3.45	2.96	3.94	3.58	1.94	3.55	3.45	2.96	3.94	3.58
17	19	19	99999	6.17	5.5	5.83	1.8	66	99999	99999	99999	99999	99999	1	1.94	3.55	3.45	2.96	3.94	3.58	1.94	3.55	3.45	2.96	3.94	3.58
17	20	20	99999	7.67	9.33	8.5	3.1	60	99999	99999	99999	99999	99999	1	1.94	3.55	3.45	2.96	3.94	3.58	1.94	3.55	3.45	2.96	3.94	3.58
17	21	99999	1	99999	99999	99999	99999	99999	48.33	35.5	41.92	406.4	200	1	1.94	3.55	3.45	2.96	3.94	3.58	1.94	3.55	3.45	2.96	3.94	3.58
17	22	99999	2	99999	99999	99999	99999	99999	7.67	8.33	8	86.7	71	1	1.94	3.55	3.45	2.96	3.94	3.58	1.94	3.55	3.45	2.96	3.94	3.58
17	23	99999	3	99999	99999	99999	99999	99999	23.67	12.83	18.25	5.2	60	1	1.94	3.55	3.45	2.96	3.94	3.58	1.94	3.55	3.45	2.96	3.94	3.58
17	24	99999	4	99999	99999	99999	99999	99999	24.83	11.83	18.33	29.6	109	1	1.94	3.55	3.45	2.96	3.94	3.58	1.94	3.55	3.45	2.96	3.94	3.58
17	25	99999	5	99999	99999	99999	99999	99999	15.83	11.17	13.5	727.3	97	1	1.94	3.55	3.45	2.96	3.94	3.58	1.94	3.55	3.45	2.96	3.94	3.58
17	26	99999	6	99999	99999	99999	99999	99999	21.33	10.67	16	2.5	109	1	1.94	3.55	3.45	2.96	3.94	3.58	1.94	3.55	3.45	2.96	3.94	3.58
17	27	99999	7	99999	99999	99999	99999	99999	18.33	9.33	13.83	.9	88	1	1.94	3.55	3.45	2.96	3.94	3.58	1.94	3.55	3.45	2.96	3.94	3.58
17	28	99999	8	99999	99999	99999	99999	99999	30.17	19	24.58	1	133	1	1.94	3.55	3.45	2.96	3.94	3.58	1.94	3.55	3.45	2.96	3.94	3.58
17	29	99999	9	99999	99999	99999	99999	99999	18.33	10.83	14.58	2.7	74	1	1.94	3.55	3.45	2.96	3.94	3.58	1.94	3.55	3.45	2.96	3.94	3.58
17	30	99999	10	99999	99999	99999	99999	99999	24.17	13.17	18.67	2.4	49	1	1.94	3.55	3.45	2.96	3.94	3.58	1.94	3.55	3.45	2.96	3.94	3.58
17	31	99999	11	99999	99999	99999	99999	99999	16.83	8.17	12.5	2.2	44	1	1.94	3.55	3.45	2.96	3.94	3.58	1.94	3.55	3.45	2.96	3.94	3.58
17	32	99999	12	99999	99999	99999	99999	99999	18.33	9.17	13.75	28	16	1	1.94	3.55	3.45	2.96	3.94	3.58	1.94	3.55	3.45	2.96	3.94	3.58
17	33	99999	13	99999	99999	99999	99999	99999	19.33	7.33	13.33	50.9	25	1	1.94	3.55	3.45	2.96	3.94	3.58	1.94	3.55	3.45	2.96	3.94	3.58
17	34	99999	14	99999	99999	99999	99999	99999	14.17	8.5	11.33	296.1	74	1	1.94	3.55	3.45	2.96	3.94	3.58	1.94	3.55	3.45	2.96	3.94	3.58
17	35	99999	15	99999	99999	99999	99999	99999	23.67	14.17	18.92	9.7	218	1	1.94	3.55	3.45	2.96	3.94	3.58	1.94	3.55	3.45	2.96	3.94	3.58
17	36	99999	16	99999	99999	99999	99999	99999	11.33	8.83	10.08	50.9	83	1	1.94	3.55	3.45	2.96	3.94	3.58	1.94	3.55	3.45	2.96	3.94	3.58
17	37	99999	17	99999	99999	99999	99999	99999	11.83	9.67	10.75	130	55	1	1.94	3.55	3.45	2.96	3.94	3.58	1.94	3.55	3.45	2.96	3.94	3.58
17	38	99999	18	99999	99999	99999	99999	99999	15.83	8.33	12.08	38	67	1	1.94	3.55	3.45	2.96	3.94	3.58	1.94	3.55	3.45	2.96	3.94	3.58
17	39	99999	19	99999	99999	99999	99999	99999	15.5	7.33	11.42	5.6	131	1	1.94	3.55	3.45	2.96	3.94	3.58	1.94	3.55	3.45	2.96	3.94	3.58
17	40	99999	20	99999	99999	99999	99999	99999	13.83	8	10.92	5.3	89	1	1.94	3.55	3.45	2.96	3.94	3.58	1.94	3.55	3.45	2.96	3.94	3.58
18	1	1	99999	39.17	5.83	22.5	690	18	99999	99999	99999	99999	99999	0	1.81	3.82	3.66	2.81	3	3.67	0	0	0	0	0	0
18	2	2	99999	26.17	3.67	14.92	763.2	58	99999	99999	99999	99999	99999	0	1.81	3.82	3.66	2.81	3	3.67	0	0	0	0	0	0
18	3	3	99999	16.67	4.67	10.67	581.8	140	99999	99999	99999	99999	99999	0	1.81	3.82	3.66	2.81	3	3.67	0	0	0	0	0	0
18	4	4	99999	23.17	6.83	15	973.4	126	99999	99999	99999	99999	99999	0	1.81	3.82	3.66	2.81	3	3.67	0	0	0	0	0	0
18	5	5	99999	8.33	4.83	6.58	364.9	167	99999	99999	99999	99999	99999	0	1.81	3.82	3.66	2.81	3	3.67	0	0	0	0	0	0
18	6	6	99999	12.17	1.83	7	319.5	243	99999	99999	99999	99999	99999	0	1.81	3.82	3.66	2.81	3	3.67	0	0	0	0	0	0
18	7	7	99999	11.33	1.67	6.5	459.9	52	99999	99999	99999	99999	99999	0	1.81	3.82	3.66	2.81	3	3.67	0	0	0	0	0	0
18	8	8	99999	31	3.33	17.17	988.9	79	99999	99999	99999	99999	99999	0	1.81	3.82	3.66	2.81	3	3.67	0	0	0	0	0	0
18	9	9	99999	16.33	6.5	11.42	163.9	154	99999	99999	99999	99999	99999	0	1.81	3.82	3.66	2.81	3	3.67	0	0	0	0	0	0
18	10	10	99999	21.17	4.67	12.92	208.8	130	99999	99999	99999	99999	99999	0	1.81	3.82	3.66	2.81	3	3.67	0	0	0	0	0	0
18	11	11	99999	19.5	5	12.25	977.5	178	99999	99999	99999	99999	99999	0	1.81	3.82	3.66	2.81	3	3.67	0	0	0	0	0	0
18	12	12	99999	8.17	3.67	5.92	653.1	101	99999	99999	99999	99999	99999	0	1.81	3.82	3.66	2.81	3	3.67	0	0	0	0	0	0
18	13	13	99999	9.83	0	4.92	273.4	281	99999	99999	99999	99999	99999	0	1.81	3.82	3.66	2.81	3	3.67	0	0	0	0	0	0
18	14	14	99999	9.83	1.83	5.83	353.1	93	99999	99999	99999	99999	99999	0	1.81	3.82	3.66	2.81	3	3.67	0	0	0	0	0	0
18	15	15	99999	13	3.67	8.33	605.8	322	99999	99999	99999	99999	99999	0	1.81	3.82	3.66	2.81	3	3.67	0	0	0	0	0	0
18	16	16	99999	7.83	2.5	5.17	439.9	137	99999	99999	99999	99999	99999	0	1.81	3.82	3.66	2.81	3	3.67	0	0	0	0	0	0
18	17	17	99999	6.17	0	3.08	571.4	247	99999	99999	99999	99999	99999	0	1.81	3.82	3.66	2.81	3	3.67	0	0	0	0	0	0
18	18	18	99999	33.33	4	18.67	987.2	128	99999	99999	99999	99999	99999	0	1.81	3.82	3.66	2.81	3	3.67	0	0	0	0	0	0
18	19	19	99999	19.5	3.33	11.42	867.3	30	99999	99999	99999	99999	99999	0	1.81	3.82	3.66	2.81	3	3.67	0	0	0	0	0	0
18	20	20	99999	4.17	0	2.08	928.9	126	99999	99999	99999	99999	99999	0	1.81	3.82	3.66	2.81	3	3.67	0	0	0	0	0	0
18	21	99999	1	99999	99999	99999	99999	99999	5.17	2	3.58	765.6	137	0	1.81	3.82	3.66	2.81	3	3.67	0	0	0	0	0	0
18	22	99999	2	99999	99999	99999	99999	99999	1.17	.83	1	690.3	81	0	1.81	3.82	3.66	2.81	3	3.67	0	0	0	0	0	0
18	23	99999	3	99999	99999	99999	99999	99999	99999	99999	99999	641.1	264	0	1.81	3.82	3.66	2.81	3	3.67	0	0	0	0	0	0
18	24	99999	4	99999	99999	99999	99999	99999	3.83	.83	2.33	211.2	148	0	1.81	3.82	3.66	2.81	3	3.67	0	0	0	0	0	0
18	25	99999	5	99999	99999	99999	99999	99999	4.17	0	2.08	746.4	126	0	1.81	3.82	3.66	2.81	3	3.67	0	0	0	0	0	0
18	26	99999	6	99999	99999	99999	99999	99999	10	0	5	691.5	104	0	1.81	3.82	3.66	2.81	3	3.67	0	0	0	0	0	0
18	27	99999	7	99999	99999	99999	99999	99999	4.67	.83	2.75	853.3	107	0	1.81	3.82	3.66	2.81	3	3.67	0	0	0	0	0	0
18	28	99999	8	99999	99999	99999	99999	99999	3.17	0	1.58	770.3	130	0	1.81	3.82	3.66	2.81	3	3.67	0	0	0	0	0	0
18	29	99999	9	99999	99999	99999	99999	99999	4.67	0	2.33	770.5	142	0	1.81	3.82	3.66	2.81	3	3.67	0	0	0	0	0	0
18	30	99999	10	99999	99999	99999	99999	99999	5.67	0	2.83	364.3	393	0	1.81	3.82	3.66	2.81	3	3.67	0	0	0	0	0	0
18	31	99999	11	99999	99999	99999	99999	99999	5.33	0	2.67	307.3	29	0	1.81	3.82	3.66	2.81	3	3.67	0	0	0	0	0	0
18	32	99999	12	99999	99999	99999	99999	99999	8.83	1.5	5.17	661.6	158	0	1.81	3.82	3.66	2.81	3	3.67	0	0	0	0	0	0
18	33	99999	13	99999	99999	99999	99999	99999	5	1.33	3.17	701.2	59	0	1.81	3.82	3.66	2.81	3	3.67	0	0	0	0	0	0
18	34	99999	14	99999	99999	99999	99999	99999	5.83	.67	3.25	180.4	252	0	1.81	3.82	3.66	2.81	3	3.67	0	0	0	0	0	0
18	35	99999	15	99999	99999	99999	99999	99999	6.17	.67	3.42	754.8	127	0	1.81	3.82	3.66	2.81	3	3.67	0	0	0	0	0	0
18	36	99999	16	99999	99999	99999	99999	99999	4.83	1.17	3	1016.6	166	0	1.81	3.82	3.66	2.81	3	3.67	0	0	0	0	0	0
18	37	99999	17	99999	99999	99999	99999	99999	6.5	1.5	4	560.5	185	0	1.81	3.82	3.66	2.81	3	3.67	0	0	0	0	0	0
18	38	99999	18	99999	99999	99999	99999	99999	10	.83	5.42	1606.6	114	0	1.81	3.82	3.66	2.81	3	3.67	0	0	0	0	0	0
18	39	99999	19	99999	99999	99999	99999	99999	7.33	.83	4.08	229.5	32	0	1.81	3.82	3.66	2.81	3	3.67	0	0	0	0	0	0
18	40	99999	20	99999	99999	99999	99999	99999	5.67	1.17	3.42	463.6	106	0	1.81	3.82	3.66	2.81	3	3.67	0	0	0	0	0	0
19	1	1	99999	93	65.33	79.17	1167.5	59	99999	99999	99999	99999	99999	1	2.69	4.18	3.66	3.15	4.63	4.17	2.69	4.18	3.66	3.15	4.63	4.17
19	2	2	99999	85.67	61.67	73.67	1229.3	4	99999	99999	99999	99999	99999	1	2.69	4.18	3.66	3.15	4.63	4.17	2.69	4.18	3.66	3.15	4.63	4.17
19	3	3	99999	80.5	53.5	67	48.6	21	99999	99999	99999	99999	99999	1	2.69	4.18	3.66	3.15	4.63	4.17	2.69	4.18	3.66	3.15	4.63	4.17
19	4	4	99999	74.67	44	59.33	564.2	81	99999	99999	99999	99999	99999	1	2.69	4.18	3.66	3.15	4.63	4.17	2.69	4.18	3.66	3.15	4.63	4.17
19	5	5	99999	75.67	47.17	61.42	619.1	0	99999	99999	99999	99999	99999	1	2.69	4.18	3.66	3.15	4.63	4.17	2.69	4.18	3.66	3.15	4.63	4.17
19	6	6	99999	64.67	47	55.83	10.4	163	99999	99999	99999	99999	99999	1	2.69	4.18	3.66	3.15	4.63	4.17	2.69	4.18	3.66	3.15	4.63	4.17
19	7	7	99999	66.67	44	55.33	7.7	165	99999	99999	99999	99999	99999	1	2.69	4.18	3.66	3.15	4.63	4.17	2.69	4.18	3.66	3.15	4.63	4.17
19	8	8	99999	56.67	34	45.33	11.5	246	99999	99999	99999	99999	99999	1	2.69	4.18	3.66	3.15	4.63	4.17	2.69	4.18	3.66	3.15	4.63	4.17
19	9	9	99999	53.33	27	40.17	599.2	122	99999	99999	99999	99999	99999	1	2.69	4.18	3.66	3.15	4.63	4.17	2.69	4.18	3.66	3.15	4.63	4.17
19	10	10	99999	65.33	28.33	46.83	555.3	56	99999	99999	99999	99999	99999	1	2.69	4.18	3.66	3.15	4.63	4.17	2.69	4.18	3.66	3.15	4.63	4.17
19	11	11	99999	45	20	32.5	2679.7	73	99999	99999	99999	99999	99999	1	2.69	4.18	3.66	3.15	4.63	4.17	2.69	4.18	3.66	3.15	4.63	4.17
19	12	12	99999	50.17	20.17	35.17	1799.8	152	99999	99999	99999	99999	99999	1	2.69	4.18	3.66	3.15	4.63	4.17	2.69	4.18	3.66	3.15	4.63	4.17
19	13	13	99999	59.17	26.67	42.92	6.7	180	99999	99999	99999	99999	99999	1	2.69	4.18	3.66	3.15	4.63	4.17	2.69	4.18	3.66	3.15	4.63	4.17
19	14	14	99999	40.17	18.33	29.25	923.8	179	99999	99999	99999	99999	99999	1	2.69	4.18	3.66	3.15	4.63	4.17	2.69	4.18	3.66	3.15	4.63	4.17
19	15	15	99999	35.17	16.67	25.92	556.4	76	99999	99999	99999	99999	99999	1	2.69	4.18	3.66	3.15	4.63	4.17	2.69	4.18	3.66	3.15	4.63	4.17
19	16	16	99999	49.67	17.83	33.75	955.9	128	99999	99999	99999	99999	99999	1	2.69	4.18	3.66	3.15	4.63	4.17	2.69	4.18	3.66	3.15	4.63	4.17
19	17	17	99999	42.33	22.67	32.5	313.9	7	99999	99999	99999	99999	99999	1	2.69	4.18	3.66	3.15	4.63	4.17	2.69	4.18	3.66	3.15	4.63	4.17
19	18	18	99999	57	21.33	39.17	18.3	56	99999	99999	99999	99999	99999	1	2.69	4.18	3.66	3.15	4.63	4.17	2.69	4.18	3.66	3.15	4.63	4.17
19	19	19	99999	54.83	35.17	45	11.1	80	99999	99999	99999	99999	99999	1	2.69	4.18	3.66	3.15	4.63	4.17	2.69	4.18	3.66	3.15	4.63	4.17
19	20	20	99999	60	30	45	563.4	108	99999	99999	99999	99999	99999	1	2.69	4.18	3.66	3.15	4.63	4.17	2.69	4.18	3.66	3.15	4.63	4.17
19	21	99999	1	99999	99999	99999	99999	99999	58.5	20	39.25	3.1	123	1	2.69	4.18	3.66	3.15	4.63	4.17	2.69	4.18	3.66	3.15	4.63	4.17
19	22	99999	2	99999	99999	99999	99999	99999	44	18	31	801.7	288	1	2.69	4.18	3.66	3.15	4.63	4.17	2.69	4.18	3.66	3.15	4.63	4.17
19	23	99999	3	99999	99999	99999	99999	99999	45.33	15.5	30.42	16.8	199	1	2.69	4.18	3.66	3.15	4.63	4.17	2.69	4.18	3.66	3.15	4.63	4.17
19	24	99999	4	99999	99999	99999	99999	99999	49.83	14.33	32.08	6.4	164	1	2.69	4.18	3.66	3.15	4.63	4.17	2.69	4.18	3.66	3.15	4.63	4.17
19	25	99999	5	99999	99999	99999	99999	99999	33.33	16.5	24.92	77.7	70	1	2.69	4.18	3.66	3.15	4.63	4.17	2.69	4.18	3.66	3.15	4.63	4.17
19	26	99999	6	99999	99999	99999	99999	99999	38.5	11.17	24.83	159	172	1	2.69	4.18	3.66	3.15	4.63	4.17	2.69	4.18	3.66	3.15	4.63	4.17
19	27	99999	7	99999	99999	99999	99999	99999	29.83	8.17	19	428.9	150	1	2.69	4.18	3.66	3.15	4.63	4.17	2.69	4.18	3.66	3.15	4.63	4.17
19	28	99999	8	99999	99999	99999	99999	99999	24.67	10.67	17.67	630.1	135	1	2.69	4.18	3.66	3.15	4.63	4.17	2.69	4.18	3.66	3.15	4.63	4.17
19	29	99999	9	99999	99999	99999	99999	99999	29.5	19.83	24.67	636.5	215	1	2.69	4.18	3.66	3.15	4.63	4.17	2.69	4.18	3.66	3.15	4.63	4.17
19	30	99999	10	99999	99999	99999	99999	99999	37.17	13.83	25.5	1357.3	124	1	2.69	4.18	3.66	3.15	4.63	4.17	2.69	4.18	3.66	3.15	4.63	4.17
19	31	99999	11	99999	99999	99999	99999	99999	43.5	16.5	30	1093.7	66	1	2.69	4.18	3.66	3.15	4.63	4.17	2.69	4.18	3.66	3.15	4.63	4.17
19	32	99999	12	99999	99999	99999	99999	99999	30.33	15	22.67	441.9	14	1	2.69	4.18	3.66	3.15	4.63	4.17	2.69	4.18	3.66	3.15	4.63	4.17
19	33	99999	13	99999	99999	99999	99999	99999	25.17	13.17	19.17	1431.1	23	1	2.69	4.18	3.66	3.15	4.63	4.17	2.69	4.18	3.66	3.15	4.63	4.17
19	34	99999	14	99999	99999	99999	99999	99999	33.5	13.17	23.33	1151.5	83	1	2.69	4.18	3.66	3.15	4.63	4.17	2.69	4.18	3.66	3.15	4.63	4.17
19	35	99999	15	99999	99999	99999	99999	99999	29.17	11.33	20.25	824.9	26	1	2.69	4.18	3.66	3.15	4.63	4.17	2.69	4.18	3.66	3.15	4.63	4.17
19	36	99999	16	99999	99999	99999	99999	99999	39.67	19	29.33	380.5	94	1	2.69	4.18	3.66	3.15	4.63	4.17	2.69	4.18	3.66	3.15	4.63	4.17
19	37	99999	17	99999	99999	99999	99999	99999	34.83	15.17	25	489.3	152	1	2.69	4.18	3.66	3.15	4.63	4.17	2.69	4.18	3.66	3.15	4.63	4.17
19	38	99999	18	99999	99999	99999	99999	99999	32.83	12.5	22.67	389.7	22	1	2.69	4.18	3.66	3.15	4.63	4.17	2.69	4.18	3.66	3.15	4.63	4.17
19	39	99999	19	99999	99999	99999	99999	99999	32.67	16	24.33	729.8	190	1	2.69	4.18	3.66	3.15	4.63	4.17	2.69	4.18	3.66	3.15	4.63	4.17
19	40	99999	20	99999	99999	99999	99999	99999	32.33	13.83	23.08	880.7	129	1	2.69	4.18	3.66	3.15	4.63	4.17	2.69	4.18	3.66	3.15	4.63	4.17
20	1	1	99999	87.67	47.5	67.58	748.2	72	99999	99999	99999	99999	99999	0	1.83	3.91	3.5	3.08	3.69	3.67	0	0	0	0	0	0
20	2	2	99999	75.17	52.17	63.67	635	30	99999	99999	99999	99999	99999	0	1.83	3.91	3.5	3.08	3.69	3.67	0	0	0	0	0	0
20	3	3	99999	71.5	50.67	61.08	335	55	99999	99999	99999	99999	99999	0	1.83	3.91	3.5	3.08	3.69	3.67	0	0	0	0	0	0
20	4	4	99999	76	41.17	58.58	603.9	36	99999	99999	99999	99999	99999	0	1.83	3.91	3.5	3.08	3.69	3.67	0	0	0	0	0	0
20	5	5	99999	76.67	41.5	59.08	262.3	146	99999	99999	99999	99999	99999	0	1.83	3.91	3.5	3.08	3.69	3.67	0	0	0	0	0	0
20	6	6	99999	68	35	51.5	513.5	61	99999	99999	99999	99999	99999	0	1.83	3.91	3.5	3.08	3.69	3.67	0	0	0	0	0	0
20	7	7	99999	65.83	34.5	50.17	429	65	99999	99999	99999	99999	99999	0	1.83	3.91	3.5	3.08	3.69	3.67	0	0	0	0	0	0
20	8	8	99999	67.17	34.17	50.67	247.2	25	99999	99999	99999	99999	99999	0	1.83	3.91	3.5	3.08	3.69	3.67	0	0	0	0	0	0
20	9	9	99999	64.17	25.5	44.83	721.3	22	99999	99999	99999	99999	99999	0	1.83	3.91	3.5	3.08	3.69	3.67	0	0	0	0	0	0
20	10	10	99999	55	28.5	41.75	664.4	7	99999	99999	99999	99999	99999	0	1.83	3.91	3.5	3.08	3.69	3.67	0	0	0	0	0	0
20	11	11	99999	59.5	33	46.25	412.5	45	99999	99999	99999	99999	99999	0	1.83	3.91	3.5	3.08	3.69	3.67	0	0	0	0	0	0
20	12	12	99999	68.33	25.83	47.08	170.5	70	99999	99999	99999	99999	99999	0	1.83	3.91	3.5	3.08	3.69	3.67	0	0	0	0	0	0
20	13	13	99999	67.17	26.17	46.67	62.6	111	99999	99999	99999	99999	99999	0	1.83	3.91	3.5	3.08	3.69	3.67	0	0	0	0	0	0
20	14	14	99999	55.5	25.33	40.42	756.1	53	99999	99999	99999	99999	99999	0	1.83	3.91	3.5	3.08	3.69	3.67	0	0	0	0	0	0
20	15	15	99999	53.33	32.83	43.08	418.5	167	99999	99999	99999	99999	99999	0	1.83	3.91	3.5	3.08	3.69	3.67	0	0	0	0	0	0
20	16	16	99999	57	27.33	42.17	42.8	195	99999	99999	99999	99999	99999	0	1.83	3.91	3.5	3.08	3.69	3.67	0	0	0	0	0	0
20	17	17	99999	58.17	31.33	44.75	870.2	253	99999	99999	99999	99999	99999	0	1.83	3.91	3.5	3.08	3.69	3.67	0	0	0	0	0	0
20	18	18	99999	55.33	26.67	41	992.6	61	99999	99999	99999	99999	99999	0	1.83	3.91	3.5	3.08	3.69	3.67	0	0	0	0	0	0
20	19	19	99999	55.67	31.5	43.58	1080.8	61	99999	99999	99999	99999	99999	0	1.83	3.91	3.5	3.08	3.69	3.67	0	0	0	0	0	0
20	20	20	99999	64.5	31.33	47.92	1161.1	14	99999	99999	99999	99999	99999	0	1.83	3.91	3.5	3.08	3.69	3.67	0	0	0	0	0	0
20	21	99999	1	99999	99999	99999	99999	99999	62.33	25.33	43.83	1052.2	84	0	1.83	3.91	3.5	3.08	3.69	3.67	0	0	0	0	0	0
20	22	99999	2	99999	99999	99999	99999	99999	68	27.17	47.58	1261	45	0	1.83	3.91	3.5	3.08	3.69	3.67	0	0	0	0	0	0
20	23	99999	3	99999	99999	99999	99999	99999	60.67	33.67	47.17	1358.8	67	0	1.83	3.91	3.5	3.08	3.69	3.67	0	0	0	0	0	0
20	24	99999	4	99999	99999	99999	99999	99999	62.83	31	46.92	583.9	39	0	1.83	3.91	3.5	3.08	3.69	3.67	0	0	0	0	0	0
20	25	99999	5	99999	99999	99999	99999	99999	64.17	27	45.58	1200.1	84	0	1.83	3.91	3.5	3.08	3.69	3.67	0	0	0	0	0	0
20	26	99999	6	99999	99999	99999	99999	99999	63.83	32.33	48.08	958.2	51	0	1.83	3.91	3.5	3.08	3.69	3.67	0	0	0	0	0	0
20	27	99999	7	99999	99999	99999	99999	99999	61.67	25.83	43.75	886.9	38	0	1.83	3.91	3.5	3.08	3.69	3.67	0	0	0	0	0	0
20	28	99999	8	99999	99999	99999	99999	99999	57.33	35.17	46.25	1010	14	0	1.83	3.91	3.5	3.08	3.69	3.67	0	0	0	0	0	0
20	29	99999	9	99999	99999	99999	99999	99999	65.17	34.33	49.75	722.4	20	0	1.83	3.91	3.5	3.08	3.69	3.67	0	0	0	0	0	0
20	30	99999	10	99999	99999	99999	99999	99999	62.17	36.67	49.42	34.7	151	0	1.83	3.91	3.5	3.08	3.69	3.67	0	0	0	0	0	0
20	31	99999	11	99999	99999	99999	99999	99999	64.17	29.33	46.75	33.4	108	0	1.83	3.91	3.5	3.08	3.69	3.67	0	0	0	0	0	0
20	32	99999	12	99999	99999	99999	99999	99999	67.67	30.83	49.25	736.3	65	0	1.83	3.91	3.5	3.08	3.69	3.67	0	0	0	0	0	0
20	33	99999	13	99999	99999	99999	99999	99999	63.5	36.33	49.92	592.6	41	0	1.83	3.91	3.5	3.08	3.69	3.67	0	0	0	0	0	0
20	34	99999	14	99999	99999	99999	99999	99999	63.33	30.83	47.08	670.4	0	0	1.83	3.91	3.5	3.08	3.69	3.67	0	0	0	0	0	0
20	35	99999	15	99999	99999	99999	99999	99999	54.67	28.17	41.42	846.7	0	0	1.83	3.91	3.5	3.08	3.69	3.67	0	0	0	0	0	0
20	36	99999	16	99999	99999	99999	99999	99999	57.17	31.83	44.5	891.6	0	0	1.83	3.91	3.5	3.08	3.69	3.67	0	0	0	0	0	0
20	37	99999	17	99999	99999	99999	99999	99999	62.83	34.5	48.67	477.6	12	0	1.83	3.91	3.5	3.08	3.69	3.67	0	0	0	0	0	0
20	38	99999	18	99999	99999	99999	99999	99999	62.5	33.67	48.08	305	96	0	1.83	3.91	3.5	3.08	3.69	3.67	0	0	0	0	0	0
20	39	99999	19	99999	99999	99999	99999	99999	63	31.5	47.25	822.7	102	0	1.83	3.91	3.5	3.08	3.69	3.67	0	0	0	0	0	0
20	40	99999	20	99999	99999	99999	99999	99999	64.67	33.5	49.08	1007.7	54	0	1.83	3.91	3.5	3.08	3.69	3.67	0	0	0	0	0	0
22	1	1	99999	67.83	16.17	42	1059.1	63	99999	99999	99999	99999	99999	0	2.67	4.09	3.66	3.23	3.38	3.17	0	0	0	0	0	0
22	2	2	99999	53.83	62.33	58.08	118.5	158	99999	99999	99999	99999	99999	0	2.67	4.09	3.66	3.23	3.38	3.17	0	0	0	0	0	0
22	3	3	99999	52.67	23.5	38.08	276.9	150	99999	99999	99999	99999	99999	0	2.67	4.09	3.66	3.23	3.38	3.17	0	0	0	0	0	0
22	4	4	99999	53	31.33	42.17	73	239	99999	99999	99999	99999	99999	0	2.67	4.09	3.66	3.23	3.38	3.17	0	0	0	0	0	0
22	5	5	99999	57.67	58.5	58.08	356.4	127	99999	99999	99999	99999	99999	0	2.67	4.09	3.66	3.23	3.38	3.17	0	0	0	0	0	0
22	6	6	99999	49	24.17	36.58	182.7	69	99999	99999	99999	99999	99999	0	2.67	4.09	3.66	3.23	3.38	3.17	0	0	0	0	0	0
22	7	7	99999	48.83	34.33	41.58	119.3	95	99999	99999	99999	99999	99999	0	2.67	4.09	3.66	3.23	3.38	3.17	0	0	0	0	0	0
22	8	8	99999	54.83	30.67	42.75	338	100	99999	99999	99999	99999	99999	0	2.67	4.09	3.66	3.23	3.38	3.17	0	0	0	0	0	0
22	9	9	99999	56.67	42.67	49.67	499.7	190	99999	99999	99999	99999	99999	0	2.67	4.09	3.66	3.23	3.38	3.17	0	0	0	0	0	0
22	10	10	99999	49.83	35.67	42.75	398.5	61	99999	99999	99999	99999	99999	0	2.67	4.09	3.66	3.23	3.38	3.17	0	0	0	0	0	0
22	11	11	99999	51	41.17	46.08	160	84	99999	99999	99999	99999	99999	0	2.67	4.09	3.66	3.23	3.38	3.17	0	0	0	0	0	0
22	12	12	99999	42.83	37.33	40.08	49.6	74	99999	99999	99999	99999	99999	0	2.67	4.09	3.66	3.23	3.38	3.17	0	0	0	0	0	0
22	13	13	99999	58.33	42.33	50.33	697	91	99999	99999	99999	99999	99999	0	2.67	4.09	3.66	3.23	3.38	3.17	0	0	0	0	0	0
22	14	14	99999	42	44	43	666.5	190	99999	99999	99999	99999	99999	0	2.67	4.09	3.66	3.23	3.38	3.17	0	0	0	0	0	0
22	15	15	99999	45.17	31	38.08	224.3	125	99999	99999	99999	99999	99999	0	2.67	4.09	3.66	3.23	3.38	3.17	0	0	0	0	0	0
22	16	16	99999	48.5	38.67	43.58	129.1	136	99999	99999	99999	99999	99999	0	2.67	4.09	3.66	3.23	3.38	3.17	0	0	0	0	0	0
22	17	17	99999	40.33	39.67	40	901.4	78	99999	99999	99999	99999	99999	0	2.67	4.09	3.66	3.23	3.38	3.17	0	0	0	0	0	0
22	18	18	99999	45	32.17	38.58	255.5	265	99999	99999	99999	99999	99999	0	2.67	4.09	3.66	3.23	3.38	3.17	0	0	0	0	0	0
22	19	19	99999	22.33	21.5	21.92	223.7	46	99999	99999	99999	99999	99999	0	2.67	4.09	3.66	3.23	3.38	3.17	0	0	0	0	0	0
22	20	20	99999	27	24.67	25.83	784.6	83	99999	99999	99999	99999	99999	0	2.67	4.09	3.66	3.23	3.38	3.17	0	0	0	0	0	0
22	21	99999	1	99999	99999	99999	99999	99999	31.83	31.5	31.67	593.4	98	0	2.67	4.09	3.66	3.23	3.38	3.17	0	0	0	0	0	0
22	22	99999	2	99999	99999	99999	99999	99999	33.67	28.5	31.08	91.7	38	0	2.67	4.09	3.66	3.23	3.38	3.17	0	0	0	0	0	0
22	23	99999	3	99999	99999	99999	99999	99999	30.5	20.5	25.5	445.7	91	0	2.67	4.09	3.66	3.23	3.38	3.17	0	0	0	0	0	0
22	24	99999	4	99999	99999	99999	99999	99999	19.5	21	20.25	1009	197	0	2.67	4.09	3.66	3.23	3.38	3.17	0	0	0	0	0	0
22	25	99999	5	99999	99999	99999	99999	99999	18.5	17.33	17.92	117	110	0	2.67	4.09	3.66	3.23	3.38	3.17	0	0	0	0	0	0
22	26	99999	6	99999	99999	99999	99999	99999	29	21.67	25.33	186.2	81	0	2.67	4.09	3.66	3.23	3.38	3.17	0	0	0	0	0	0
22	27	99999	7	99999	99999	99999	99999	99999	22.67	22.17	22.42	184.6	184	0	2.67	4.09	3.66	3.23	3.38	3.17	0	0	0	0	0	0
22	28	99999	8	99999	99999	99999	99999	99999	23.83	21.5	22.67	129.9	151	0	2.67	4.09	3.66	3.23	3.38	3.17	0	0	0	0	0	0
22	29	99999	9	99999	99999	99999	99999	99999	16.17	18.33	17.25	155.1	183	0	2.67	4.09	3.66	3.23	3.38	3.17	0	0	0	0	0	0
22	30	99999	10	99999	99999	99999	99999	99999	16.33	17	16.67	499.9	137	0	2.67	4.09	3.66	3.23	3.38	3.17	0	0	0	0	0	0
22	31	99999	11	99999	99999	99999	99999	99999	28.17	16.33	22.25	229.4	216	0	2.67	4.09	3.66	3.23	3.38	3.17	0	0	0	0	0	0
22	32	99999	12	99999	99999	99999	99999	99999	21.5	15.33	18.42	166.3	127	0	2.67	4.09	3.66	3.23	3.38	3.17	0	0	0	0	0	0
22	33	99999	13	99999	99999	99999	99999	99999	22.5	13.67	18.08	81.9	276	0	2.67	4.09	3.66	3.23	3.38	3.17	0	0	0	0	0	0
22	34	99999	14	99999	99999	99999	99999	99999	21.17	15.83	18.5	299.2	133	0	2.67	4.09	3.66	3.23	3.38	3.17	0	0	0	0	0	0
22	35	99999	15	99999	99999	99999	99999	99999	17.83	14	15.92	134.7	195	0	2.67	4.09	3.66	3.23	3.38	3.17	0	0	0	0	0	0
22	36	99999	16	99999	99999	99999	99999	99999	18.33	15.83	17.08	732.1	84	0	2.67	4.09	3.66	3.23	3.38	3.17	0	0	0	0	0	0
22	37	99999	17	99999	99999	99999	99999	99999	16.17	11.33	13.75	1037.8	305	0	2.67	4.09	3.66	3.23	3.38	3.17	0	0	0	0	0	0
22	38	99999	18	99999	99999	99999	99999	99999	38.67	10.67	24.67	593.8	128	0	2.67	4.09	3.66	3.23	3.38	3.17	0	0	0	0	0	0
22	39	99999	19	99999	99999	99999	99999	99999	19.83	12.5	16.17	100.7	119	0	2.67	4.09	3.66	3.23	3.38	3.17	0	0	0	0	0	0
22	40	99999	20	99999	99999	99999	99999	99999	11.83	11.67	11.75	229.3	171	0	2.67	4.09	3.66	3.23	3.38	3.17	0	0	0	0	0	0
23	1	1	99999	48	17.83	32.92	979.8	100	99999	99999	99999	99999	99999	1	1.77	3.45	4.08	3.42	3	3.58	1.77	3.45	4.08	3.42	3	3.58
23	2	2	99999	61.67	7	34.33	380.8	104	99999	99999	99999	99999	99999	1	1.77	3.45	4.08	3.42	3	3.58	1.77	3.45	4.08	3.42	3	3.58
23	3	3	99999	56.83	7.17	32	1106	39	99999	99999	99999	99999	99999	1	1.77	3.45	4.08	3.42	3	3.58	1.77	3.45	4.08	3.42	3	3.58
23	4	4	99999	39.33	3.33	21.33	814.1	41	99999	99999	99999	99999	99999	1	1.77	3.45	4.08	3.42	3	3.58	1.77	3.45	4.08	3.42	3	3.58
23	5	5	99999	40.67	9.5	25.08	1620.3	74	99999	99999	99999	99999	99999	1	1.77	3.45	4.08	3.42	3	3.58	1.77	3.45	4.08	3.42	3	3.58
23	6	6	99999	41.67	11	26.33	1030.6	0	99999	99999	99999	99999	99999	1	1.77	3.45	4.08	3.42	3	3.58	1.77	3.45	4.08	3.42	3	3.58
23	7	7	99999	40	5	22.5	840.6	168	99999	99999	99999	99999	99999	1	1.77	3.45	4.08	3.42	3	3.58	1.77	3.45	4.08	3.42	3	3.58
23	8	8	99999	35.83	7.67	21.75	1607	61	99999	99999	99999	99999	99999	1	1.77	3.45	4.08	3.42	3	3.58	1.77	3.45	4.08	3.42	3	3.58
23	9	9	99999	29.67	5.67	17.67	145.8	282	99999	99999	99999	99999	99999	1	1.77	3.45	4.08	3.42	3	3.58	1.77	3.45	4.08	3.42	3	3.58
23	10	10	99999	9.67	7.5	8.58	647.6	94	99999	99999	99999	99999	99999	1	1.77	3.45	4.08	3.42	3	3.58	1.77	3.45	4.08	3.42	3	3.58
23	11	11	99999	12.17	11	11.58	1493.7	94	99999	99999	99999	99999	99999	1	1.77	3.45	4.08	3.42	3	3.58	1.77	3.45	4.08	3.42	3	3.58
23	12	12	99999	22.17	8.17	15.17	708.4	135	99999	99999	99999	99999	99999	1	1.77	3.45	4.08	3.42	3	3.58	1.77	3.45	4.08	3.42	3	3.58
23	13	13	99999	21.5	9.33	15.42	819.9	115	99999	99999	99999	99999	99999	1	1.77	3.45	4.08	3.42	3	3.58	1.77	3.45	4.08	3.42	3	3.58
23	14	14	99999	16.5	9.67	13.08	1157.4	12	99999	99999	99999	99999	99999	1	1.77	3.45	4.08	3.42	3	3.58	1.77	3.45	4.08	3.42	3	3.58
23	15	15	99999	36.17	11.17	23.67	1054.4	74	99999	99999	99999	99999	99999	1	1.77	3.45	4.08	3.42	3	3.58	1.77	3.45	4.08	3.42	3	3.58
23	16	16	99999	30.67	6.67	18.67	111.5	99	99999	99999	99999	99999	99999	1	1.77	3.45	4.08	3.42	3	3.58	1.77	3.45	4.08	3.42	3	3.58
23	17	17	99999	28.33	8.5	18.42	701.1	118	99999	99999	99999	99999	99999	1	1.77	3.45	4.08	3.42	3	3.58	1.77	3.45	4.08	3.42	3	3.58
23	18	18	99999	26.17	8.83	17.5	948.1	106	99999	99999	99999	99999	99999	1	1.77	3.45	4.08	3.42	3	3.58	1.77	3.45	4.08	3.42	3	3.58
23	19	19	99999	31	6	18.5	1116.2	95	99999	99999	99999	99999	99999	1	1.77	3.45	4.08	3.42	3	3.58	1.77	3.45	4.08	3.42	3	3.58
23	20	20	99999	19.83	5.17	12.5	971.2	108	99999	99999	99999	99999	99999	1	1.77	3.45	4.08	3.42	3	3.58	1.77	3.45	4.08	3.42	3	3.58
23	21	99999	1	99999	99999	99999	99999	99999	37	5.83	21.42	1214	100	1	1.77	3.45	4.08	3.42	3	3.58	1.77	3.45	4.08	3.42	3	3.58
23	22	99999	2	99999	99999	99999	99999	99999	35.67	6.17	20.92	1401.3	52	1	1.77	3.45	4.08	3.42	3	3.58	1.77	3.45	4.08	3.42	3	3.58
23	23	99999	3	99999	99999	99999	99999	99999	44.83	6.33	25.58	839	0	1	1.77	3.45	4.08	3.42	3	3.58	1.77	3.45	4.08	3.42	3	3.58
23	24	99999	4	99999	99999	99999	99999	99999	53.17	8.83	31	450.2	208	1	1.77	3.45	4.08	3.42	3	3.58	1.77	3.45	4.08	3.42	3	3.58
23	25	99999	5	99999	99999	99999	99999	99999	50.83	8.17	29.5	947.2	98	1	1.77	3.45	4.08	3.42	3	3.58	1.77	3.45	4.08	3.42	3	3.58
23	26	99999	6	99999	99999	99999	99999	99999	39.5	10.83	25.17	962	80	1	1.77	3.45	4.08	3.42	3	3.58	1.77	3.45	4.08	3.42	3	3.58
23	27	99999	7	99999	99999	99999	99999	99999	36.17	12	24.08	1109.7	26	1	1.77	3.45	4.08	3.42	3	3.58	1.77	3.45	4.08	3.42	3	3.58
23	28	99999	8	99999	99999	99999	99999	99999	41.83	10.67	26.25	951.5	136	1	1.77	3.45	4.08	3.42	3	3.58	1.77	3.45	4.08	3.42	3	3.58
23	29	99999	9	99999	99999	99999	99999	99999	44.17	11.33	27.75	947.6	60	1	1.77	3.45	4.08	3.42	3	3.58	1.77	3.45	4.08	3.42	3	3.58
23	30	99999	10	99999	99999	99999	99999	99999	41.83	7.5	24.67	2086.5	0	1	1.77	3.45	4.08	3.42	3	3.58	1.77	3.45	4.08	3.42	3	3.58
23	31	99999	11	99999	99999	99999	99999	99999	59.67	11.5	35.58	1019.9	118	1	1.77	3.45	4.08	3.42	3	3.58	1.77	3.45	4.08	3.42	3	3.58
23	32	99999	12	99999	99999	99999	99999	99999	56	9	32.5	664.7	165	1	1.77	3.45	4.08	3.42	3	3.58	1.77	3.45	4.08	3.42	3	3.58
23	33	99999	13	99999	99999	99999	99999	99999	61.83	11.67	36.75	1152.7	62	1	1.77	3.45	4.08	3.42	3	3.58	1.77	3.45	4.08	3.42	3	3.58
23	34	99999	14	99999	99999	99999	99999	99999	44.83	7.17	26	718.6	35	1	1.77	3.45	4.08	3.42	3	3.58	1.77	3.45	4.08	3.42	3	3.58
23	35	99999	15	99999	99999	99999	99999	99999	43.83	12.17	28	1833.2	35	1	1.77	3.45	4.08	3.42	3	3.58	1.77	3.45	4.08	3.42	3	3.58
23	36	99999	16	99999	99999	99999	99999	99999	33.5	8	20.75	569.6	170	1	1.77	3.45	4.08	3.42	3	3.58	1.77	3.45	4.08	3.42	3	3.58
23	37	99999	17	99999	99999	99999	99999	99999	13	15.67	14.33	2733	63	1	1.77	3.45	4.08	3.42	3	3.58	1.77	3.45	4.08	3.42	3	3.58
23	38	99999	18	99999	99999	99999	99999	99999	12.17	12.67	12.42	1204.8	45	1	1.77	3.45	4.08	3.42	3	3.58	1.77	3.45	4.08	3.42	3	3.58
23	39	99999	19	99999	99999	99999	99999	99999	27.83	8.33	18.08	2506.3	0	1	1.77	3.45	4.08	3.42	3	3.58	1.77	3.45	4.08	3.42	3	3.58
23	40	99999	20	99999	99999	99999	99999	99999	30.5	15.67	23.08	801.6	108	1	1.77	3.45	4.08	3.42	3	3.58	1.77	3.45	4.08	3.42	3	3.58
25	1	1	99999	32	21.67	26.83	955.8	155	99999	99999	99999	99999	99999	1	2.46	3.73	3.42	3.31	3.38	2.17	2.46	3.73	3.42	3.31	3.38	2.17
25	2	2	99999	15	4.67	9.83	407.9	43	99999	99999	99999	99999	99999	1	2.46	3.73	3.42	3.31	3.38	2.17	2.46	3.73	3.42	3.31	3.38	2.17
25	3	3	99999	61	23.17	42.08	538.9	119	99999	99999	99999	99999	99999	1	2.46	3.73	3.42	3.31	3.38	2.17	2.46	3.73	3.42	3.31	3.38	2.17
25	4	4	99999	69.17	14.5	41.83	93.8	83	99999	99999	99999	99999	99999	1	2.46	3.73	3.42	3.31	3.38	2.17	2.46	3.73	3.42	3.31	3.38	2.17
25	5	5	99999	23.17	7.17	15.17	51	115	99999	99999	99999	99999	99999	1	2.46	3.73	3.42	3.31	3.38	2.17	2.46	3.73	3.42	3.31	3.38	2.17
25	6	6	99999	40	6	23	1300	12	99999	99999	99999	99999	99999	1	2.46	3.73	3.42	3.31	3.38	2.17	2.46	3.73	3.42	3.31	3.38	2.17
25	7	7	99999	72.5	24.83	48.67	1110.7	24	99999	99999	99999	99999	99999	1	2.46	3.73	3.42	3.31	3.38	2.17	2.46	3.73	3.42	3.31	3.38	2.17
25	8	8	99999	82	27.67	54.83	1328.3	21	99999	99999	99999	99999	99999	1	2.46	3.73	3.42	3.31	3.38	2.17	2.46	3.73	3.42	3.31	3.38	2.17
25	9	9	99999	76.17	13.33	44.75	747.2	24	99999	99999	99999	99999	99999	1	2.46	3.73	3.42	3.31	3.38	2.17	2.46	3.73	3.42	3.31	3.38	2.17
25	10	10	99999	71.83	37.5	54.67	551.3	37	99999	99999	99999	99999	99999	1	2.46	3.73	3.42	3.31	3.38	2.17	2.46	3.73	3.42	3.31	3.38	2.17
25	11	11	99999	58.33	18.5	38.42	627.7	110	99999	99999	99999	99999	99999	1	2.46	3.73	3.42	3.31	3.38	2.17	2.46	3.73	3.42	3.31	3.38	2.17
25	12	12	99999	48.67	7.17	27.92	26.6	117	99999	99999	99999	99999	99999	1	2.46	3.73	3.42	3.31	3.38	2.17	2.46	3.73	3.42	3.31	3.38	2.17
25	13	13	99999	68.17	6.83	37.5	271.2	38	99999	99999	99999	99999	99999	1	2.46	3.73	3.42	3.31	3.38	2.17	2.46	3.73	3.42	3.31	3.38	2.17
25	14	14	99999	53.5	8.33	30.92	604.2	92	99999	99999	99999	99999	99999	1	2.46	3.73	3.42	3.31	3.38	2.17	2.46	3.73	3.42	3.31	3.38	2.17
25	15	15	99999	51.83	3	27.42	593	71	99999	99999	99999	99999	99999	1	2.46	3.73	3.42	3.31	3.38	2.17	2.46	3.73	3.42	3.31	3.38	2.17
25	16	16	99999	58.67	16.17	37.42	789	204	99999	99999	99999	99999	99999	1	2.46	3.73	3.42	3.31	3.38	2.17	2.46	3.73	3.42	3.31	3.38	2.17
25	17	17	99999	59.17	9.5	34.33	33.5	46	99999	99999	99999	99999	99999	1	2.46	3.73	3.42	3.31	3.38	2.17	2.46	3.73	3.42	3.31	3.38	2.17
25	18	18	99999	70.67	8.83	39.75	221.1	10	99999	99999	99999	99999	99999	1	2.46	3.73	3.42	3.31	3.38	2.17	2.46	3.73	3.42	3.31	3.38	2.17
25	19	19	99999	65.67	7.83	36.75	291.5	449	99999	99999	99999	99999	99999	1	2.46	3.73	3.42	3.31	3.38	2.17	2.46	3.73	3.42	3.31	3.38	2.17
25	20	20	99999	63.5	9.17	36.33	299	511	99999	99999	99999	99999	99999	1	2.46	3.73	3.42	3.31	3.38	2.17	2.46	3.73	3.42	3.31	3.38	2.17
25	21	99999	1	99999	99999	99999	99999	99999	56.67	10.33	33.5	17.7	80	1	2.46	3.73	3.42	3.31	3.38	2.17	2.46	3.73	3.42	3.31	3.38	2.17
25	22	99999	2	99999	99999	99999	99999	99999	64	5.5	34.75	117.2	85	1	2.46	3.73	3.42	3.31	3.38	2.17	2.46	3.73	3.42	3.31	3.38	2.17
25	23	99999	3	99999	99999	99999	99999	99999	40.5	4.83	22.67	96.6	144	1	2.46	3.73	3.42	3.31	3.38	2.17	2.46	3.73	3.42	3.31	3.38	2.17
25	24	99999	4	99999	99999	99999	99999	99999	39.83	2.33	21.08	194.6	38	1	2.46	3.73	3.42	3.31	3.38	2.17	2.46	3.73	3.42	3.31	3.38	2.17
25	25	99999	5	99999	99999	99999	99999	99999	37.67	5.33	21.5	217.4	107	1	2.46	3.73	3.42	3.31	3.38	2.17	2.46	3.73	3.42	3.31	3.38	2.17
25	26	99999	6	99999	99999	99999	99999	99999	43.5	5	24.25	301.9	3	1	2.46	3.73	3.42	3.31	3.38	2.17	2.46	3.73	3.42	3.31	3.38	2.17
25	27	99999	7	99999	99999	99999	99999	99999	42.33	6.67	24.5	315	49	1	2.46	3.73	3.42	3.31	3.38	2.17	2.46	3.73	3.42	3.31	3.38	2.17
25	28	99999	8	99999	99999	99999	99999	99999	33.83	6	19.92	280.7	29	1	2.46	3.73	3.42	3.31	3.38	2.17	2.46	3.73	3.42	3.31	3.38	2.17
25	29	99999	9	99999	99999	99999	99999	99999	38.5	10.67	24.58	266.7	144	1	2.46	3.73	3.42	3.31	3.38	2.17	2.46	3.73	3.42	3.31	3.38	2.17
25	30	99999	10	99999	99999	99999	99999	99999	36.5	7.33	21.92	289	0	1	2.46	3.73	3.42	3.31	3.38	2.17	2.46	3.73	3.42	3.31	3.38	2.17
25	31	99999	11	99999	99999	99999	99999	99999	24.5	4.17	14.33	499.3	72	1	2.46	3.73	3.42	3.31	3.38	2.17	2.46	3.73	3.42	3.31	3.38	2.17
25	32	99999	12	99999	99999	99999	99999	99999	27.5	3.67	15.58	562.2	4	1	2.46	3.73	3.42	3.31	3.38	2.17	2.46	3.73	3.42	3.31	3.38	2.17
25	33	99999	13	99999	99999	99999	99999	99999	28.33	3.83	16.08	1865.8	3	1	2.46	3.73	3.42	3.31	3.38	2.17	2.46	3.73	3.42	3.31	3.38	2.17
25	34	99999	14	99999	99999	99999	99999	99999	22	10	16	863.2	160	1	2.46	3.73	3.42	3.31	3.38	2.17	2.46	3.73	3.42	3.31	3.38	2.17
25	35	99999	15	99999	99999	99999	99999	99999	29.67	3.67	16.67	865.3	8	1	2.46	3.73	3.42	3.31	3.38	2.17	2.46	3.73	3.42	3.31	3.38	2.17
25	36	99999	16	99999	99999	99999	99999	99999	26.5	4	15.25	877.1	4	1	2.46	3.73	3.42	3.31	3.38	2.17	2.46	3.73	3.42	3.31	3.38	2.17
25	37	99999	17	99999	99999	99999	99999	99999	27.33	8.83	18.08	500.9	13	1	2.46	3.73	3.42	3.31	3.38	2.17	2.46	3.73	3.42	3.31	3.38	2.17
25	38	99999	18	99999	99999	99999	99999	99999	24.5	2	13.25	18.7	0	1	2.46	3.73	3.42	3.31	3.38	2.17	2.46	3.73	3.42	3.31	3.38	2.17
25	39	99999	19	99999	99999	99999	99999	99999	28.33	3.17	15.75	1197.9	11	1	2.46	3.73	3.42	3.31	3.38	2.17	2.46	3.73	3.42	3.31	3.38	2.17
25	40	99999	20	99999	99999	99999	99999	99999	41.67	0	20.83	332.9	67	1	2.46	3.73	3.42	3.31	3.38	2.17	2.46	3.73	3.42	3.31	3.38	2.17
26	1	1	99999	59.33	13.5	36.42	939.1	61	99999	99999	99999	99999	99999	0	2.71	3.18	3.74	3.38	2.69	3.25	0	0	0	0	0	0
26	2	2	99999	40.67	6.67	23.67	300.8	28	99999	99999	99999	99999	99999	0	2.71	3.18	3.74	3.38	2.69	3.25	0	0	0	0	0	0
26	3	3	99999	50	9.83	29.92	170.3	40	99999	99999	99999	99999	99999	0	2.71	3.18	3.74	3.38	2.69	3.25	0	0	0	0	0	0
26	4	4	99999	58.33	13	35.67	27.5	20	99999	99999	99999	99999	99999	0	2.71	3.18	3.74	3.38	2.69	3.25	0	0	0	0	0	0
26	5	5	99999	56.5	39.17	47.83	68.8	53	99999	99999	99999	99999	99999	0	2.71	3.18	3.74	3.38	2.69	3.25	0	0	0	0	0	0
26	6	6	99999	67.67	13	40.33	1271.9	22	99999	99999	99999	99999	99999	0	2.71	3.18	3.74	3.38	2.69	3.25	0	0	0	0	0	0
26	7	7	99999	61	26.17	43.58	126.2	31	99999	99999	99999	99999	99999	0	2.71	3.18	3.74	3.38	2.69	3.25	0	0	0	0	0	0
26	8	8	99999	64.17	8.33	36.25	125.3	41	99999	99999	99999	99999	99999	0	2.71	3.18	3.74	3.38	2.69	3.25	0	0	0	0	0	0
26	9	9	99999	47.83	20	33.92	68.9	61	99999	99999	99999	99999	99999	0	2.71	3.18	3.74	3.38	2.69	3.25	0	0	0	0	0	0
26	10	10	99999	55	13.83	34.42	85.5	0	99999	99999	99999	99999	99999	0	2.71	3.18	3.74	3.38	2.69	3.25	0	0	0	0	0	0
26	11	11	99999	56.33	21	38.67	117.8	75	99999	99999	99999	99999	99999	0	2.71	3.18	3.74	3.38	2.69	3.25	0	0	0	0	0	0
26	12	12	99999	51.83	1.83	26.83	873.2	195	99999	99999	99999	99999	99999	0	2.71	3.18	3.74	3.38	2.69	3.25	0	0	0	0	0	0
26	13	13	99999	55.67	15	35.33	1963.5	74	99999	99999	99999	99999	99999	0	2.71	3.18	3.74	3.38	2.69	3.25	0	0	0	0	0	0
26	14	14	99999	59.33	14.67	37	182.3	163	99999	99999	99999	99999	99999	0	2.71	3.18	3.74	3.38	2.69	3.25	0	0	0	0	0	0
26	15	15	99999	64.17	16	40.08	188.5	104	99999	99999	99999	99999	99999	0	2.71	3.18	3.74	3.38	2.69	3.25	0	0	0	0	0	0
26	16	16	99999	55	18	36.5	122.4	47	99999	99999	99999	99999	99999	0	2.71	3.18	3.74	3.38	2.69	3.25	0	0	0	0	0	0
26	17	17	99999	57.5	11	34.25	498.7	96	99999	99999	99999	99999	99999	0	2.71	3.18	3.74	3.38	2.69	3.25	0	0	0	0	0	0
26	18	18	99999	38	18.17	28.08	40.2	188	99999	99999	99999	99999	99999	0	2.71	3.18	3.74	3.38	2.69	3.25	0	0	0	0	0	0
26	19	19	99999	41.83	4	22.92	252.6	152	99999	99999	99999	99999	99999	0	2.71	3.18	3.74	3.38	2.69	3.25	0	0	0	0	0	0
26	20	20	99999	47.83	3.83	25.83	479.9	18	99999	99999	99999	99999	99999	0	2.71	3.18	3.74	3.38	2.69	3.25	0	0	0	0	0	0
26	21	99999	1	99999	99999	99999	99999	99999	39.83	7.5	23.67	397.1	135	0	2.71	3.18	3.74	3.38	2.69	3.25	0	0	0	0	0	0
26	22	99999	2	99999	99999	99999	99999	99999	43.5	5.67	24.58	41.2	63	0	2.71	3.18	3.74	3.38	2.69	3.25	0	0	0	0	0	0
26	23	99999	3	99999	99999	99999	99999	99999	37.5	11.67	24.58	69.1	48	0	2.71	3.18	3.74	3.38	2.69	3.25	0	0	0	0	0	0
26	24	99999	4	99999	99999	99999	99999	99999	42.83	8.17	25.5	1415.3	90	0	2.71	3.18	3.74	3.38	2.69	3.25	0	0	0	0	0	0
26	25	99999	5	99999	99999	99999	99999	99999	18	2.17	10.08	194.1	55	0	2.71	3.18	3.74	3.38	2.69	3.25	0	0	0	0	0	0
26	26	99999	6	99999	99999	99999	99999	99999	37.17	6.67	21.92	1063.6	29	0	2.71	3.18	3.74	3.38	2.69	3.25	0	0	0	0	0	0
26	27	99999	7	99999	99999	99999	99999	99999	31.33	13.33	22.33	145.9	111	0	2.71	3.18	3.74	3.38	2.69	3.25	0	0	0	0	0	0
26	28	99999	8	99999	99999	99999	99999	99999	29	3.83	16.42	986.2	64	0	2.71	3.18	3.74	3.38	2.69	3.25	0	0	0	0	0	0
26	29	99999	9	99999	99999	99999	99999	99999	30.5	8.5	19.5	92.3	133	0	2.71	3.18	3.74	3.38	2.69	3.25	0	0	0	0	0	0
26	30	99999	10	99999	99999	99999	99999	99999	29	4.67	16.83	1061.6	55	0	2.71	3.18	3.74	3.38	2.69	3.25	0	0	0	0	0	0
26	31	99999	11	99999	99999	99999	99999	99999	14	5.67	9.83	308.1	43	0	2.71	3.18	3.74	3.38	2.69	3.25	0	0	0	0	0	0
26	32	99999	12	99999	99999	99999	99999	99999	21.83	3.17	12.5	443.1	43	0	2.71	3.18	3.74	3.38	2.69	3.25	0	0	0	0	0	0
26	33	99999	13	99999	99999	99999	99999	99999	22.33	3.33	12.83	328.3	48	0	2.71	3.18	3.74	3.38	2.69	3.25	0	0	0	0	0	0
26	34	99999	14	99999	99999	99999	99999	99999	19	10	14.5	593.1	57	0	2.71	3.18	3.74	3.38	2.69	3.25	0	0	0	0	0	0
26	35	99999	15	99999	99999	99999	99999	99999	24.67	9.17	16.92	576	50	0	2.71	3.18	3.74	3.38	2.69	3.25	0	0	0	0	0	0
26	36	99999	16	99999	99999	99999	99999	99999	28	6.83	17.42	596.1	31	0	2.71	3.18	3.74	3.38	2.69	3.25	0	0	0	0	0	0
26	37	99999	17	99999	99999	99999	99999	99999	19.33	8.83	14.08	332.3	55	0	2.71	3.18	3.74	3.38	2.69	3.25	0	0	0	0	0	0
26	38	99999	18	99999	99999	99999	99999	99999	29.5	7.83	18.67	340.6	130	0	2.71	3.18	3.74	3.38	2.69	3.25	0	0	0	0	0	0
26	39	99999	19	99999	99999	99999	99999	99999	13	11.17	12.08	431.7	127	0	2.71	3.18	3.74	3.38	2.69	3.25	0	0	0	0	0	0
26	40	99999	20	99999	99999	99999	99999	99999	20.67	7.33	14	685.5	91	0	2.71	3.18	3.74	3.38	2.69	3.25	0	0	0	0	0	0
27	1	1	99999	95.33	33.67	64.5	630.8	109	99999	99999	99999	99999	99999	1	3.13	3.73	3.16	3.31	4.25	3.67	3.13	3.73	3.16	3.31	4.25	3.67
27	2	2	99999	87.83	48.5	68.17	780.5	18	99999	99999	99999	99999	99999	1	3.13	3.73	3.16	3.31	4.25	3.67	3.13	3.73	3.16	3.31	4.25	3.67
27	3	3	99999	97	38.5	67.75	661.6	179	99999	99999	99999	99999	99999	1	3.13	3.73	3.16	3.31	4.25	3.67	3.13	3.73	3.16	3.31	4.25	3.67
27	4	4	99999	95.33	36.67	66	708.6	7	99999	99999	99999	99999	99999	1	3.13	3.73	3.16	3.31	4.25	3.67	3.13	3.73	3.16	3.31	4.25	3.67
27	5	5	99999	85.33	31	58.17	694	93	99999	99999	99999	99999	99999	1	3.13	3.73	3.16	3.31	4.25	3.67	3.13	3.73	3.16	3.31	4.25	3.67
27	6	6	99999	90.5	31	60.75	679.8	112	99999	99999	99999	99999	99999	1	3.13	3.73	3.16	3.31	4.25	3.67	3.13	3.73	3.16	3.31	4.25	3.67
27	7	7	99999	88.17	27.67	57.92	875.4	41	99999	99999	99999	99999	99999	1	3.13	3.73	3.16	3.31	4.25	3.67	3.13	3.73	3.16	3.31	4.25	3.67
27	8	8	99999	78.5	30.83	54.67	671.1	96	99999	99999	99999	99999	99999	1	3.13	3.73	3.16	3.31	4.25	3.67	3.13	3.73	3.16	3.31	4.25	3.67
27	9	9	99999	86.33	35.83	61.08	117.6	94	99999	99999	99999	99999	99999	1	3.13	3.73	3.16	3.31	4.25	3.67	3.13	3.73	3.16	3.31	4.25	3.67
27	10	10	99999	78.67	28.33	53.5	82.7	31	99999	99999	99999	99999	99999	1	3.13	3.73	3.16	3.31	4.25	3.67	3.13	3.73	3.16	3.31	4.25	3.67
27	11	11	99999	78.17	31.5	54.83	1074.8	52	99999	99999	99999	99999	99999	1	3.13	3.73	3.16	3.31	4.25	3.67	3.13	3.73	3.16	3.31	4.25	3.67
27	12	12	99999	80.83	24.83	52.83	1115.2	49	99999	99999	99999	99999	99999	1	3.13	3.73	3.16	3.31	4.25	3.67	3.13	3.73	3.16	3.31	4.25	3.67
27	13	13	99999	75.17	24	49.58	817.7	128	99999	99999	99999	99999	99999	1	3.13	3.73	3.16	3.31	4.25	3.67	3.13	3.73	3.16	3.31	4.25	3.67
27	14	14	99999	95.17	23.33	59.25	752	173	99999	99999	99999	99999	99999	1	3.13	3.73	3.16	3.31	4.25	3.67	3.13	3.73	3.16	3.31	4.25	3.67
27	15	15	99999	81	22.83	51.92	1851.8	87	99999	99999	99999	99999	99999	1	3.13	3.73	3.16	3.31	4.25	3.67	3.13	3.73	3.16	3.31	4.25	3.67
27	16	16	99999	100	24	62	986.5	7	99999	99999	99999	99999	99999	1	3.13	3.73	3.16	3.31	4.25	3.67	3.13	3.73	3.16	3.31	4.25	3.67
27	17	17	99999	92.33	22	57.17	630.6	8	99999	99999	99999	99999	99999	1	3.13	3.73	3.16	3.31	4.25	3.67	3.13	3.73	3.16	3.31	4.25	3.67
27	18	18	99999	92.67	27.83	60.25	1042.4	41	99999	99999	99999	99999	99999	1	3.13	3.73	3.16	3.31	4.25	3.67	3.13	3.73	3.16	3.31	4.25	3.67
27	19	19	99999	89.33	25.83	57.58	978.2	67	99999	99999	99999	99999	99999	1	3.13	3.73	3.16	3.31	4.25	3.67	3.13	3.73	3.16	3.31	4.25	3.67
27	20	20	99999	87.83	23	55.42	732.7	131	99999	99999	99999	99999	99999	1	3.13	3.73	3.16	3.31	4.25	3.67	3.13	3.73	3.16	3.31	4.25	3.67
27	21	99999	1	99999	99999	99999	99999	99999	88.83	22	55.42	929.6	139	1	3.13	3.73	3.16	3.31	4.25	3.67	3.13	3.73	3.16	3.31	4.25	3.67
27	22	99999	2	99999	99999	99999	99999	99999	94.83	15.5	55.17	1158.7	183	1	3.13	3.73	3.16	3.31	4.25	3.67	3.13	3.73	3.16	3.31	4.25	3.67
27	23	99999	3	99999	99999	99999	99999	99999	100	19.17	59.58	12.8	9	1	3.13	3.73	3.16	3.31	4.25	3.67	3.13	3.73	3.16	3.31	4.25	3.67
27	24	99999	4	99999	99999	99999	99999	99999	93.33	12.5	52.92	20	128	1	3.13	3.73	3.16	3.31	4.25	3.67	3.13	3.73	3.16	3.31	4.25	3.67
27	25	99999	5	99999	99999	99999	99999	99999	89.67	16.67	53.17	630	8	1	3.13	3.73	3.16	3.31	4.25	3.67	3.13	3.73	3.16	3.31	4.25	3.67
27	26	99999	6	99999	99999	99999	99999	99999	93.17	17.17	55.17	497.5	202	1	3.13	3.73	3.16	3.31	4.25	3.67	3.13	3.73	3.16	3.31	4.25	3.67
27	27	99999	7	99999	99999	99999	99999	99999	92.67	15.5	54.08	329	79	1	3.13	3.73	3.16	3.31	4.25	3.67	3.13	3.73	3.16	3.31	4.25	3.67
27	28	99999	8	99999	99999	99999	99999	99999	92.67	12.67	52.67	438.8	59	1	3.13	3.73	3.16	3.31	4.25	3.67	3.13	3.73	3.16	3.31	4.25	3.67
27	29	99999	9	99999	99999	99999	99999	99999	90.67	17.17	53.92	423.9	53	1	3.13	3.73	3.16	3.31	4.25	3.67	3.13	3.73	3.16	3.31	4.25	3.67
27	30	99999	10	99999	99999	99999	99999	99999	91.33	15.17	53.25	53.5	85	1	3.13	3.73	3.16	3.31	4.25	3.67	3.13	3.73	3.16	3.31	4.25	3.67
27	31	99999	11	99999	99999	99999	99999	99999	93.67	16	54.83	82.3	166	1	3.13	3.73	3.16	3.31	4.25	3.67	3.13	3.73	3.16	3.31	4.25	3.67
27	32	99999	12	99999	99999	99999	99999	99999	91.33	15.83	53.58	146.6	120	1	3.13	3.73	3.16	3.31	4.25	3.67	3.13	3.73	3.16	3.31	4.25	3.67
27	33	99999	13	99999	99999	99999	99999	99999	88.33	15	51.67	229	133	1	3.13	3.73	3.16	3.31	4.25	3.67	3.13	3.73	3.16	3.31	4.25	3.67
27	34	99999	14	99999	99999	99999	99999	99999	89.33	13.83	51.58	150.4	105	1	3.13	3.73	3.16	3.31	4.25	3.67	3.13	3.73	3.16	3.31	4.25	3.67
27	35	99999	15	99999	99999	99999	99999	99999	89.33	13.33	51.33	384.5	284	1	3.13	3.73	3.16	3.31	4.25	3.67	3.13	3.73	3.16	3.31	4.25	3.67
27	36	99999	16	99999	99999	99999	99999	99999	89.67	16.67	53.17	655.9	213	1	3.13	3.73	3.16	3.31	4.25	3.67	3.13	3.73	3.16	3.31	4.25	3.67
27	37	99999	17	99999	99999	99999	99999	99999	91.5	11	51.25	681.3	79	1	3.13	3.73	3.16	3.31	4.25	3.67	3.13	3.73	3.16	3.31	4.25	3.67
27	38	99999	18	99999	99999	99999	99999	99999	85.83	11.5	48.67	338.5	132	1	3.13	3.73	3.16	3.31	4.25	3.67	3.13	3.73	3.16	3.31	4.25	3.67
27	39	99999	19	99999	99999	99999	99999	99999	87.5	11	49.25	428.3	191	1	3.13	3.73	3.16	3.31	4.25	3.67	3.13	3.73	3.16	3.31	4.25	3.67
27	40	99999	20	99999	99999	99999	99999	99999	85.5	11.33	48.42	411.7	208	1	3.13	3.73	3.16	3.31	4.25	3.67	3.13	3.73	3.16	3.31	4.25	3.67
28	1	1	99999	71.67	52.5	62.08	32.9	236	99999	99999	99999	99999	99999	0	3.15	3.91	3	2.58	3.94	3.5	0	0	0	0	0	0
28	2	2	99999	71.17	69.5	70.33	783.3	113	99999	99999	99999	99999	99999	0	3.15	3.91	3	2.58	3.94	3.5	0	0	0	0	0	0
28	3	3	99999	68.5	68.5	68.5	1076.1	149	99999	99999	99999	99999	99999	0	3.15	3.91	3	2.58	3.94	3.5	0	0	0	0	0	0
28	4	4	99999	69.67	69.67	69.67	387.8	203	99999	99999	99999	99999	99999	0	3.15	3.91	3	2.58	3.94	3.5	0	0	0	0	0	0
28	5	5	99999	69	72.67	70.83	55.6	188	99999	99999	99999	99999	99999	0	3.15	3.91	3	2.58	3.94	3.5	0	0	0	0	0	0
28	6	6	99999	72.67	71.17	71.92	705.9	118	99999	99999	99999	99999	99999	0	3.15	3.91	3	2.58	3.94	3.5	0	0	0	0	0	0
28	7	7	99999	77.33	72.5	74.92	118.7	151	99999	99999	99999	99999	99999	0	3.15	3.91	3	2.58	3.94	3.5	0	0	0	0	0	0
28	8	8	99999	69.33	72.33	70.83	221	184	99999	99999	99999	99999	99999	0	3.15	3.91	3	2.58	3.94	3.5	0	0	0	0	0	0
28	9	9	99999	59.83	66.83	63.33	231.3	367	99999	99999	99999	99999	99999	0	3.15	3.91	3	2.58	3.94	3.5	0	0	0	0	0	0
28	10	10	99999	62	66.33	64.17	73.6	217	99999	99999	99999	99999	99999	0	3.15	3.91	3	2.58	3.94	3.5	0	0	0	0	0	0
28	11	11	99999	75.17	75.83	75.5	255.7	215	99999	99999	99999	99999	99999	0	3.15	3.91	3	2.58	3.94	3.5	0	0	0	0	0	0
28	12	12	99999	63	58	60.5	130	183	99999	99999	99999	99999	99999	0	3.15	3.91	3	2.58	3.94	3.5	0	0	0	0	0	0
28	13	13	99999	69	67.17	68.08	82.9	176	99999	99999	99999	99999	99999	0	3.15	3.91	3	2.58	3.94	3.5	0	0	0	0	0	0
28	14	14	99999	99999	99999	99999	92.4	163	99999	99999	99999	99999	99999	0	3.15	3.91	3	2.58	3.94	3.5	0	0	0	0	0	0
28	15	15	99999	73.67	74.5	74.08	84.6	324	99999	99999	99999	99999	99999	0	3.15	3.91	3	2.58	3.94	3.5	0	0	0	0	0	0
28	16	16	99999	65.17	65.5	65.33	116.1	234	99999	99999	99999	99999	99999	0	3.15	3.91	3	2.58	3.94	3.5	0	0	0	0	0	0
28	17	17	99999	58	56.17	57.08	129	181	99999	99999	99999	99999	99999	0	3.15	3.91	3	2.58	3.94	3.5	0	0	0	0	0	0
28	18	18	99999	49.5	52.83	51.17	160.8	270	99999	99999	99999	99999	99999	0	3.15	3.91	3	2.58	3.94	3.5	0	0	0	0	0	0
28	19	19	99999	57.17	54.17	55.67	178.3	159	99999	99999	99999	99999	99999	0	3.15	3.91	3	2.58	3.94	3.5	0	0	0	0	0	0
28	20	20	99999	72.5	81.17	76.83	360.2	194	99999	99999	99999	99999	99999	0	3.15	3.91	3	2.58	3.94	3.5	0	0	0	0	0	0
28	21	99999	1	99999	99999	99999	99999	99999	68	71.83	69.92	113.4	179	0	3.15	3.91	3	2.58	3.94	3.5	0	0	0	0	0	0
28	22	99999	2	99999	99999	99999	99999	99999	58.67	54.67	56.67	156.2	272	0	3.15	3.91	3	2.58	3.94	3.5	0	0	0	0	0	0
28	23	99999	3	99999	99999	99999	99999	99999	62.67	58.33	60.5	47.6	367	0	3.15	3.91	3	2.58	3.94	3.5	0	0	0	0	0	0
28	24	99999	4	99999	99999	99999	99999	99999	59.83	62.17	61	137.6	174	0	3.15	3.91	3	2.58	3.94	3.5	0	0	0	0	0	0
28	25	99999	5	99999	99999	99999	99999	99999	55.17	57	56.08	65.2	410	0	3.15	3.91	3	2.58	3.94	3.5	0	0	0	0	0	0
28	26	99999	6	99999	99999	99999	99999	99999	71	66	68.5	58.9	254	0	3.15	3.91	3	2.58	3.94	3.5	0	0	0	0	0	0
28	27	99999	7	99999	99999	99999	99999	99999	55.17	53.33	54.25	96	238	0	3.15	3.91	3	2.58	3.94	3.5	0	0	0	0	0	0
28	28	99999	8	99999	99999	99999	99999	99999	65.5	65	65.25	410.5	164	0	3.15	3.91	3	2.58	3.94	3.5	0	0	0	0	0	0
28	29	99999	9	99999	99999	99999	99999	99999	54.67	61.83	58.25	1139.5	151	0	3.15	3.91	3	2.58	3.94	3.5	0	0	0	0	0	0
28	30	99999	10	99999	99999	99999	99999	99999	60.33	54.83	57.58	307.6	140	0	3.15	3.91	3	2.58	3.94	3.5	0	0	0	0	0	0
28	31	99999	11	99999	99999	99999	99999	99999	56.5	60.83	58.67	346.6	225	0	3.15	3.91	3	2.58	3.94	3.5	0	0	0	0	0	0
28	32	99999	12	99999	99999	99999	99999	99999	43.5	43.67	43.58	117.4	201	0	3.15	3.91	3	2.58	3.94	3.5	0	0	0	0	0	0
28	33	99999	13	99999	99999	99999	99999	99999	44.5	41	42.75	494.1	83	0	3.15	3.91	3	2.58	3.94	3.5	0	0	0	0	0	0
28	34	99999	14	99999	99999	99999	99999	99999	44.17	51.67	47.92	106.2	223	0	3.15	3.91	3	2.58	3.94	3.5	0	0	0	0	0	0
28	35	99999	15	99999	99999	99999	99999	99999	60.83	60.33	60.58	93.3	131	0	3.15	3.91	3	2.58	3.94	3.5	0	0	0	0	0	0
28	36	99999	16	99999	99999	99999	99999	99999	63.5	62.67	63.08	70.4	109	0	3.15	3.91	3	2.58	3.94	3.5	0	0	0	0	0	0
28	37	99999	17	99999	99999	99999	99999	99999	67	62.5	64.75	61	150	0	3.15	3.91	3	2.58	3.94	3.5	0	0	0	0	0	0
28	38	99999	18	99999	99999	99999	99999	99999	45.33	44	44.67	89.3	198	0	3.15	3.91	3	2.58	3.94	3.5	0	0	0	0	0	0
28	39	99999	19	99999	99999	99999	99999	99999	99999	99999	99999	68.6	48	0	3.15	3.91	3	2.58	3.94	3.5	0	0	0	0	0	0
28	40	99999	20	99999	99999	99999	99999	99999	66.33	66.67	66.5	49.3	91	0	3.15	3.91	3	2.58	3.94	3.5	0	0	0	0	0	0
29	1	1	99999	66.33	30	48.17	946.5	3	99999	99999	99999	99999	99999	1	2.71	3.64	3.29	3.04	3.88	2.92	2.71	3.64	3.29	3.04	3.88	2.92
29	2	2	99999	61.5	35.67	48.58	583.2	31	99999	99999	99999	99999	99999	1	2.71	3.64	3.29	3.04	3.88	2.92	2.71	3.64	3.29	3.04	3.88	2.92
29	3	3	99999	61.17	29.33	45.25	527.4	41	99999	99999	99999	99999	99999	1	2.71	3.64	3.29	3.04	3.88	2.92	2.71	3.64	3.29	3.04	3.88	2.92
29	4	4	99999	65	25.83	45.42	846.9	0	99999	99999	99999	99999	99999	1	2.71	3.64	3.29	3.04	3.88	2.92	2.71	3.64	3.29	3.04	3.88	2.92
29	5	5	99999	61.5	28.5	45	888.9	6	99999	99999	99999	99999	99999	1	2.71	3.64	3.29	3.04	3.88	2.92	2.71	3.64	3.29	3.04	3.88	2.92
29	6	6	99999	54.17	28.5	41.33	1056.8	2	99999	99999	99999	99999	99999	1	2.71	3.64	3.29	3.04	3.88	2.92	2.71	3.64	3.29	3.04	3.88	2.92
29	7	7	99999	53	30.67	41.83	903.3	0	99999	99999	99999	99999	99999	1	2.71	3.64	3.29	3.04	3.88	2.92	2.71	3.64	3.29	3.04	3.88	2.92
29	8	8	99999	56.33	32	44.17	780.3	61	99999	99999	99999	99999	99999	1	2.71	3.64	3.29	3.04	3.88	2.92	2.71	3.64	3.29	3.04	3.88	2.92
29	9	9	99999	53.33	23.17	38.25	750	10	99999	99999	99999	99999	99999	1	2.71	3.64	3.29	3.04	3.88	2.92	2.71	3.64	3.29	3.04	3.88	2.92
29	10	10	99999	55.17	27.33	41.25	651.7	54	99999	99999	99999	99999	99999	1	2.71	3.64	3.29	3.04	3.88	2.92	2.71	3.64	3.29	3.04	3.88	2.92
29	11	11	99999	47.83	30.17	39	903.6	24	99999	99999	99999	99999	99999	1	2.71	3.64	3.29	3.04	3.88	2.92	2.71	3.64	3.29	3.04	3.88	2.92
29	12	12	99999	50.5	28.17	39.33	458.4	62	99999	99999	99999	99999	99999	1	2.71	3.64	3.29	3.04	3.88	2.92	2.71	3.64	3.29	3.04	3.88	2.92
29	13	13	99999	52.17	25	38.58	705.7	135	99999	99999	99999	99999	99999	1	2.71	3.64	3.29	3.04	3.88	2.92	2.71	3.64	3.29	3.04	3.88	2.92
29	14	14	99999	48.67	27	37.83	12.8	96	99999	99999	99999	99999	99999	1	2.71	3.64	3.29	3.04	3.88	2.92	2.71	3.64	3.29	3.04	3.88	2.92
29	15	15	99999	47.67	18	32.83	795	19	99999	99999	99999	99999	99999	1	2.71	3.64	3.29	3.04	3.88	2.92	2.71	3.64	3.29	3.04	3.88	2.92
29	16	16	99999	42	18.83	30.42	741.3	44	99999	99999	99999	99999	99999	1	2.71	3.64	3.29	3.04	3.88	2.92	2.71	3.64	3.29	3.04	3.88	2.92
29	17	17	99999	56.67	25.33	41	1808.2	5	99999	99999	99999	99999	99999	1	2.71	3.64	3.29	3.04	3.88	2.92	2.71	3.64	3.29	3.04	3.88	2.92
29	18	18	99999	63.5	23.33	43.42	501.1	108	99999	99999	99999	99999	99999	1	2.71	3.64	3.29	3.04	3.88	2.92	2.71	3.64	3.29	3.04	3.88	2.92
29	19	19	99999	54.17	18	36.08	700.4	26	99999	99999	99999	99999	99999	1	2.71	3.64	3.29	3.04	3.88	2.92	2.71	3.64	3.29	3.04	3.88	2.92
29	20	20	99999	50.83	20.5	35.67	701.9	27	99999	99999	99999	99999	99999	1	2.71	3.64	3.29	3.04	3.88	2.92	2.71	3.64	3.29	3.04	3.88	2.92
29	21	99999	1	99999	99999	99999	99999	99999	45.67	19.17	32.42	662.5	24	1	2.71	3.64	3.29	3.04	3.88	2.92	2.71	3.64	3.29	3.04	3.88	2.92
29	22	99999	2	99999	99999	99999	99999	99999	48.5	19.17	33.83	977.9	0	1	2.71	3.64	3.29	3.04	3.88	2.92	2.71	3.64	3.29	3.04	3.88	2.92
29	23	99999	3	99999	99999	99999	99999	99999	48.5	14.17	31.33	618.4	25	1	2.71	3.64	3.29	3.04	3.88	2.92	2.71	3.64	3.29	3.04	3.88	2.92
29	24	99999	4	99999	99999	99999	99999	99999	50.17	17.33	33.75	734.6	3	1	2.71	3.64	3.29	3.04	3.88	2.92	2.71	3.64	3.29	3.04	3.88	2.92
29	25	99999	5	99999	99999	99999	99999	99999	44.33	15.17	29.75	871.9	9	1	2.71	3.64	3.29	3.04	3.88	2.92	2.71	3.64	3.29	3.04	3.88	2.92
29	26	99999	6	99999	99999	99999	99999	99999	47	14.67	30.83	846.4	3	1	2.71	3.64	3.29	3.04	3.88	2.92	2.71	3.64	3.29	3.04	3.88	2.92
29	27	99999	7	99999	99999	99999	99999	99999	40.5	14.5	27.5	862.8	2	1	2.71	3.64	3.29	3.04	3.88	2.92	2.71	3.64	3.29	3.04	3.88	2.92
29	28	99999	8	99999	99999	99999	99999	99999	37.67	15.67	26.67	932.4	7	1	2.71	3.64	3.29	3.04	3.88	2.92	2.71	3.64	3.29	3.04	3.88	2.92
29	29	99999	9	99999	99999	99999	99999	99999	37	14.5	25.75	744.9	47	1	2.71	3.64	3.29	3.04	3.88	2.92	2.71	3.64	3.29	3.04	3.88	2.92
29	30	99999	10	99999	99999	99999	99999	99999	37	14.17	25.58	936	16	1	2.71	3.64	3.29	3.04	3.88	2.92	2.71	3.64	3.29	3.04	3.88	2.92
29	31	99999	11	99999	99999	99999	99999	99999	42.33	14.67	28.5	762.2	9	1	2.71	3.64	3.29	3.04	3.88	2.92	2.71	3.64	3.29	3.04	3.88	2.92
29	32	99999	12	99999	99999	99999	99999	99999	38.5	15.67	27.08	850.9	6	1	2.71	3.64	3.29	3.04	3.88	2.92	2.71	3.64	3.29	3.04	3.88	2.92
29	33	99999	13	99999	99999	99999	99999	99999	39.17	15.17	27.17	992.4	36	1	2.71	3.64	3.29	3.04	3.88	2.92	2.71	3.64	3.29	3.04	3.88	2.92
29	34	99999	14	99999	99999	99999	99999	99999	39.17	15.5	27.33	921.9	2	1	2.71	3.64	3.29	3.04	3.88	2.92	2.71	3.64	3.29	3.04	3.88	2.92
29	35	99999	15	99999	99999	99999	99999	99999	41.5	14.5	28	906	22	1	2.71	3.64	3.29	3.04	3.88	2.92	2.71	3.64	3.29	3.04	3.88	2.92
29	36	99999	16	99999	99999	99999	99999	99999	41.33	15	28.17	761.5	18	1	2.71	3.64	3.29	3.04	3.88	2.92	2.71	3.64	3.29	3.04	3.88	2.92
29	37	99999	17	99999	99999	99999	99999	99999	41.17	14.5	27.83	708.3	16	1	2.71	3.64	3.29	3.04	3.88	2.92	2.71	3.64	3.29	3.04	3.88	2.92
29	38	99999	18	99999	99999	99999	99999	99999	39	15.17	27.08	468.9	70	1	2.71	3.64	3.29	3.04	3.88	2.92	2.71	3.64	3.29	3.04	3.88	2.92
29	39	99999	19	99999	99999	99999	99999	99999	39.67	14	26.83	919.9	3	1	2.71	3.64	3.29	3.04	3.88	2.92	2.71	3.64	3.29	3.04	3.88	2.92
29	40	99999	20	99999	99999	99999	99999	99999	42.67	14.17	28.42	568.6	15	1	2.71	3.64	3.29	3.04	3.88	2.92	2.71	3.64	3.29	3.04	3.88	2.92
30	1	1	99999	86	43.33	64.67	333.3	0	99999	99999	99999	99999	99999	0	2.94	3.82	3.63	3.12	3.88	3.25	0	0	0	0	0	0
30	2	2	99999	74.67	32.33	53.5	251.2	0	99999	99999	99999	99999	99999	0	2.94	3.82	3.63	3.12	3.88	3.25	0	0	0	0	0	0
30	3	3	99999	85.67	36.5	61.08	682.4	0	99999	99999	99999	99999	99999	0	2.94	3.82	3.63	3.12	3.88	3.25	0	0	0	0	0	0
30	4	4	99999	56.67	16.67	36.67	320.5	0	99999	99999	99999	99999	99999	0	2.94	3.82	3.63	3.12	3.88	3.25	0	0	0	0	0	0
30	5	5	99999	70.67	20.33	45.5	423.2	0	99999	99999	99999	99999	99999	0	2.94	3.82	3.63	3.12	3.88	3.25	0	0	0	0	0	0
30	6	6	99999	61.67	20.67	41.17	343.5	0	99999	99999	99999	99999	99999	0	2.94	3.82	3.63	3.12	3.88	3.25	0	0	0	0	0	0
30	7	7	99999	66.17	11.33	38.75	150.4	0	99999	99999	99999	99999	99999	0	2.94	3.82	3.63	3.12	3.88	3.25	0	0	0	0	0	0
30	8	8	99999	75	22	48.5	501.7	0	99999	99999	99999	99999	99999	0	2.94	3.82	3.63	3.12	3.88	3.25	0	0	0	0	0	0
30	9	9	99999	68.67	26.17	47.42	537.9	0	99999	99999	99999	99999	99999	0	2.94	3.82	3.63	3.12	3.88	3.25	0	0	0	0	0	0
30	10	10	99999	74.33	19.67	47	426.5	0	99999	99999	99999	99999	99999	0	2.94	3.82	3.63	3.12	3.88	3.25	0	0	0	0	0	0
30	11	11	99999	70.83	13.5	42.17	563.2	0	99999	99999	99999	99999	99999	0	2.94	3.82	3.63	3.12	3.88	3.25	0	0	0	0	0	0
30	12	12	99999	56.67	12.5	34.58	124.8	0	99999	99999	99999	99999	99999	0	2.94	3.82	3.63	3.12	3.88	3.25	0	0	0	0	0	0
30	13	13	99999	48.17	7.5	27.83	229	0	99999	99999	99999	99999	99999	0	2.94	3.82	3.63	3.12	3.88	3.25	0	0	0	0	0	0
30	14	14	99999	50	13.33	31.67	140.2	0	99999	99999	99999	99999	99999	0	2.94	3.82	3.63	3.12	3.88	3.25	0	0	0	0	0	0
30	15	15	99999	16	5.33	10.67	294.4	0	99999	99999	99999	99999	99999	0	2.94	3.82	3.63	3.12	3.88	3.25	0	0	0	0	0	0
30	16	16	99999	68.33	33.33	50.83	365.4	0	99999	99999	99999	99999	99999	0	2.94	3.82	3.63	3.12	3.88	3.25	0	0	0	0	0	0
30	17	17	99999	67.17	16.83	42	359.5	0	99999	99999	99999	99999	99999	0	2.94	3.82	3.63	3.12	3.88	3.25	0	0	0	0	0	0
30	18	18	99999	16.5	4	10.25	11.9	0	99999	99999	99999	99999	99999	0	2.94	3.82	3.63	3.12	3.88	3.25	0	0	0	0	0	0
30	19	19	99999	54.67	16.33	35.5	39	0	99999	99999	99999	99999	99999	0	2.94	3.82	3.63	3.12	3.88	3.25	0	0	0	0	0	0
30	20	20	99999	57	8	32.5	30.5	0	99999	99999	99999	99999	99999	0	2.94	3.82	3.63	3.12	3.88	3.25	0	0	0	0	0	0
30	21	99999	1	99999	99999	99999	99999	99999	63.33	8.33	35.83	25.2	0	0	2.94	3.82	3.63	3.12	3.88	3.25	0	0	0	0	0	0
30	22	99999	2	99999	99999	99999	99999	99999	63.67	11.5	37.58	192.1	0	0	2.94	3.82	3.63	3.12	3.88	3.25	0	0	0	0	0	0
30	23	99999	3	99999	99999	99999	99999	99999	65.33	12.83	39.08	105.9	0	0	2.94	3.82	3.63	3.12	3.88	3.25	0	0	0	0	0	0
30	24	99999	4	99999	99999	99999	99999	99999	34.83	14.83	24.83	451.9	0	0	2.94	3.82	3.63	3.12	3.88	3.25	0	0	0	0	0	0
30	25	99999	5	99999	99999	99999	99999	99999	52	10.83	31.42	802.5	0	0	2.94	3.82	3.63	3.12	3.88	3.25	0	0	0	0	0	0
30	26	99999	6	99999	99999	99999	99999	99999	56.67	8.33	32.5	456.3	0	0	2.94	3.82	3.63	3.12	3.88	3.25	0	0	0	0	0	0
30	27	99999	7	99999	99999	99999	99999	99999	46.17	9.83	28	372.3	0	0	2.94	3.82	3.63	3.12	3.88	3.25	0	0	0	0	0	0
30	28	99999	8	99999	99999	99999	99999	99999	60.5	11.17	35.83	105.8	0	0	2.94	3.82	3.63	3.12	3.88	3.25	0	0	0	0	0	0
30	29	99999	9	99999	99999	99999	99999	99999	50.5	20	35.25	242.9	0	0	2.94	3.82	3.63	3.12	3.88	3.25	0	0	0	0	0	0
30	30	99999	10	99999	99999	99999	99999	99999	48	21.17	34.58	1174.8	0	0	2.94	3.82	3.63	3.12	3.88	3.25	0	0	0	0	0	0
30	31	99999	11	99999	99999	99999	99999	99999	72.67	17	44.83	517.9	0	0	2.94	3.82	3.63	3.12	3.88	3.25	0	0	0	0	0	0
30	32	99999	12	99999	99999	99999	99999	99999	70.33	28.67	49.5	156.5	0	0	2.94	3.82	3.63	3.12	3.88	3.25	0	0	0	0	0	0
30	33	99999	13	99999	99999	99999	99999	99999	58.67	28	43.33	603.9	0	0	2.94	3.82	3.63	3.12	3.88	3.25	0	0	0	0	0	0
30	34	99999	14	99999	99999	99999	99999	99999	44.17	14.17	29.17	364.5	0	0	2.94	3.82	3.63	3.12	3.88	3.25	0	0	0	0	0	0
30	35	99999	15	99999	99999	99999	99999	99999	31.5	10.17	20.83	21.2	0	0	2.94	3.82	3.63	3.12	3.88	3.25	0	0	0	0	0	0
30	36	99999	16	99999	99999	99999	99999	99999	67.67	15	41.33	431.6	0	0	2.94	3.82	3.63	3.12	3.88	3.25	0	0	0	0	0	0
30	37	99999	17	99999	99999	99999	99999	99999	43.67	8.17	25.92	65.6	0	0	2.94	3.82	3.63	3.12	3.88	3.25	0	0	0	0	0	0
30	38	99999	18	99999	99999	99999	99999	99999	55.67	15.67	35.67	243	0	0	2.94	3.82	3.63	3.12	3.88	3.25	0	0	0	0	0	0
30	39	99999	19	99999	99999	99999	99999	99999	73.83	15.33	44.58	875.6	0	0	2.94	3.82	3.63	3.12	3.88	3.25	0	0	0	0	0	0
30	40	99999	20	99999	99999	99999	99999	99999	42.17	9	25.58	203.4	0	0	2.94	3.82	3.63	3.12	3.88	3.25	0	0	0	0	0	0
31	1	1	99999	96	60.83	78.42	232.8	89	99999	99999	99999	99999	99999	1	3.81	4.64	3.32	1.92	4.94	4.08	3.81	4.64	3.32	1.92	4.94	4.08
31	2	2	99999	94.83	57.17	76	16.5	284	99999	99999	99999	99999	99999	1	3.81	4.64	3.32	1.92	4.94	4.08	3.81	4.64	3.32	1.92	4.94	4.08
31	3	3	99999	85.17	54.83	70	341.8	155	99999	99999	99999	99999	99999	1	3.81	4.64	3.32	1.92	4.94	4.08	3.81	4.64	3.32	1.92	4.94	4.08
31	4	4	99999	95.5	57.83	76.67	12.7	282	99999	99999	99999	99999	99999	1	3.81	4.64	3.32	1.92	4.94	4.08	3.81	4.64	3.32	1.92	4.94	4.08
31	5	5	99999	99.83	64.5	82.17	1.2	383	99999	99999	99999	99999	99999	1	3.81	4.64	3.32	1.92	4.94	4.08	3.81	4.64	3.32	1.92	4.94	4.08
31	6	6	99999	93.67	61.5	77.58	17.4	252	99999	99999	99999	99999	99999	1	3.81	4.64	3.32	1.92	4.94	4.08	3.81	4.64	3.32	1.92	4.94	4.08
31	7	7	99999	95.17	66	80.58	77.2	291	99999	99999	99999	99999	99999	1	3.81	4.64	3.32	1.92	4.94	4.08	3.81	4.64	3.32	1.92	4.94	4.08
31	8	8	99999	94.5	54.5	74.5	14.8	180	99999	99999	99999	99999	99999	1	3.81	4.64	3.32	1.92	4.94	4.08	3.81	4.64	3.32	1.92	4.94	4.08
31	9	9	99999	84.33	67.33	75.83	11.7	156	99999	99999	99999	99999	99999	1	3.81	4.64	3.32	1.92	4.94	4.08	3.81	4.64	3.32	1.92	4.94	4.08
31	10	10	99999	87.83	42.33	65.08	0	150	99999	99999	99999	99999	99999	1	3.81	4.64	3.32	1.92	4.94	4.08	3.81	4.64	3.32	1.92	4.94	4.08
31	11	11	99999	81	59.17	70.08	14.1	409	99999	99999	99999	99999	99999	1	3.81	4.64	3.32	1.92	4.94	4.08	3.81	4.64	3.32	1.92	4.94	4.08
31	12	12	99999	91.83	63.83	77.83	3.4	236	99999	99999	99999	99999	99999	1	3.81	4.64	3.32	1.92	4.94	4.08	3.81	4.64	3.32	1.92	4.94	4.08
31	13	13	99999	73.67	59	66.33	7.2	420	99999	99999	99999	99999	99999	1	3.81	4.64	3.32	1.92	4.94	4.08	3.81	4.64	3.32	1.92	4.94	4.08
31	14	14	99999	86	69.67	77.83	3	221	99999	99999	99999	99999	99999	1	3.81	4.64	3.32	1.92	4.94	4.08	3.81	4.64	3.32	1.92	4.94	4.08
31	15	15	99999	86.5	65.67	76.08	23.7	471	99999	99999	99999	99999	99999	1	3.81	4.64	3.32	1.92	4.94	4.08	3.81	4.64	3.32	1.92	4.94	4.08
31	16	16	99999	91	69.17	80.08	1001.5	35	99999	99999	99999	99999	99999	1	3.81	4.64	3.32	1.92	4.94	4.08	3.81	4.64	3.32	1.92	4.94	4.08
31	17	17	99999	95.5	76.83	86.17	11.1	438	99999	99999	99999	99999	99999	1	3.81	4.64	3.32	1.92	4.94	4.08	3.81	4.64	3.32	1.92	4.94	4.08
31	18	18	99999	92.17	73.67	82.92	99.2	388	99999	99999	99999	99999	99999	1	3.81	4.64	3.32	1.92	4.94	4.08	3.81	4.64	3.32	1.92	4.94	4.08
31	19	19	99999	93	75.33	84.17	6.7	354	99999	99999	99999	99999	99999	1	3.81	4.64	3.32	1.92	4.94	4.08	3.81	4.64	3.32	1.92	4.94	4.08
31	20	20	99999	95.33	81.33	88.33	16.5	567	99999	99999	99999	99999	99999	1	3.81	4.64	3.32	1.92	4.94	4.08	3.81	4.64	3.32	1.92	4.94	4.08
31	21	99999	1	99999	99999	99999	99999	99999	95.5	39.33	67.42	1	466	1	3.81	4.64	3.32	1.92	4.94	4.08	3.81	4.64	3.32	1.92	4.94	4.08
31	22	99999	2	99999	99999	99999	99999	99999	80	27.67	53.83	33.4	2	1	3.81	4.64	3.32	1.92	4.94	4.08	3.81	4.64	3.32	1.92	4.94	4.08
31	23	99999	3	99999	99999	99999	99999	99999	82.83	40.33	61.58	33.6	223	1	3.81	4.64	3.32	1.92	4.94	4.08	3.81	4.64	3.32	1.92	4.94	4.08
31	24	99999	4	99999	99999	99999	99999	99999	77.5	34.67	56.08	23.4	155	1	3.81	4.64	3.32	1.92	4.94	4.08	3.81	4.64	3.32	1.92	4.94	4.08
31	25	99999	5	99999	99999	99999	99999	99999	55.5	18.83	37.17	30.6	161	1	3.81	4.64	3.32	1.92	4.94	4.08	3.81	4.64	3.32	1.92	4.94	4.08
31	26	99999	6	99999	99999	99999	99999	99999	62	26	44	0	365	1	3.81	4.64	3.32	1.92	4.94	4.08	3.81	4.64	3.32	1.92	4.94	4.08
31	27	99999	7	99999	99999	99999	99999	99999	50.83	17.33	34.08	26.6	186	1	3.81	4.64	3.32	1.92	4.94	4.08	3.81	4.64	3.32	1.92	4.94	4.08
31	28	99999	8	99999	99999	99999	99999	99999	50.83	10.67	30.75	25.2	203	1	3.81	4.64	3.32	1.92	4.94	4.08	3.81	4.64	3.32	1.92	4.94	4.08
31	29	99999	9	99999	99999	99999	99999	99999	38.67	17.17	27.92	20.4	3	1	3.81	4.64	3.32	1.92	4.94	4.08	3.81	4.64	3.32	1.92	4.94	4.08
31	30	99999	10	99999	99999	99999	99999	99999	42.33	17.83	30.08	1	64	1	3.81	4.64	3.32	1.92	4.94	4.08	3.81	4.64	3.32	1.92	4.94	4.08
31	31	99999	11	99999	99999	99999	99999	99999	50.67	30.67	40.67	21.8	270	1	3.81	4.64	3.32	1.92	4.94	4.08	3.81	4.64	3.32	1.92	4.94	4.08
31	32	99999	12	99999	99999	99999	99999	99999	42.17	16.83	29.5	19.3	358	1	3.81	4.64	3.32	1.92	4.94	4.08	3.81	4.64	3.32	1.92	4.94	4.08
31	33	99999	13	99999	99999	99999	99999	99999	36.83	16.5	26.67	7.1	295	1	3.81	4.64	3.32	1.92	4.94	4.08	3.81	4.64	3.32	1.92	4.94	4.08
31	34	99999	14	99999	99999	99999	99999	99999	37.83	15	26.42	3.4	577	1	3.81	4.64	3.32	1.92	4.94	4.08	3.81	4.64	3.32	1.92	4.94	4.08
31	35	99999	15	99999	99999	99999	99999	99999	34.33	8	21.17	20.7	172	1	3.81	4.64	3.32	1.92	4.94	4.08	3.81	4.64	3.32	1.92	4.94	4.08
31	36	99999	16	99999	99999	99999	99999	99999	44.83	11.17	28	101.8	276	1	3.81	4.64	3.32	1.92	4.94	4.08	3.81	4.64	3.32	1.92	4.94	4.08
31	37	99999	17	99999	99999	99999	99999	99999	39.33	10	24.67	17.2	302	1	3.81	4.64	3.32	1.92	4.94	4.08	3.81	4.64	3.32	1.92	4.94	4.08
31	38	99999	18	99999	99999	99999	99999	99999	30	9.83	19.92	231.1	369	1	3.81	4.64	3.32	1.92	4.94	4.08	3.81	4.64	3.32	1.92	4.94	4.08
31	39	99999	19	99999	99999	99999	99999	99999	30.33	6	18.17	14.6	195	1	3.81	4.64	3.32	1.92	4.94	4.08	3.81	4.64	3.32	1.92	4.94	4.08
31	40	99999	20	99999	99999	99999	99999	99999	22.17	5.5	13.83	15.8	398	1	3.81	4.64	3.32	1.92	4.94	4.08	3.81	4.64	3.32	1.92	4.94	4.08
35	1	1	99999	66.83	22.83	44.83	1222	298	99999	99999	99999	99999	99999	1	1.79	2.73	3.37	3.38	2.94	3	1.79	2.73	3.37	3.38	2.94	3
35	2	2	99999	60.33	9.33	34.83	789.8	309	99999	99999	99999	99999	99999	1	1.79	2.73	3.37	3.38	2.94	3	1.79	2.73	3.37	3.38	2.94	3
35	3	3	99999	66.83	22.5	44.67	792	195	99999	99999	99999	99999	99999	1	1.79	2.73	3.37	3.38	2.94	3	1.79	2.73	3.37	3.38	2.94	3
35	4	4	99999	59.17	16.5	37.83	1359.7	272	99999	99999	99999	99999	99999	1	1.79	2.73	3.37	3.38	2.94	3	1.79	2.73	3.37	3.38	2.94	3
35	5	5	99999	38	12.5	25.25	378.7	267	99999	99999	99999	99999	99999	1	1.79	2.73	3.37	3.38	2.94	3	1.79	2.73	3.37	3.38	2.94	3
35	6	6	99999	34	10.33	22.17	925.7	164	99999	99999	99999	99999	99999	1	1.79	2.73	3.37	3.38	2.94	3	1.79	2.73	3.37	3.38	2.94	3
35	7	7	99999	38.5	18.5	28.5	1197.4	154	99999	99999	99999	99999	99999	1	1.79	2.73	3.37	3.38	2.94	3	1.79	2.73	3.37	3.38	2.94	3
35	8	8	99999	50	15.5	32.75	1073.4	177	99999	99999	99999	99999	99999	1	1.79	2.73	3.37	3.38	2.94	3	1.79	2.73	3.37	3.38	2.94	3
35	9	9	99999	46	10.67	28.33	302.9	41	99999	99999	99999	99999	99999	1	1.79	2.73	3.37	3.38	2.94	3	1.79	2.73	3.37	3.38	2.94	3
35	10	10	99999	53.33	12.5	32.92	467	43	99999	99999	99999	99999	99999	1	1.79	2.73	3.37	3.38	2.94	3	1.79	2.73	3.37	3.38	2.94	3
35	11	11	99999	51.5	13	32.25	375.7	236	99999	99999	99999	99999	99999	1	1.79	2.73	3.37	3.38	2.94	3	1.79	2.73	3.37	3.38	2.94	3
35	12	12	99999	50.17	13.5	31.83	926.2	110	99999	99999	99999	99999	99999	1	1.79	2.73	3.37	3.38	2.94	3	1.79	2.73	3.37	3.38	2.94	3
35	13	13	99999	54.5	23.33	38.92	277.6	201	99999	99999	99999	99999	99999	1	1.79	2.73	3.37	3.38	2.94	3	1.79	2.73	3.37	3.38	2.94	3
35	14	14	99999	57.83	23.17	40.5	369.1	117	99999	99999	99999	99999	99999	1	1.79	2.73	3.37	3.38	2.94	3	1.79	2.73	3.37	3.38	2.94	3
35	15	15	99999	56.33	27.33	41.83	659.5	564	99999	99999	99999	99999	99999	1	1.79	2.73	3.37	3.38	2.94	3	1.79	2.73	3.37	3.38	2.94	3
35	16	16	99999	54.83	20.67	37.75	784.8	324	99999	99999	99999	99999	99999	1	1.79	2.73	3.37	3.38	2.94	3	1.79	2.73	3.37	3.38	2.94	3
35	17	17	99999	60.5	27.67	44.08	675.3	191	99999	99999	99999	99999	99999	1	1.79	2.73	3.37	3.38	2.94	3	1.79	2.73	3.37	3.38	2.94	3
35	18	18	99999	56.5	28	42.25	884.8	219	99999	99999	99999	99999	99999	1	1.79	2.73	3.37	3.38	2.94	3	1.79	2.73	3.37	3.38	2.94	3
35	19	19	99999	53.5	24.33	38.92	212.1	357	99999	99999	99999	99999	99999	1	1.79	2.73	3.37	3.38	2.94	3	1.79	2.73	3.37	3.38	2.94	3
35	20	20	99999	62.67	25.83	44.25	552	257	99999	99999	99999	99999	99999	1	1.79	2.73	3.37	3.38	2.94	3	1.79	2.73	3.37	3.38	2.94	3
35	21	99999	1	99999	99999	99999	99999	99999	53.83	25.83	39.83	887.2	276	1	1.79	2.73	3.37	3.38	2.94	3	1.79	2.73	3.37	3.38	2.94	3
35	22	99999	2	99999	99999	99999	99999	99999	62.33	12	37.17	1088.8	82	1	1.79	2.73	3.37	3.38	2.94	3	1.79	2.73	3.37	3.38	2.94	3
35	23	99999	3	99999	99999	99999	99999	99999	75.17	24	49.58	1489.3	98	1	1.79	2.73	3.37	3.38	2.94	3	1.79	2.73	3.37	3.38	2.94	3
35	24	99999	4	99999	99999	99999	99999	99999	68	19.17	43.58	1128.9	73	1	1.79	2.73	3.37	3.38	2.94	3	1.79	2.73	3.37	3.38	2.94	3
35	25	99999	5	99999	99999	99999	99999	99999	66.83	30.83	48.83	1515.3	137	1	1.79	2.73	3.37	3.38	2.94	3	1.79	2.73	3.37	3.38	2.94	3
35	26	99999	6	99999	99999	99999	99999	99999	49.33	15	32.17	1527.1	139	1	1.79	2.73	3.37	3.38	2.94	3	1.79	2.73	3.37	3.38	2.94	3
35	27	99999	7	99999	99999	99999	99999	99999	45.83	11.5	28.67	1911.1	125	1	1.79	2.73	3.37	3.38	2.94	3	1.79	2.73	3.37	3.38	2.94	3
35	28	99999	8	99999	99999	99999	99999	99999	59.33	23	41.17	802.9	112	1	1.79	2.73	3.37	3.38	2.94	3	1.79	2.73	3.37	3.38	2.94	3
35	29	99999	9	99999	99999	99999	99999	99999	57	23.67	40.33	721.1	246	1	1.79	2.73	3.37	3.38	2.94	3	1.79	2.73	3.37	3.38	2.94	3
35	30	99999	10	99999	99999	99999	99999	99999	40.83	11	25.92	595.2	339	1	1.79	2.73	3.37	3.38	2.94	3	1.79	2.73	3.37	3.38	2.94	3
35	31	99999	11	99999	99999	99999	99999	99999	54.83	19.5	37.17	1242.2	315	1	1.79	2.73	3.37	3.38	2.94	3	1.79	2.73	3.37	3.38	2.94	3
35	32	99999	12	99999	99999	99999	99999	99999	30.83	16.17	23.5	601.3	167	1	1.79	2.73	3.37	3.38	2.94	3	1.79	2.73	3.37	3.38	2.94	3
35	33	99999	13	99999	99999	99999	99999	99999	37.33	11.17	24.25	864.9	140	1	1.79	2.73	3.37	3.38	2.94	3	1.79	2.73	3.37	3.38	2.94	3
35	34	99999	14	99999	99999	99999	99999	99999	35.17	8.83	22	793	480	1	1.79	2.73	3.37	3.38	2.94	3	1.79	2.73	3.37	3.38	2.94	3
35	35	99999	15	99999	99999	99999	99999	99999	27.5	12.17	19.83	1125.7	282	1	1.79	2.73	3.37	3.38	2.94	3	1.79	2.73	3.37	3.38	2.94	3
35	36	99999	16	99999	99999	99999	99999	99999	42.5	15.33	28.92	689.3	323	1	1.79	2.73	3.37	3.38	2.94	3	1.79	2.73	3.37	3.38	2.94	3
35	37	99999	17	99999	99999	99999	99999	99999	37.17	7.17	22.17	608.8	223	1	1.79	2.73	3.37	3.38	2.94	3	1.79	2.73	3.37	3.38	2.94	3
35	38	99999	18	99999	99999	99999	99999	99999	34.17	15.17	24.67	1290.5	299	1	1.79	2.73	3.37	3.38	2.94	3	1.79	2.73	3.37	3.38	2.94	3
35	39	99999	19	99999	99999	99999	99999	99999	34.33	11	22.67	94.3	310	1	1.79	2.73	3.37	3.38	2.94	3	1.79	2.73	3.37	3.38	2.94	3
35	40	99999	20	99999	99999	99999	99999	99999	34.17	7	20.58	972.1	254	1	1.79	2.73	3.37	3.38	2.94	3	1.79	2.73	3.37	3.38	2.94	3
36	1	1	99999	69.67	12	40.83	329.1	181	99999	99999	99999	99999	99999	0	2.19	2.64	3.53	3.88	2.06	2.33	0	0	0	0	0	0
36	2	2	99999	68.83	7.17	38	266.7	162	99999	99999	99999	99999	99999	0	2.19	2.64	3.53	3.88	2.06	2.33	0	0	0	0	0	0
36	3	3	99999	71.33	5.5	38.42	8.8	348	99999	99999	99999	99999	99999	0	2.19	2.64	3.53	3.88	2.06	2.33	0	0	0	0	0	0
36	4	4	99999	76.5	12.83	44.67	36.5	302	99999	99999	99999	99999	99999	0	2.19	2.64	3.53	3.88	2.06	2.33	0	0	0	0	0	0
36	5	5	99999	62.33	6.33	34.33	19.8	344	99999	99999	99999	99999	99999	0	2.19	2.64	3.53	3.88	2.06	2.33	0	0	0	0	0	0
36	6	6	99999	67.33	6.83	37.08	15.2	340	99999	99999	99999	99999	99999	0	2.19	2.64	3.53	3.88	2.06	2.33	0	0	0	0	0	0
36	7	7	99999	74.17	3.67	38.92	2.4	294	99999	99999	99999	99999	99999	0	2.19	2.64	3.53	3.88	2.06	2.33	0	0	0	0	0	0
36	8	8	99999	56.5	8	32.25	18.7	207	99999	99999	99999	99999	99999	0	2.19	2.64	3.53	3.88	2.06	2.33	0	0	0	0	0	0
36	9	9	99999	60.33	6.5	33.42	17.5	205	99999	99999	99999	99999	99999	0	2.19	2.64	3.53	3.88	2.06	2.33	0	0	0	0	0	0
36	10	10	99999	69.17	4.17	36.67	28.4	368	99999	99999	99999	99999	99999	0	2.19	2.64	3.53	3.88	2.06	2.33	0	0	0	0	0	0
36	11	11	99999	57.5	6.17	31.83	37.6	267	99999	99999	99999	99999	99999	0	2.19	2.64	3.53	3.88	2.06	2.33	0	0	0	0	0	0
36	12	12	99999	67.67	5.33	36.5	28.6	157	99999	99999	99999	99999	99999	0	2.19	2.64	3.53	3.88	2.06	2.33	0	0	0	0	0	0
36	13	13	99999	64.83	19	41.92	17.8	350	99999	99999	99999	99999	99999	0	2.19	2.64	3.53	3.88	2.06	2.33	0	0	0	0	0	0
36	14	14	99999	58	3	30.5	35.1	308	99999	99999	99999	99999	99999	0	2.19	2.64	3.53	3.88	2.06	2.33	0	0	0	0	0	0
36	15	15	99999	57.33	3.67	30.5	33.8	316	99999	99999	99999	99999	99999	0	2.19	2.64	3.53	3.88	2.06	2.33	0	0	0	0	0	0
36	16	16	99999	60.83	1.83	31.33	9.3	504	99999	99999	99999	99999	99999	0	2.19	2.64	3.53	3.88	2.06	2.33	0	0	0	0	0	0
36	17	17	99999	61.17	1	31.08	30.8	155	99999	99999	99999	99999	99999	0	2.19	2.64	3.53	3.88	2.06	2.33	0	0	0	0	0	0
36	18	18	99999	54.83	1.83	28.33	23	126	99999	99999	99999	99999	99999	0	2.19	2.64	3.53	3.88	2.06	2.33	0	0	0	0	0	0
36	19	19	99999	70.83	2	36.42	45	220	99999	99999	99999	99999	99999	0	2.19	2.64	3.53	3.88	2.06	2.33	0	0	0	0	0	0
36	20	20	99999	58.17	1.17	29.67	40.6	428	99999	99999	99999	99999	99999	0	2.19	2.64	3.53	3.88	2.06	2.33	0	0	0	0	0	0
36	21	99999	1	99999	99999	99999	99999	99999	54.5	.67	27.58	3.3	212	0	2.19	2.64	3.53	3.88	2.06	2.33	0	0	0	0	0	0
36	22	99999	2	99999	99999	99999	99999	99999	53.83	5	29.42	7.2	196	0	2.19	2.64	3.53	3.88	2.06	2.33	0	0	0	0	0	0
36	23	99999	3	99999	99999	99999	99999	99999	62.17	.83	31.5	7.5	282	0	2.19	2.64	3.53	3.88	2.06	2.33	0	0	0	0	0	0
36	24	99999	4	99999	99999	99999	99999	99999	58.33	.83	29.58	14.8	221	0	2.19	2.64	3.53	3.88	2.06	2.33	0	0	0	0	0	0
36	25	99999	5	99999	99999	99999	99999	99999	68.17	1.33	34.75	173	202	0	2.19	2.64	3.53	3.88	2.06	2.33	0	0	0	0	0	0
36	26	99999	6	99999	99999	99999	99999	99999	62.17	1.5	31.83	16.9	179	0	2.19	2.64	3.53	3.88	2.06	2.33	0	0	0	0	0	0
36	27	99999	7	99999	99999	99999	99999	99999	56.83	.5	28.67	15.6	243	0	2.19	2.64	3.53	3.88	2.06	2.33	0	0	0	0	0	0
36	28	99999	8	99999	99999	99999	99999	99999	56	1.67	28.83	15.5	134	0	2.19	2.64	3.53	3.88	2.06	2.33	0	0	0	0	0	0
36	29	99999	9	99999	99999	99999	99999	99999	62.5	1.5	32	43.4	173	0	2.19	2.64	3.53	3.88	2.06	2.33	0	0	0	0	0	0
36	30	99999	10	99999	99999	99999	99999	99999	64.67	1.33	33	10.5	248	0	2.19	2.64	3.53	3.88	2.06	2.33	0	0	0	0	0	0
36	31	99999	11	99999	99999	99999	99999	99999	43.83	1.33	22.58	14.5	84	0	2.19	2.64	3.53	3.88	2.06	2.33	0	0	0	0	0	0
36	32	99999	12	99999	99999	99999	99999	99999	57.67	1	29.33	18.1	280	0	2.19	2.64	3.53	3.88	2.06	2.33	0	0	0	0	0	0
36	33	99999	13	99999	99999	99999	99999	99999	51.5	.67	26.08	47.4	381	0	2.19	2.64	3.53	3.88	2.06	2.33	0	0	0	0	0	0
36	34	99999	14	99999	99999	99999	99999	99999	58.33	1.17	29.75	4.8	243	0	2.19	2.64	3.53	3.88	2.06	2.33	0	0	0	0	0	0
36	35	99999	15	99999	99999	99999	99999	99999	58	.67	29.33	83.5	257	0	2.19	2.64	3.53	3.88	2.06	2.33	0	0	0	0	0	0
36	36	99999	16	99999	99999	99999	99999	99999	42.33	.5	21.42	6.2	244	0	2.19	2.64	3.53	3.88	2.06	2.33	0	0	0	0	0	0
36	37	99999	17	99999	99999	99999	99999	99999	50.33	.83	25.58	14.5	296	0	2.19	2.64	3.53	3.88	2.06	2.33	0	0	0	0	0	0
36	38	99999	18	99999	99999	99999	99999	99999	41	1.17	21.08	23.7	310	0	2.19	2.64	3.53	3.88	2.06	2.33	0	0	0	0	0	0
36	39	99999	19	99999	99999	99999	99999	99999	55.83	.33	28.08	15.5	102	0	2.19	2.64	3.53	3.88	2.06	2.33	0	0	0	0	0	0
36	40	99999	20	99999	99999	99999	99999	99999	55	1.33	28.17	13.2	285	0	2.19	2.64	3.53	3.88	2.06	2.33	0	0	0	0	0	0
38	1	1	99999	75	27.5	51.25	98.8	168	99999	99999	99999	99999	99999	0	1.83	4.27	3.97	3.96	1.38	1.42	0	0	0	0	0	0
38	2	2	99999	65.17	23.67	44.42	371.7	157	99999	99999	99999	99999	99999	0	1.83	4.27	3.97	3.96	1.38	1.42	0	0	0	0	0	0
38	3	3	99999	74	23.5	48.75	594.6	80	99999	99999	99999	99999	99999	0	1.83	4.27	3.97	3.96	1.38	1.42	0	0	0	0	0	0
38	4	4	99999	69	18.33	43.67	53	59	99999	99999	99999	99999	99999	0	1.83	4.27	3.97	3.96	1.38	1.42	0	0	0	0	0	0
38	5	5	99999	60.17	20.5	40.33	169	208	99999	99999	99999	99999	99999	0	1.83	4.27	3.97	3.96	1.38	1.42	0	0	0	0	0	0
38	6	6	99999	62.5	18	40.25	107.2	189	99999	99999	99999	99999	99999	0	1.83	4.27	3.97	3.96	1.38	1.42	0	0	0	0	0	0
38	7	7	99999	55	20.83	37.92	297	272	99999	99999	99999	99999	99999	0	1.83	4.27	3.97	3.96	1.38	1.42	0	0	0	0	0	0
38	8	8	99999	57	21.33	39.17	90.2	62	99999	99999	99999	99999	99999	0	1.83	4.27	3.97	3.96	1.38	1.42	0	0	0	0	0	0
38	9	9	99999	64.5	23.5	44	34.2	224	99999	99999	99999	99999	99999	0	1.83	4.27	3.97	3.96	1.38	1.42	0	0	0	0	0	0
38	10	10	99999	58.83	24	41.42	936.9	26	99999	99999	99999	99999	99999	0	1.83	4.27	3.97	3.96	1.38	1.42	0	0	0	0	0	0
38	11	11	99999	59.17	16.83	38	140.9	245	99999	99999	99999	99999	99999	0	1.83	4.27	3.97	3.96	1.38	1.42	0	0	0	0	0	0
38	12	12	99999	62	16.5	39.25	270	92	99999	99999	99999	99999	99999	0	1.83	4.27	3.97	3.96	1.38	1.42	0	0	0	0	0	0
38	13	13	99999	56.83	20.33	38.58	608.3	158	99999	99999	99999	99999	99999	0	1.83	4.27	3.97	3.96	1.38	1.42	0	0	0	0	0	0
38	14	14	99999	57.67	15	36.33	55.5	133	99999	99999	99999	99999	99999	0	1.83	4.27	3.97	3.96	1.38	1.42	0	0	0	0	0	0
38	15	15	99999	53.5	17.17	35.33	83.4	211	99999	99999	99999	99999	99999	0	1.83	4.27	3.97	3.96	1.38	1.42	0	0	0	0	0	0
38	16	16	99999	78.5	18.67	48.58	129.9	309	99999	99999	99999	99999	99999	0	1.83	4.27	3.97	3.96	1.38	1.42	0	0	0	0	0	0
38	17	17	99999	64.67	20.17	42.42	32.9	58	99999	99999	99999	99999	99999	0	1.83	4.27	3.97	3.96	1.38	1.42	0	0	0	0	0	0
38	18	18	99999	56.83	20.17	38.5	75.1	192	99999	99999	99999	99999	99999	0	1.83	4.27	3.97	3.96	1.38	1.42	0	0	0	0	0	0
38	19	19	99999	65.17	15.33	40.25	353.5	130	99999	99999	99999	99999	99999	0	1.83	4.27	3.97	3.96	1.38	1.42	0	0	0	0	0	0
38	20	20	99999	73	15	44	108.5	41	99999	99999	99999	99999	99999	0	1.83	4.27	3.97	3.96	1.38	1.42	0	0	0	0	0	0
38	21	99999	1	99999	99999	99999	99999	99999	65.67	23.33	44.5	887.5	180	0	1.83	4.27	3.97	3.96	1.38	1.42	0	0	0	0	0	0
38	22	99999	2	99999	99999	99999	99999	99999	68.33	18.67	43.5	108.2	183	0	1.83	4.27	3.97	3.96	1.38	1.42	0	0	0	0	0	0
38	23	99999	3	99999	99999	99999	99999	99999	57.33	16	36.67	95	34	0	1.83	4.27	3.97	3.96	1.38	1.42	0	0	0	0	0	0
38	24	99999	4	99999	99999	99999	99999	99999	70.33	15	42.67	88.8	152	0	1.83	4.27	3.97	3.96	1.38	1.42	0	0	0	0	0	0
38	25	99999	5	99999	99999	99999	99999	99999	72.17	14.83	43.5	462.8	213	0	1.83	4.27	3.97	3.96	1.38	1.42	0	0	0	0	0	0
38	26	99999	6	99999	99999	99999	99999	99999	51.33	25.83	38.58	144.6	137	0	1.83	4.27	3.97	3.96	1.38	1.42	0	0	0	0	0	0
38	27	99999	7	99999	99999	99999	99999	99999	64.33	17.67	41	458.6	123	0	1.83	4.27	3.97	3.96	1.38	1.42	0	0	0	0	0	0
38	28	99999	8	99999	99999	99999	99999	99999	70	24.33	47.17	162	56	0	1.83	4.27	3.97	3.96	1.38	1.42	0	0	0	0	0	0
38	29	99999	9	99999	99999	99999	99999	99999	53.83	17.67	35.75	689	173	0	1.83	4.27	3.97	3.96	1.38	1.42	0	0	0	0	0	0
38	30	99999	10	99999	99999	99999	99999	99999	50.17	19.67	34.92	601.2	116	0	1.83	4.27	3.97	3.96	1.38	1.42	0	0	0	0	0	0
38	31	99999	11	99999	99999	99999	99999	99999	72	20.83	46.42	26	27	0	1.83	4.27	3.97	3.96	1.38	1.42	0	0	0	0	0	0
38	32	99999	12	99999	99999	99999	99999	99999	65.5	13.67	39.58	129.6	137	0	1.83	4.27	3.97	3.96	1.38	1.42	0	0	0	0	0	0
38	33	99999	13	99999	99999	99999	99999	99999	74	15.33	44.67	90.4	205	0	1.83	4.27	3.97	3.96	1.38	1.42	0	0	0	0	0	0
38	34	99999	14	99999	99999	99999	99999	99999	73	17.83	45.42	251.7	150	0	1.83	4.27	3.97	3.96	1.38	1.42	0	0	0	0	0	0
38	35	99999	15	99999	99999	99999	99999	99999	67.83	13.33	40.58	580.2	248	0	1.83	4.27	3.97	3.96	1.38	1.42	0	0	0	0	0	0
38	36	99999	16	99999	99999	99999	99999	99999	56	11.17	33.58	143.2	255	0	1.83	4.27	3.97	3.96	1.38	1.42	0	0	0	0	0	0
38	37	99999	17	99999	99999	99999	99999	99999	75.33	15.83	45.58	37.3	281	0	1.83	4.27	3.97	3.96	1.38	1.42	0	0	0	0	0	0
38	38	99999	18	99999	99999	99999	99999	99999	72	12.33	42.17	454.1	107	0	1.83	4.27	3.97	3.96	1.38	1.42	0	0	0	0	0	0
38	39	99999	19	99999	99999	99999	99999	99999	58	20.83	39.42	474.9	328	0	1.83	4.27	3.97	3.96	1.38	1.42	0	0	0	0	0	0
38	40	99999	20	99999	99999	99999	99999	99999	75.67	13.17	44.42	239.7	112	0	1.83	4.27	3.97	3.96	1.38	1.42	0	0	0	0	0	0
40	1	1	99999	79.33	55.83	67.58	1820.8	52	99999	99999	99999	99999	99999	0	3.52	4.27	3.76	3.15	4.38	4.58	0	0	0	0	0	0
40	2	2	99999	68.67	61.17	64.92	1165.1	83	99999	99999	99999	99999	99999	0	3.52	4.27	3.76	3.15	4.38	4.58	0	0	0	0	0	0
40	3	3	99999	63.33	47.17	55.25	1880.2	68	99999	99999	99999	99999	99999	0	3.52	4.27	3.76	3.15	4.38	4.58	0	0	0	0	0	0
40	4	4	99999	60.67	32.33	46.5	763.6	68	99999	99999	99999	99999	99999	0	3.52	4.27	3.76	3.15	4.38	4.58	0	0	0	0	0	0
40	5	5	99999	64.67	37	50.83	791.3	92	99999	99999	99999	99999	99999	0	3.52	4.27	3.76	3.15	4.38	4.58	0	0	0	0	0	0
40	6	6	99999	68.33	31.67	50	1131.2	19	99999	99999	99999	99999	99999	0	3.52	4.27	3.76	3.15	4.38	4.58	0	0	0	0	0	0
40	7	7	99999	63	25.5	44.25	826.5	129	99999	99999	99999	99999	99999	0	3.52	4.27	3.76	3.15	4.38	4.58	0	0	0	0	0	0
40	8	8	99999	72.33	29.33	50.83	245.7	149	99999	99999	99999	99999	99999	0	3.52	4.27	3.76	3.15	4.38	4.58	0	0	0	0	0	0
40	9	9	99999	70	29.83	49.92	107.6	170	99999	99999	99999	99999	99999	0	3.52	4.27	3.76	3.15	4.38	4.58	0	0	0	0	0	0
40	10	10	99999	74.17	25.33	49.75	563.3	196	99999	99999	99999	99999	99999	0	3.52	4.27	3.76	3.15	4.38	4.58	0	0	0	0	0	0
40	11	11	99999	67.17	20.5	43.83	127.9	247	99999	99999	99999	99999	99999	0	3.52	4.27	3.76	3.15	4.38	4.58	0	0	0	0	0	0
40	12	12	99999	74.67	24.83	49.75	134.4	183	99999	99999	99999	99999	99999	0	3.52	4.27	3.76	3.15	4.38	4.58	0	0	0	0	0	0
40	13	13	99999	81	16.67	48.83	70.5	215	99999	99999	99999	99999	99999	0	3.52	4.27	3.76	3.15	4.38	4.58	0	0	0	0	0	0
40	14	14	99999	79.17	15.33	47.25	206.5	179	99999	99999	99999	99999	99999	0	3.52	4.27	3.76	3.15	4.38	4.58	0	0	0	0	0	0
40	15	15	99999	66.5	24.17	45.33	66.3	265	99999	99999	99999	99999	99999	0	3.52	4.27	3.76	3.15	4.38	4.58	0	0	0	0	0	0
40	16	16	99999	77.83	26.17	52	161.2	168	99999	99999	99999	99999	99999	0	3.52	4.27	3.76	3.15	4.38	4.58	0	0	0	0	0	0
40	17	17	99999	73.67	21.17	47.42	1040.9	63	99999	99999	99999	99999	99999	0	3.52	4.27	3.76	3.15	4.38	4.58	0	0	0	0	0	0
40	18	18	99999	77.5	15.17	46.33	673.3	87	99999	99999	99999	99999	99999	0	3.52	4.27	3.76	3.15	4.38	4.58	0	0	0	0	0	0
40	19	19	99999	74.17	23.67	48.92	409.7	45	99999	99999	99999	99999	99999	0	3.52	4.27	3.76	3.15	4.38	4.58	0	0	0	0	0	0
40	20	20	99999	78.5	15.67	47.08	883.6	0	99999	99999	99999	99999	99999	0	3.52	4.27	3.76	3.15	4.38	4.58	0	0	0	0	0	0
40	21	99999	1	99999	99999	99999	99999	99999	76	32.33	54.17	993.4	118	0	3.52	4.27	3.76	3.15	4.38	4.58	0	0	0	0	0	0
40	22	99999	2	99999	99999	99999	99999	99999	66.17	15	40.58	87.6	131	0	3.52	4.27	3.76	3.15	4.38	4.58	0	0	0	0	0	0
40	23	99999	3	99999	99999	99999	99999	99999	75.67	14	44.83	6.4	206	0	3.52	4.27	3.76	3.15	4.38	4.58	0	0	0	0	0	0
40	24	99999	4	99999	99999	99999	99999	99999	63.83	10.33	37.08	398.3	163	0	3.52	4.27	3.76	3.15	4.38	4.58	0	0	0	0	0	0
40	25	99999	5	99999	99999	99999	99999	99999	68.67	31	49.83	349.6	162	0	3.52	4.27	3.76	3.15	4.38	4.58	0	0	0	0	0	0
40	26	99999	6	99999	99999	99999	99999	99999	74.5	26.83	50.67	77.5	196	0	3.52	4.27	3.76	3.15	4.38	4.58	0	0	0	0	0	0
40	27	99999	7	99999	99999	99999	99999	99999	82.83	21	51.92	105.6	118	0	3.52	4.27	3.76	3.15	4.38	4.58	0	0	0	0	0	0
40	28	99999	8	99999	99999	99999	99999	99999	78.17	17.67	47.92	11.1	156	0	3.52	4.27	3.76	3.15	4.38	4.58	0	0	0	0	0	0
40	29	99999	9	99999	99999	99999	99999	99999	75.17	35.5	55.33	200.2	203	0	3.52	4.27	3.76	3.15	4.38	4.58	0	0	0	0	0	0
40	30	99999	10	99999	99999	99999	99999	99999	82.33	30.17	56.25	6.8	145	0	3.52	4.27	3.76	3.15	4.38	4.58	0	0	0	0	0	0
40	31	99999	11	99999	99999	99999	99999	99999	79	20	49.5	12	210	0	3.52	4.27	3.76	3.15	4.38	4.58	0	0	0	0	0	0
40	32	99999	12	99999	99999	99999	99999	99999	83.17	14.33	48.75	146.7	165	0	3.52	4.27	3.76	3.15	4.38	4.58	0	0	0	0	0	0
40	33	99999	13	99999	99999	99999	99999	99999	82.67	31.83	57.25	406.8	185	0	3.52	4.27	3.76	3.15	4.38	4.58	0	0	0	0	0	0
40	34	99999	14	99999	99999	99999	99999	99999	74.33	17	45.67	585	135	0	3.52	4.27	3.76	3.15	4.38	4.58	0	0	0	0	0	0
40	35	99999	15	99999	99999	99999	99999	99999	80.67	42	61.33	43.7	336	0	3.52	4.27	3.76	3.15	4.38	4.58	0	0	0	0	0	0
40	36	99999	16	99999	99999	99999	99999	99999	78.33	58.67	68.5	48.2	301	0	3.52	4.27	3.76	3.15	4.38	4.58	0	0	0	0	0	0
40	37	99999	17	99999	99999	99999	99999	99999	88	58.83	73.42	67.6	190	0	3.52	4.27	3.76	3.15	4.38	4.58	0	0	0	0	0	0
40	38	99999	18	99999	99999	99999	99999	99999	84.5	60.33	72.42	43.5	407	0	3.52	4.27	3.76	3.15	4.38	4.58	0	0	0	0	0	0
40	39	99999	19	99999	99999	99999	99999	99999	79.83	56.67	68.25	40	222	0	3.52	4.27	3.76	3.15	4.38	4.58	0	0	0	0	0	0
40	40	99999	20	99999	99999	99999	99999	99999	81.17	59.5	70.33	52.7	126	0	3.52	4.27	3.76	3.15	4.38	4.58	0	0	0	0	0	0
41	1	1	99999	31.83	29.5	30.67	1118.6	24	99999	99999	99999	99999	99999	1	2.71	3.09	3.13	2.92	3.5	2.25	2.71	3.09	3.13	2.92	3.5	2.25
41	2	2	99999	36.5	13.83	25.17	1383.4	24	99999	99999	99999	99999	99999	1	2.71	3.09	3.13	2.92	3.5	2.25	2.71	3.09	3.13	2.92	3.5	2.25
41	3	3	99999	40.5	16.67	28.58	1094.2	56	99999	99999	99999	99999	99999	1	2.71	3.09	3.13	2.92	3.5	2.25	2.71	3.09	3.13	2.92	3.5	2.25
41	4	4	99999	20.83	18.83	19.83	841.1	56	99999	99999	99999	99999	99999	1	2.71	3.09	3.13	2.92	3.5	2.25	2.71	3.09	3.13	2.92	3.5	2.25
41	5	5	99999	31.5	32.33	31.92	866.5	70	99999	99999	99999	99999	99999	1	2.71	3.09	3.13	2.92	3.5	2.25	2.71	3.09	3.13	2.92	3.5	2.25
41	6	6	99999	42	32.67	37.33	902.5	105	99999	99999	99999	99999	99999	1	2.71	3.09	3.13	2.92	3.5	2.25	2.71	3.09	3.13	2.92	3.5	2.25
41	7	7	99999	48	35.17	41.58	253.6	96	99999	99999	99999	99999	99999	1	2.71	3.09	3.13	2.92	3.5	2.25	2.71	3.09	3.13	2.92	3.5	2.25
41	8	8	99999	41.17	30	35.58	835.6	81	99999	99999	99999	99999	99999	1	2.71	3.09	3.13	2.92	3.5	2.25	2.71	3.09	3.13	2.92	3.5	2.25
41	9	9	99999	35.17	26.5	30.83	374.9	206	99999	99999	99999	99999	99999	1	2.71	3.09	3.13	2.92	3.5	2.25	2.71	3.09	3.13	2.92	3.5	2.25
41	10	10	99999	51.17	26.67	38.92	902.4	101	99999	99999	99999	99999	99999	1	2.71	3.09	3.13	2.92	3.5	2.25	2.71	3.09	3.13	2.92	3.5	2.25
41	11	11	99999	33.33	23	28.17	1509.5	45	99999	99999	99999	99999	99999	1	2.71	3.09	3.13	2.92	3.5	2.25	2.71	3.09	3.13	2.92	3.5	2.25
41	12	12	99999	35.17	17.33	26.25	169.3	101	99999	99999	99999	99999	99999	1	2.71	3.09	3.13	2.92	3.5	2.25	2.71	3.09	3.13	2.92	3.5	2.25
41	13	13	99999	45.17	23.17	34.17	1060.6	110	99999	99999	99999	99999	99999	1	2.71	3.09	3.13	2.92	3.5	2.25	2.71	3.09	3.13	2.92	3.5	2.25
41	14	14	99999	30.17	14.17	22.17	948.5	129	99999	99999	99999	99999	99999	1	2.71	3.09	3.13	2.92	3.5	2.25	2.71	3.09	3.13	2.92	3.5	2.25
41	15	15	99999	55.67	22.5	39.08	824	63	99999	99999	99999	99999	99999	1	2.71	3.09	3.13	2.92	3.5	2.25	2.71	3.09	3.13	2.92	3.5	2.25
41	16	16	99999	56.83	24.83	40.83	1062.4	104	99999	99999	99999	99999	99999	1	2.71	3.09	3.13	2.92	3.5	2.25	2.71	3.09	3.13	2.92	3.5	2.25
41	17	17	99999	52	27.33	39.67	1101.6	73	99999	99999	99999	99999	99999	1	2.71	3.09	3.13	2.92	3.5	2.25	2.71	3.09	3.13	2.92	3.5	2.25
41	18	18	99999	55	28.17	41.58	737.1	179	99999	99999	99999	99999	99999	1	2.71	3.09	3.13	2.92	3.5	2.25	2.71	3.09	3.13	2.92	3.5	2.25
41	19	19	99999	37.83	16.83	27.33	346.7	42	99999	99999	99999	99999	99999	1	2.71	3.09	3.13	2.92	3.5	2.25	2.71	3.09	3.13	2.92	3.5	2.25
41	20	20	99999	47	36	41.5	1286.7	0	99999	99999	99999	99999	99999	1	2.71	3.09	3.13	2.92	3.5	2.25	2.71	3.09	3.13	2.92	3.5	2.25
41	21	99999	1	99999	99999	99999	99999	99999	47	37.17	42.08	1168.8	108	1	2.71	3.09	3.13	2.92	3.5	2.25	2.71	3.09	3.13	2.92	3.5	2.25
41	22	99999	2	99999	99999	99999	99999	99999	99999	99999	99999	987.5	20	1	2.71	3.09	3.13	2.92	3.5	2.25	2.71	3.09	3.13	2.92	3.5	2.25
41	23	99999	3	99999	99999	99999	99999	99999	51	24	37.5	330.2	14	1	2.71	3.09	3.13	2.92	3.5	2.25	2.71	3.09	3.13	2.92	3.5	2.25
41	24	99999	4	99999	99999	99999	99999	99999	44.83	35.17	40	772.1	134	1	2.71	3.09	3.13	2.92	3.5	2.25	2.71	3.09	3.13	2.92	3.5	2.25
41	25	99999	5	99999	99999	99999	99999	99999	54.17	27.17	40.67	919.5	0	1	2.71	3.09	3.13	2.92	3.5	2.25	2.71	3.09	3.13	2.92	3.5	2.25
41	26	99999	6	99999	99999	99999	99999	99999	44.67	32.17	38.42	611.8	0	1	2.71	3.09	3.13	2.92	3.5	2.25	2.71	3.09	3.13	2.92	3.5	2.25
41	27	99999	7	99999	99999	99999	99999	99999	38.33	32	35.17	398.7	0	1	2.71	3.09	3.13	2.92	3.5	2.25	2.71	3.09	3.13	2.92	3.5	2.25
41	28	99999	8	99999	99999	99999	99999	99999	45.17	37.67	41.42	1402	0	1	2.71	3.09	3.13	2.92	3.5	2.25	2.71	3.09	3.13	2.92	3.5	2.25
41	29	99999	9	99999	99999	99999	99999	99999	43.5	40.83	42.17	835.2	0	1	2.71	3.09	3.13	2.92	3.5	2.25	2.71	3.09	3.13	2.92	3.5	2.25
41	30	99999	10	99999	99999	99999	99999	99999	40.5	33.83	37.17	856.2	0	1	2.71	3.09	3.13	2.92	3.5	2.25	2.71	3.09	3.13	2.92	3.5	2.25
41	31	99999	11	99999	99999	99999	99999	99999	51.83	16.67	34.25	1085.8	0	1	2.71	3.09	3.13	2.92	3.5	2.25	2.71	3.09	3.13	2.92	3.5	2.25
41	32	99999	12	99999	99999	99999	99999	99999	54.17	45	49.58	1137.6	0	1	2.71	3.09	3.13	2.92	3.5	2.25	2.71	3.09	3.13	2.92	3.5	2.25
41	33	99999	13	99999	99999	99999	99999	99999	42.33	26.5	34.42	881.6	0	1	2.71	3.09	3.13	2.92	3.5	2.25	2.71	3.09	3.13	2.92	3.5	2.25
41	34	99999	14	99999	99999	99999	99999	99999	48.83	37.83	43.33	1112.7	0	1	2.71	3.09	3.13	2.92	3.5	2.25	2.71	3.09	3.13	2.92	3.5	2.25
41	35	99999	15	99999	99999	99999	99999	99999	42.83	37.83	40.33	960.2	0	1	2.71	3.09	3.13	2.92	3.5	2.25	2.71	3.09	3.13	2.92	3.5	2.25
41	36	99999	16	99999	99999	99999	99999	99999	53.17	32.33	42.75	1046.9	0	1	2.71	3.09	3.13	2.92	3.5	2.25	2.71	3.09	3.13	2.92	3.5	2.25
41	37	99999	17	99999	99999	99999	99999	99999	54.17	38	46.08	1958.4	35	1	2.71	3.09	3.13	2.92	3.5	2.25	2.71	3.09	3.13	2.92	3.5	2.25
41	38	99999	18	99999	99999	99999	99999	99999	48.5	33	40.75	918.7	47	1	2.71	3.09	3.13	2.92	3.5	2.25	2.71	3.09	3.13	2.92	3.5	2.25
41	39	99999	19	99999	99999	99999	99999	99999	51.17	30.83	41	1048	5	1	2.71	3.09	3.13	2.92	3.5	2.25	2.71	3.09	3.13	2.92	3.5	2.25
41	40	99999	20	99999	99999	99999	99999	99999	52.67	33.33	43	1133.9	59	1	2.71	3.09	3.13	2.92	3.5	2.25	2.71	3.09	3.13	2.92	3.5	2.25
42	1	1	99999	50.17	0	25.08	217.6	6	99999	99999	99999	99999	99999	0	2	3.36	3.61	2.65	1.75	3.17	0	0	0	0	0	0
42	2	2	99999	47.5	6.5	27	135.8	15	99999	99999	99999	99999	99999	0	2	3.36	3.61	2.65	1.75	3.17	0	0	0	0	0	0
42	3	3	99999	28	9.5	18.75	266	17	99999	99999	99999	99999	99999	0	2	3.36	3.61	2.65	1.75	3.17	0	0	0	0	0	0
42	4	4	99999	66.67	5.33	36	257.9	12	99999	99999	99999	99999	99999	0	2	3.36	3.61	2.65	1.75	3.17	0	0	0	0	0	0
42	5	5	99999	57.5	4.5	31	189.6	14	99999	99999	99999	99999	99999	0	2	3.36	3.61	2.65	1.75	3.17	0	0	0	0	0	0
42	6	6	99999	53	4.67	28.83	195.9	0	99999	99999	99999	99999	99999	0	2	3.36	3.61	2.65	1.75	3.17	0	0	0	0	0	0
42	7	7	99999	56	.33	28.17	187.1	0	99999	99999	99999	99999	99999	0	2	3.36	3.61	2.65	1.75	3.17	0	0	0	0	0	0
42	8	8	99999	42.5	1	21.75	289.9	14	99999	99999	99999	99999	99999	0	2	3.36	3.61	2.65	1.75	3.17	0	0	0	0	0	0
42	9	9	99999	49.5	3	26.25	433.9	16	99999	99999	99999	99999	99999	0	2	3.36	3.61	2.65	1.75	3.17	0	0	0	0	0	0
42	10	10	99999	25.33	2	13.67	319.9	0	99999	99999	99999	99999	99999	0	2	3.36	3.61	2.65	1.75	3.17	0	0	0	0	0	0
42	11	11	99999	44.67	7	25.83	426.3	4	99999	99999	99999	99999	99999	0	2	3.36	3.61	2.65	1.75	3.17	0	0	0	0	0	0
42	12	12	99999	39.5	4.5	22	173.5	4	99999	99999	99999	99999	99999	0	2	3.36	3.61	2.65	1.75	3.17	0	0	0	0	0	0
42	13	13	99999	43.33	5	24.17	397	11	99999	99999	99999	99999	99999	0	2	3.36	3.61	2.65	1.75	3.17	0	0	0	0	0	0
42	14	14	99999	23.83	5.33	14.58	101.3	6	99999	99999	99999	99999	99999	0	2	3.36	3.61	2.65	1.75	3.17	0	0	0	0	0	0
42	15	15	99999	30.67	3.33	17	264.8	11	99999	99999	99999	99999	99999	0	2	3.36	3.61	2.65	1.75	3.17	0	0	0	0	0	0
42	16	16	99999	30.83	2.83	16.83	133.9	0	99999	99999	99999	99999	99999	0	2	3.36	3.61	2.65	1.75	3.17	0	0	0	0	0	0
42	17	17	99999	30.83	5.83	18.33	178.9	9	99999	99999	99999	99999	99999	0	2	3.36	3.61	2.65	1.75	3.17	0	0	0	0	0	0
42	18	18	99999	22.5	5.67	14.08	191.4	10	99999	99999	99999	99999	99999	0	2	3.36	3.61	2.65	1.75	3.17	0	0	0	0	0	0
42	19	19	99999	17.67	6.5	12.08	283.5	28	99999	99999	99999	99999	99999	0	2	3.36	3.61	2.65	1.75	3.17	0	0	0	0	0	0
42	20	20	99999	22.33	2	12.17	209.5	2	99999	99999	99999	99999	99999	0	2	3.36	3.61	2.65	1.75	3.17	0	0	0	0	0	0
42	21	99999	1	99999	99999	99999	99999	99999	4.67	5	4.83	306.2	2	0	2	3.36	3.61	2.65	1.75	3.17	0	0	0	0	0	0
42	22	99999	2	99999	99999	99999	99999	99999	32.83	5.17	19	589.6	9	0	2	3.36	3.61	2.65	1.75	3.17	0	0	0	0	0	0
42	23	99999	3	99999	99999	99999	99999	99999	19.33	4.17	11.75	81.4	19	0	2	3.36	3.61	2.65	1.75	3.17	0	0	0	0	0	0
42	24	99999	4	99999	99999	99999	99999	99999	17.33	8.5	12.92	281.4	0	0	2	3.36	3.61	2.65	1.75	3.17	0	0	0	0	0	0
42	25	99999	5	99999	99999	99999	99999	99999	13.33	5.33	9.33	357.3	16	0	2	3.36	3.61	2.65	1.75	3.17	0	0	0	0	0	0
42	26	99999	6	99999	99999	99999	99999	99999	9.5	3.83	6.67	345.5	8	0	2	3.36	3.61	2.65	1.75	3.17	0	0	0	0	0	0
42	27	99999	7	99999	99999	99999	99999	99999	17.67	7.17	12.42	538.3	17	0	2	3.36	3.61	2.65	1.75	3.17	0	0	0	0	0	0
42	28	99999	8	99999	99999	99999	99999	99999	10.5	7.67	9.08	420.9	2	0	2	3.36	3.61	2.65	1.75	3.17	0	0	0	0	0	0
42	29	99999	9	99999	99999	99999	99999	99999	16	5.67	10.83	651	29	0	2	3.36	3.61	2.65	1.75	3.17	0	0	0	0	0	0
42	30	99999	10	99999	99999	99999	99999	99999	37	4.83	20.92	1632.2	40	0	2	3.36	3.61	2.65	1.75	3.17	0	0	0	0	0	0
42	31	99999	11	99999	99999	99999	99999	99999	99999	99999	99999	687.9	39	0	2	3.36	3.61	2.65	1.75	3.17	0	0	0	0	0	0
42	32	99999	12	99999	99999	99999	99999	99999	43	9.67	26.33	817.3	17	0	2	3.36	3.61	2.65	1.75	3.17	0	0	0	0	0	0
42	33	99999	13	99999	99999	99999	99999	99999	41	5.83	23.42	172.8	34	0	2	3.36	3.61	2.65	1.75	3.17	0	0	0	0	0	0
42	34	99999	14	99999	99999	99999	99999	99999	31.17	7.83	19.5	148.1	103	0	2	3.36	3.61	2.65	1.75	3.17	0	0	0	0	0	0
42	35	99999	15	99999	99999	99999	99999	99999	39.17	5.83	22.5	637.6	88	0	2	3.36	3.61	2.65	1.75	3.17	0	0	0	0	0	0
42	36	99999	16	99999	99999	99999	99999	99999	50.33	8.83	29.58	483	8	0	2	3.36	3.61	2.65	1.75	3.17	0	0	0	0	0	0
42	37	99999	17	99999	99999	99999	99999	99999	99999	99999	99999	377.9	67	0	2	3.36	3.61	2.65	1.75	3.17	0	0	0	0	0	0
42	38	99999	18	99999	99999	99999	99999	99999	42.83	4.83	23.83	190.5	0	0	2	3.36	3.61	2.65	1.75	3.17	0	0	0	0	0	0
42	39	99999	19	99999	99999	99999	99999	99999	66.5	5.33	35.92	1132.5	20	0	2	3.36	3.61	2.65	1.75	3.17	0	0	0	0	0	0
42	40	99999	20	99999	99999	99999	99999	99999	45	7.33	26.17	605.5	79	0	2	3.36	3.61	2.65	1.75	3.17	0	0	0	0	0	0
43	1	1	99999	71.67	26.67	49.17	263.8	150	99999	99999	99999	99999	99999	1	2.77	3.45	3.71	3.35	3.13	3.33	2.77	3.45	3.71	3.35	3.13	3.33
43	2	2	99999	77.5	29.33	53.42	253.8	368	99999	99999	99999	99999	99999	1	2.77	3.45	3.71	3.35	3.13	3.33	2.77	3.45	3.71	3.35	3.13	3.33
43	3	3	99999	56.67	29.67	43.17	552.5	211	99999	99999	99999	99999	99999	1	2.77	3.45	3.71	3.35	3.13	3.33	2.77	3.45	3.71	3.35	3.13	3.33
43	4	4	99999	66	25	45.5	123.7	225	99999	99999	99999	99999	99999	1	2.77	3.45	3.71	3.35	3.13	3.33	2.77	3.45	3.71	3.35	3.13	3.33
43	5	5	99999	70.83	30.33	50.58	120.1	297	99999	99999	99999	99999	99999	1	2.77	3.45	3.71	3.35	3.13	3.33	2.77	3.45	3.71	3.35	3.13	3.33
43	6	6	99999	63.67	22	42.83	118.6	345	99999	99999	99999	99999	99999	1	2.77	3.45	3.71	3.35	3.13	3.33	2.77	3.45	3.71	3.35	3.13	3.33
43	7	7	99999	68.67	31.5	50.08	383	193	99999	99999	99999	99999	99999	1	2.77	3.45	3.71	3.35	3.13	3.33	2.77	3.45	3.71	3.35	3.13	3.33
43	8	8	99999	77.33	37.17	57.25	173.7	24	99999	99999	99999	99999	99999	1	2.77	3.45	3.71	3.35	3.13	3.33	2.77	3.45	3.71	3.35	3.13	3.33
43	9	9	99999	81.83	38.67	60.25	915	77	99999	99999	99999	99999	99999	1	2.77	3.45	3.71	3.35	3.13	3.33	2.77	3.45	3.71	3.35	3.13	3.33
43	10	10	99999	77.17	36.5	56.83	420.5	196	99999	99999	99999	99999	99999	1	2.77	3.45	3.71	3.35	3.13	3.33	2.77	3.45	3.71	3.35	3.13	3.33
43	11	11	99999	80.33	54.17	67.25	603.1	244	99999	99999	99999	99999	99999	1	2.77	3.45	3.71	3.35	3.13	3.33	2.77	3.45	3.71	3.35	3.13	3.33
43	12	12	99999	79.67	41.17	60.42	1063.5	359	99999	99999	99999	99999	99999	1	2.77	3.45	3.71	3.35	3.13	3.33	2.77	3.45	3.71	3.35	3.13	3.33
43	13	13	99999	37.5	37.5	37.5	21.3	422	99999	99999	99999	99999	99999	1	2.77	3.45	3.71	3.35	3.13	3.33	2.77	3.45	3.71	3.35	3.13	3.33
43	14	14	99999	68.83	58.33	63.58	816.6	225	99999	99999	99999	99999	99999	1	2.77	3.45	3.71	3.35	3.13	3.33	2.77	3.45	3.71	3.35	3.13	3.33
43	15	15	99999	66	62.17	64.08	2419.3	72	99999	99999	99999	99999	99999	1	2.77	3.45	3.71	3.35	3.13	3.33	2.77	3.45	3.71	3.35	3.13	3.33
43	16	16	99999	53.17	54.67	53.92	2061.9	47	99999	99999	99999	99999	99999	1	2.77	3.45	3.71	3.35	3.13	3.33	2.77	3.45	3.71	3.35	3.13	3.33
43	17	17	99999	20.83	54.83	37.83	1984	31	99999	99999	99999	99999	99999	1	2.77	3.45	3.71	3.35	3.13	3.33	2.77	3.45	3.71	3.35	3.13	3.33
43	18	18	99999	47.5	60.83	54.17	484.8	387	99999	99999	99999	99999	99999	1	2.77	3.45	3.71	3.35	3.13	3.33	2.77	3.45	3.71	3.35	3.13	3.33
43	19	19	99999	52.17	47.33	49.75	844.2	73	99999	99999	99999	99999	99999	1	2.77	3.45	3.71	3.35	3.13	3.33	2.77	3.45	3.71	3.35	3.13	3.33
43	20	20	99999	55.5	41	48.25	819	203	99999	99999	99999	99999	99999	1	2.77	3.45	3.71	3.35	3.13	3.33	2.77	3.45	3.71	3.35	3.13	3.33
43	21	99999	1	99999	99999	99999	99999	99999	57.17	41.17	49.17	26.5	168	1	2.77	3.45	3.71	3.35	3.13	3.33	2.77	3.45	3.71	3.35	3.13	3.33
43	22	99999	2	99999	99999	99999	99999	99999	54.5	45.17	49.83	156.2	212	1	2.77	3.45	3.71	3.35	3.13	3.33	2.77	3.45	3.71	3.35	3.13	3.33
43	23	99999	3	99999	99999	99999	99999	99999	27.67	25.17	26.42	302	281	1	2.77	3.45	3.71	3.35	3.13	3.33	2.77	3.45	3.71	3.35	3.13	3.33
43	24	99999	4	99999	99999	99999	99999	99999	49.67	36	42.83	431	234	1	2.77	3.45	3.71	3.35	3.13	3.33	2.77	3.45	3.71	3.35	3.13	3.33
43	25	99999	5	99999	99999	99999	99999	99999	40	39.17	39.58	213	211	1	2.77	3.45	3.71	3.35	3.13	3.33	2.77	3.45	3.71	3.35	3.13	3.33
43	26	99999	6	99999	99999	99999	99999	99999	55	48.67	51.83	242.2	183	1	2.77	3.45	3.71	3.35	3.13	3.33	2.77	3.45	3.71	3.35	3.13	3.33
43	27	99999	7	99999	99999	99999	99999	99999	23.67	31	27.33	832.1	140	1	2.77	3.45	3.71	3.35	3.13	3.33	2.77	3.45	3.71	3.35	3.13	3.33
43	28	99999	8	99999	99999	99999	99999	99999	34.83	22.17	28.5	860.8	53	1	2.77	3.45	3.71	3.35	3.13	3.33	2.77	3.45	3.71	3.35	3.13	3.33
43	29	99999	9	99999	99999	99999	99999	99999	39.67	40	39.83	39.4	203	1	2.77	3.45	3.71	3.35	3.13	3.33	2.77	3.45	3.71	3.35	3.13	3.33
43	30	99999	10	99999	99999	99999	99999	99999	39.83	35.83	37.83	655.4	280	1	2.77	3.45	3.71	3.35	3.13	3.33	2.77	3.45	3.71	3.35	3.13	3.33
43	31	99999	11	99999	99999	99999	99999	99999	31.5	38.5	35	780.6	135	1	2.77	3.45	3.71	3.35	3.13	3.33	2.77	3.45	3.71	3.35	3.13	3.33
43	32	99999	12	99999	99999	99999	99999	99999	35.5	54.17	44.83	520.9	143	1	2.77	3.45	3.71	3.35	3.13	3.33	2.77	3.45	3.71	3.35	3.13	3.33
43	33	99999	13	99999	99999	99999	99999	99999	65.17	11.67	38.42	143.5	419	1	2.77	3.45	3.71	3.35	3.13	3.33	2.77	3.45	3.71	3.35	3.13	3.33
43	34	99999	14	99999	99999	99999	99999	99999	21.17	23.17	22.17	488.8	317	1	2.77	3.45	3.71	3.35	3.13	3.33	2.77	3.45	3.71	3.35	3.13	3.33
43	35	99999	15	99999	99999	99999	99999	99999	52	49.83	50.92	651.6	233	1	2.77	3.45	3.71	3.35	3.13	3.33	2.77	3.45	3.71	3.35	3.13	3.33
43	36	99999	16	99999	99999	99999	99999	99999	43.17	42.5	42.83	241.4	217	1	2.77	3.45	3.71	3.35	3.13	3.33	2.77	3.45	3.71	3.35	3.13	3.33
43	37	99999	17	99999	99999	99999	99999	99999	30.67	37.17	33.92	1267.6	114	1	2.77	3.45	3.71	3.35	3.13	3.33	2.77	3.45	3.71	3.35	3.13	3.33
43	38	99999	18	99999	99999	99999	99999	99999	46.67	34	40.33	948.1	143	1	2.77	3.45	3.71	3.35	3.13	3.33	2.77	3.45	3.71	3.35	3.13	3.33
43	39	99999	19	99999	99999	99999	99999	99999	47.17	48	47.58	258.1	18	1	2.77	3.45	3.71	3.35	3.13	3.33	2.77	3.45	3.71	3.35	3.13	3.33
43	40	99999	20	99999	99999	99999	99999	99999	99999	99999	99999	148.9	33	1	2.77	3.45	3.71	3.35	3.13	3.33	2.77	3.45	3.71	3.35	3.13	3.33
48	1	1	99999	76.83	55.5	66.17	1799.9	32	99999	99999	99999	99999	99999	0	3.17	3.55	3.61	2.81	3.69	3.33	0	0	0	0	0	0
48	2	2	99999	56.67	47.5	52.08	609.1	31	99999	99999	99999	99999	99999	0	3.17	3.55	3.61	2.81	3.69	3.33	0	0	0	0	0	0
48	3	3	99999	69.17	50	59.58	1289.5	28	99999	99999	99999	99999	99999	0	3.17	3.55	3.61	2.81	3.69	3.33	0	0	0	0	0	0
48	4	4	99999	66.67	42.33	54.5	977.4	82	99999	99999	99999	99999	99999	0	3.17	3.55	3.61	2.81	3.69	3.33	0	0	0	0	0	0
48	5	5	99999	78.67	53.17	65.92	1842.4	42	99999	99999	99999	99999	99999	0	3.17	3.55	3.61	2.81	3.69	3.33	0	0	0	0	0	0
48	6	6	99999	90.67	45.17	67.92	172.2	449	99999	99999	99999	99999	99999	0	3.17	3.55	3.61	2.81	3.69	3.33	0	0	0	0	0	0
48	7	7	99999	81	47.17	64.08	88.1	68	99999	99999	99999	99999	99999	0	3.17	3.55	3.61	2.81	3.69	3.33	0	0	0	0	0	0
48	8	8	99999	87.33	47.33	67.33	80.9	54	99999	99999	99999	99999	99999	0	3.17	3.55	3.61	2.81	3.69	3.33	0	0	0	0	0	0
48	9	9	99999	70	63.5	66.75	44.4	105	99999	99999	99999	99999	99999	0	3.17	3.55	3.61	2.81	3.69	3.33	0	0	0	0	0	0
48	10	10	99999	62.67	52.17	57.42	213.3	231	99999	99999	99999	99999	99999	0	3.17	3.55	3.61	2.81	3.69	3.33	0	0	0	0	0	0
48	11	11	99999	66.33	47.33	56.83	127	13	99999	99999	99999	99999	99999	0	3.17	3.55	3.61	2.81	3.69	3.33	0	0	0	0	0	0
48	12	12	99999	67.67	63.5	65.58	470.8	174	99999	99999	99999	99999	99999	0	3.17	3.55	3.61	2.81	3.69	3.33	0	0	0	0	0	0
48	13	13	99999	68.17	49.67	58.92	2055.2	86	99999	99999	99999	99999	99999	0	3.17	3.55	3.61	2.81	3.69	3.33	0	0	0	0	0	0
48	14	14	99999	72	59.17	65.58	1362.6	65	99999	99999	99999	99999	99999	0	3.17	3.55	3.61	2.81	3.69	3.33	0	0	0	0	0	0
48	15	15	99999	92	91.17	91.58	311.1	375	99999	99999	99999	99999	99999	0	3.17	3.55	3.61	2.81	3.69	3.33	0	0	0	0	0	0
48	16	16	99999	79	42.67	60.83	45.7	80	99999	99999	99999	99999	99999	0	3.17	3.55	3.61	2.81	3.69	3.33	0	0	0	0	0	0
48	17	17	99999	70	41.83	55.92	36	384	99999	99999	99999	99999	99999	0	3.17	3.55	3.61	2.81	3.69	3.33	0	0	0	0	0	0
48	18	18	99999	55.67	47.5	51.58	171.1	252	99999	99999	99999	99999	99999	0	3.17	3.55	3.61	2.81	3.69	3.33	0	0	0	0	0	0
48	19	19	99999	58.67	40.67	49.67	106	250	99999	99999	99999	99999	99999	0	3.17	3.55	3.61	2.81	3.69	3.33	0	0	0	0	0	0
48	20	20	99999	60.5	33.17	46.83	790.5	296	99999	99999	99999	99999	99999	0	3.17	3.55	3.61	2.81	3.69	3.33	0	0	0	0	0	0
48	21	99999	1	99999	99999	99999	99999	99999	55	36.5	45.75	47.8	372	0	3.17	3.55	3.61	2.81	3.69	3.33	0	0	0	0	0	0
48	22	99999	2	99999	99999	99999	99999	99999	59.17	43	51.08	265.7	155	0	3.17	3.55	3.61	2.81	3.69	3.33	0	0	0	0	0	0
48	23	99999	3	99999	99999	99999	99999	99999	50.67	37.33	44	204.9	431	0	3.17	3.55	3.61	2.81	3.69	3.33	0	0	0	0	0	0
48	24	99999	4	99999	99999	99999	99999	99999	48.5	41.17	44.83	164.8	40	0	3.17	3.55	3.61	2.81	3.69	3.33	0	0	0	0	0	0
48	25	99999	5	99999	99999	99999	99999	99999	55.33	32.5	43.92	238.2	26	0	3.17	3.55	3.61	2.81	3.69	3.33	0	0	0	0	0	0
48	26	99999	6	99999	99999	99999	99999	99999	56.5	38	47.25	304	26	0	3.17	3.55	3.61	2.81	3.69	3.33	0	0	0	0	0	0
48	27	99999	7	99999	99999	99999	99999	99999	52.83	33.17	43	86.6	142	0	3.17	3.55	3.61	2.81	3.69	3.33	0	0	0	0	0	0
48	28	99999	8	99999	99999	99999	99999	99999	61.33	41.33	51.33	106.7	59	0	3.17	3.55	3.61	2.81	3.69	3.33	0	0	0	0	0	0
48	29	99999	9	99999	99999	99999	99999	99999	52.83	33.5	43.17	100.1	345	0	3.17	3.55	3.61	2.81	3.69	3.33	0	0	0	0	0	0
48	30	99999	10	99999	99999	99999	99999	99999	58.17	33.5	45.83	79.6	341	0	3.17	3.55	3.61	2.81	3.69	3.33	0	0	0	0	0	0
48	31	99999	11	99999	99999	99999	99999	99999	56.33	35.67	46	221.9	140	0	3.17	3.55	3.61	2.81	3.69	3.33	0	0	0	0	0	0
48	32	99999	12	99999	99999	99999	99999	99999	55.83	42.33	49.08	983.3	114	0	3.17	3.55	3.61	2.81	3.69	3.33	0	0	0	0	0	0
48	33	99999	13	99999	99999	99999	99999	99999	57.83	36.83	47.33	224.7	221	0	3.17	3.55	3.61	2.81	3.69	3.33	0	0	0	0	0	0
48	34	99999	14	99999	99999	99999	99999	99999	56.33	35.83	46.08	396	269	0	3.17	3.55	3.61	2.81	3.69	3.33	0	0	0	0	0	0
48	35	99999	15	99999	99999	99999	99999	99999	47.5	31.67	39.58	162.1	179	0	3.17	3.55	3.61	2.81	3.69	3.33	0	0	0	0	0	0
48	36	99999	16	99999	99999	99999	99999	99999	58.33	48.5	53.42	773.8	158	0	3.17	3.55	3.61	2.81	3.69	3.33	0	0	0	0	0	0
48	37	99999	17	99999	99999	99999	99999	99999	59.83	32.33	46.08	67.7	57	0	3.17	3.55	3.61	2.81	3.69	3.33	0	0	0	0	0	0
48	38	99999	18	99999	99999	99999	99999	99999	52.67	33	42.83	65.6	287	0	3.17	3.55	3.61	2.81	3.69	3.33	0	0	0	0	0	0
48	39	99999	19	99999	99999	99999	99999	99999	52.33	47.5	49.92	239.9	407	0	3.17	3.55	3.61	2.81	3.69	3.33	0	0	0	0	0	0
48	40	99999	20	99999	99999	99999	99999	99999	52.33	40.67	46.5	129.9	264	0	3.17	3.55	3.61	2.81	3.69	3.33	0	0	0	0	0	0
50	1	1	99999	90.33	64	77.17	269.3	106	99999	99999	99999	99999	99999	0	3.75	4.55	3.05	1.54	4.44	3.83	0	0	0	0	0	0
50	2	2	99999	90	55.5	72.75	183.4	203	99999	99999	99999	99999	99999	0	3.75	4.55	3.05	1.54	4.44	3.83	0	0	0	0	0	0
50	3	3	99999	82	56.33	69.17	532.4	205	99999	99999	99999	99999	99999	0	3.75	4.55	3.05	1.54	4.44	3.83	0	0	0	0	0	0
50	4	4	99999	81.33	57.5	69.42	185.5	171	99999	99999	99999	99999	99999	0	3.75	4.55	3.05	1.54	4.44	3.83	0	0	0	0	0	0
50	5	5	99999	86.83	52	69.42	430.8	118	99999	99999	99999	99999	99999	0	3.75	4.55	3.05	1.54	4.44	3.83	0	0	0	0	0	0
50	6	6	99999	85.33	53.5	69.42	733.8	165	99999	99999	99999	99999	99999	0	3.75	4.55	3.05	1.54	4.44	3.83	0	0	0	0	0	0
50	7	7	99999	86.67	51.67	69.17	492.9	209	99999	99999	99999	99999	99999	0	3.75	4.55	3.05	1.54	4.44	3.83	0	0	0	0	0	0
50	8	8	99999	83.17	44.5	63.83	177.1	309	99999	99999	99999	99999	99999	0	3.75	4.55	3.05	1.54	4.44	3.83	0	0	0	0	0	0
50	9	9	99999	88.83	48.33	68.58	401.9	208	99999	99999	99999	99999	99999	0	3.75	4.55	3.05	1.54	4.44	3.83	0	0	0	0	0	0
50	10	10	99999	90.83	40.83	65.83	628.6	205	99999	99999	99999	99999	99999	0	3.75	4.55	3.05	1.54	4.44	3.83	0	0	0	0	0	0
50	11	11	99999	92.17	52.67	72.42	232.2	349	99999	99999	99999	99999	99999	0	3.75	4.55	3.05	1.54	4.44	3.83	0	0	0	0	0	0
50	12	12	99999	99999	99999	99999	308.8	145	99999	99999	99999	99999	99999	0	3.75	4.55	3.05	1.54	4.44	3.83	0	0	0	0	0	0
50	13	13	99999	82	50.5	66.25	266.1	315	99999	99999	99999	99999	99999	0	3.75	4.55	3.05	1.54	4.44	3.83	0	0	0	0	0	0
50	14	14	99999	89.17	44.5	66.83	312.4	300	99999	99999	99999	99999	99999	0	3.75	4.55	3.05	1.54	4.44	3.83	0	0	0	0	0	0
50	15	15	99999	89.83	43.83	66.83	1251.6	269	99999	99999	99999	99999	99999	0	3.75	4.55	3.05	1.54	4.44	3.83	0	0	0	0	0	0
50	16	16	99999	89.67	48	68.83	282.8	331	99999	99999	99999	99999	99999	0	3.75	4.55	3.05	1.54	4.44	3.83	0	0	0	0	0	0
50	17	17	99999	86.17	45.5	65.83	468.1	268	99999	99999	99999	99999	99999	0	3.75	4.55	3.05	1.54	4.44	3.83	0	0	0	0	0	0
50	18	18	99999	90.5	53	71.75	288.5	331	99999	99999	99999	99999	99999	0	3.75	4.55	3.05	1.54	4.44	3.83	0	0	0	0	0	0
50	19	19	99999	85.17	44.67	64.92	520.9	172	99999	99999	99999	99999	99999	0	3.75	4.55	3.05	1.54	4.44	3.83	0	0	0	0	0	0
50	20	20	99999	78.83	50.67	64.75	122.1	259	99999	99999	99999	99999	99999	0	3.75	4.55	3.05	1.54	4.44	3.83	0	0	0	0	0	0
50	21	99999	1	99999	99999	99999	99999	99999	52.17	37.17	44.67	2028.2	133	0	3.75	4.55	3.05	1.54	4.44	3.83	0	0	0	0	0	0
50	22	99999	2	99999	99999	99999	99999	99999	73.17	22	47.58	67.6	159	0	3.75	4.55	3.05	1.54	4.44	3.83	0	0	0	0	0	0
50	23	99999	3	99999	99999	99999	99999	99999	74.17	47	60.58	284.7	310	0	3.75	4.55	3.05	1.54	4.44	3.83	0	0	0	0	0	0
50	24	99999	4	99999	99999	99999	99999	99999	77.5	46	61.75	181	366	0	3.75	4.55	3.05	1.54	4.44	3.83	0	0	0	0	0	0
50	25	99999	5	99999	99999	99999	99999	99999	80.33	52	66.17	395.2	158	0	3.75	4.55	3.05	1.54	4.44	3.83	0	0	0	0	0	0
50	26	99999	6	99999	99999	99999	99999	99999	69.5	35	52.25	320.7	214	0	3.75	4.55	3.05	1.54	4.44	3.83	0	0	0	0	0	0
50	27	99999	7	99999	99999	99999	99999	99999	83.17	61.17	72.17	552.7	82	0	3.75	4.55	3.05	1.54	4.44	3.83	0	0	0	0	0	0
50	28	99999	8	99999	99999	99999	99999	99999	86.83	45.17	66	613	38	0	3.75	4.55	3.05	1.54	4.44	3.83	0	0	0	0	0	0
50	29	99999	9	99999	99999	99999	99999	99999	78.67	52	65.33	388.5	187	0	3.75	4.55	3.05	1.54	4.44	3.83	0	0	0	0	0	0
50	30	99999	10	99999	99999	99999	99999	99999	64	47.33	55.67	884.6	183	0	3.75	4.55	3.05	1.54	4.44	3.83	0	0	0	0	0	0
50	31	99999	11	99999	99999	99999	99999	99999	79	23.33	51.17	377.7	208	0	3.75	4.55	3.05	1.54	4.44	3.83	0	0	0	0	0	0
50	32	99999	12	99999	99999	99999	99999	99999	68.83	37.5	53.17	612.8	151	0	3.75	4.55	3.05	1.54	4.44	3.83	0	0	0	0	0	0
50	33	99999	13	99999	99999	99999	99999	99999	70.67	38.5	54.58	1948.3	0	0	3.75	4.55	3.05	1.54	4.44	3.83	0	0	0	0	0	0
50	34	99999	14	99999	99999	99999	99999	99999	76	44.17	60.08	2007.9	5	0	3.75	4.55	3.05	1.54	4.44	3.83	0	0	0	0	0	0
50	35	99999	15	99999	99999	99999	99999	99999	64.67	24.67	44.67	2334.5	1	0	3.75	4.55	3.05	1.54	4.44	3.83	0	0	0	0	0	0
50	36	99999	16	99999	99999	99999	99999	99999	36.17	10.83	23.5	2136.9	0	0	3.75	4.55	3.05	1.54	4.44	3.83	0	0	0	0	0	0
50	37	99999	17	99999	99999	99999	99999	99999	61.67	7.5	34.58	1759.2	0	0	3.75	4.55	3.05	1.54	4.44	3.83	0	0	0	0	0	0
50	38	99999	18	99999	99999	99999	99999	99999	44.67	6	25.33	1899.8	3	0	3.75	4.55	3.05	1.54	4.44	3.83	0	0	0	0	0	0
50	39	99999	19	99999	99999	99999	99999	99999	48	4.67	26.33	1810.7	0	0	3.75	4.55	3.05	1.54	4.44	3.83	0	0	0	0	0	0
50	40	99999	20	99999	99999	99999	99999	99999	50.17	6.5	28.33	1489.8	28	0	3.75	4.55	3.05	1.54	4.44	3.83	0	0	0	0	0	0
51	1	1	99999	75.17	16.17	45.67	547.6	259	99999	99999	99999	99999	99999	1	2.06	4.36	4.13	4.35	1.5	3.83	2.06	4.36	4.13	4.35	1.5	3.83
51	2	2	99999	76	21.17	48.58	169.1	103	99999	99999	99999	99999	99999	1	2.06	4.36	4.13	4.35	1.5	3.83	2.06	4.36	4.13	4.35	1.5	3.83
51	3	3	99999	76.67	24.67	50.67	197.6	580	99999	99999	99999	99999	99999	1	2.06	4.36	4.13	4.35	1.5	3.83	2.06	4.36	4.13	4.35	1.5	3.83
51	4	4	99999	76.33	25	50.67	333.4	276	99999	99999	99999	99999	99999	1	2.06	4.36	4.13	4.35	1.5	3.83	2.06	4.36	4.13	4.35	1.5	3.83
51	5	5	99999	77.33	18.67	48	141.1	39	99999	99999	99999	99999	99999	1	2.06	4.36	4.13	4.35	1.5	3.83	2.06	4.36	4.13	4.35	1.5	3.83
51	6	6	99999	73.17	21.17	47.17	273.2	116	99999	99999	99999	99999	99999	1	2.06	4.36	4.13	4.35	1.5	3.83	2.06	4.36	4.13	4.35	1.5	3.83
51	7	7	99999	70	25.83	47.92	242.2	33	99999	99999	99999	99999	99999	1	2.06	4.36	4.13	4.35	1.5	3.83	2.06	4.36	4.13	4.35	1.5	3.83
51	8	8	99999	75.5	15.83	45.67	396.6	305	99999	99999	99999	99999	99999	1	2.06	4.36	4.13	4.35	1.5	3.83	2.06	4.36	4.13	4.35	1.5	3.83
51	9	9	99999	77	18.67	47.83	852.3	49	99999	99999	99999	99999	99999	1	2.06	4.36	4.13	4.35	1.5	3.83	2.06	4.36	4.13	4.35	1.5	3.83
51	10	10	99999	76.17	19.67	47.92	100.7	83	99999	99999	99999	99999	99999	1	2.06	4.36	4.13	4.35	1.5	3.83	2.06	4.36	4.13	4.35	1.5	3.83
51	11	11	99999	70	14	42	286.4	239	99999	99999	99999	99999	99999	1	2.06	4.36	4.13	4.35	1.5	3.83	2.06	4.36	4.13	4.35	1.5	3.83
51	12	12	99999	76.5	25.83	51.17	109.5	245	99999	99999	99999	99999	99999	1	2.06	4.36	4.13	4.35	1.5	3.83	2.06	4.36	4.13	4.35	1.5	3.83
51	13	13	99999	72.83	23.33	48.08	861.2	245	99999	99999	99999	99999	99999	1	2.06	4.36	4.13	4.35	1.5	3.83	2.06	4.36	4.13	4.35	1.5	3.83
51	14	14	99999	77.83	18	47.92	212.5	335	99999	99999	99999	99999	99999	1	2.06	4.36	4.13	4.35	1.5	3.83	2.06	4.36	4.13	4.35	1.5	3.83
51	15	15	99999	74.5	11.83	43.17	850	160	99999	99999	99999	99999	99999	1	2.06	4.36	4.13	4.35	1.5	3.83	2.06	4.36	4.13	4.35	1.5	3.83
51	16	16	99999	69.67	20.83	45.25	321.7	200	99999	99999	99999	99999	99999	1	2.06	4.36	4.13	4.35	1.5	3.83	2.06	4.36	4.13	4.35	1.5	3.83
51	17	17	99999	73.83	29.33	51.58	38.1	159	99999	99999	99999	99999	99999	1	2.06	4.36	4.13	4.35	1.5	3.83	2.06	4.36	4.13	4.35	1.5	3.83
51	18	18	99999	80.83	25.17	53	293.4	163	99999	99999	99999	99999	99999	1	2.06	4.36	4.13	4.35	1.5	3.83	2.06	4.36	4.13	4.35	1.5	3.83
51	19	19	99999	69	20.17	44.58	427.4	232	99999	99999	99999	99999	99999	1	2.06	4.36	4.13	4.35	1.5	3.83	2.06	4.36	4.13	4.35	1.5	3.83
51	20	20	99999	75.83	15.83	45.83	167.1	112	99999	99999	99999	99999	99999	1	2.06	4.36	4.13	4.35	1.5	3.83	2.06	4.36	4.13	4.35	1.5	3.83
51	21	99999	1	99999	99999	99999	99999	99999	69.33	26	47.67	183.2	285	1	2.06	4.36	4.13	4.35	1.5	3.83	2.06	4.36	4.13	4.35	1.5	3.83
51	22	99999	2	99999	99999	99999	99999	99999	78.67	15.67	47.17	213	272	1	2.06	4.36	4.13	4.35	1.5	3.83	2.06	4.36	4.13	4.35	1.5	3.83
51	23	99999	3	99999	99999	99999	99999	99999	63.33	24.5	43.92	209	112	1	2.06	4.36	4.13	4.35	1.5	3.83	2.06	4.36	4.13	4.35	1.5	3.83
51	24	99999	4	99999	99999	99999	99999	99999	73.67	20	46.83	344.4	125	1	2.06	4.36	4.13	4.35	1.5	3.83	2.06	4.36	4.13	4.35	1.5	3.83
51	25	99999	5	99999	99999	99999	99999	99999	70.33	24.17	47.25	663.6	315	1	2.06	4.36	4.13	4.35	1.5	3.83	2.06	4.36	4.13	4.35	1.5	3.83
51	26	99999	6	99999	99999	99999	99999	99999	69.33	29.83	49.58	296.3	362	1	2.06	4.36	4.13	4.35	1.5	3.83	2.06	4.36	4.13	4.35	1.5	3.83
51	27	99999	7	99999	99999	99999	99999	99999	75.33	24.67	50	137.5	404	1	2.06	4.36	4.13	4.35	1.5	3.83	2.06	4.36	4.13	4.35	1.5	3.83
51	28	99999	8	99999	99999	99999	99999	99999	78.83	20.83	49.83	273.5	500	1	2.06	4.36	4.13	4.35	1.5	3.83	2.06	4.36	4.13	4.35	1.5	3.83
51	29	99999	9	99999	99999	99999	99999	99999	70.5	12.17	41.33	127.8	236	1	2.06	4.36	4.13	4.35	1.5	3.83	2.06	4.36	4.13	4.35	1.5	3.83
51	30	99999	10	99999	99999	99999	99999	99999	71	28.83	49.92	189.6	297	1	2.06	4.36	4.13	4.35	1.5	3.83	2.06	4.36	4.13	4.35	1.5	3.83
51	31	99999	11	99999	99999	99999	99999	99999	65.83	24.5	45.17	97.3	509	1	2.06	4.36	4.13	4.35	1.5	3.83	2.06	4.36	4.13	4.35	1.5	3.83
51	32	99999	12	99999	99999	99999	99999	99999	74.17	27.17	50.67	320.4	219	1	2.06	4.36	4.13	4.35	1.5	3.83	2.06	4.36	4.13	4.35	1.5	3.83
51	33	99999	13	99999	99999	99999	99999	99999	74.83	17.67	46.25	143.3	448	1	2.06	4.36	4.13	4.35	1.5	3.83	2.06	4.36	4.13	4.35	1.5	3.83
51	34	99999	14	99999	99999	99999	99999	99999	70.33	26.33	48.33	374	101	1	2.06	4.36	4.13	4.35	1.5	3.83	2.06	4.36	4.13	4.35	1.5	3.83
51	35	99999	15	99999	99999	99999	99999	99999	71.83	24.33	48.08	600.9	339	1	2.06	4.36	4.13	4.35	1.5	3.83	2.06	4.36	4.13	4.35	1.5	3.83
51	36	99999	16	99999	99999	99999	99999	99999	76.33	21.17	48.75	384.7	110	1	2.06	4.36	4.13	4.35	1.5	3.83	2.06	4.36	4.13	4.35	1.5	3.83
51	37	99999	17	99999	99999	99999	99999	99999	68.67	28.33	48.5	105.4	463	1	2.06	4.36	4.13	4.35	1.5	3.83	2.06	4.36	4.13	4.35	1.5	3.83
51	38	99999	18	99999	99999	99999	99999	99999	69	23.17	46.08	218.8	260	1	2.06	4.36	4.13	4.35	1.5	3.83	2.06	4.36	4.13	4.35	1.5	3.83
51	39	99999	19	99999	99999	99999	99999	99999	68.33	16.17	42.25	199.1	468	1	2.06	4.36	4.13	4.35	1.5	3.83	2.06	4.36	4.13	4.35	1.5	3.83
51	40	99999	20	99999	99999	99999	99999	99999	77.17	17.5	47.33	111.6	175	1	2.06	4.36	4.13	4.35	1.5	3.83	2.06	4.36	4.13	4.35	1.5	3.83
52	1	1	99999	65.67	52.67	59.17	316.7	128	99999	99999	99999	99999	99999	0	2.35	3.82	3.37	3.35	4	3.92	0	0	0	0	0	0
52	2	2	99999	78.5	51.67	65.08	21.2	257	99999	99999	99999	99999	99999	0	2.35	3.82	3.37	3.35	4	3.92	0	0	0	0	0	0
52	3	3	99999	74.5	49.83	62.17	26.6	124	99999	99999	99999	99999	99999	0	2.35	3.82	3.37	3.35	4	3.92	0	0	0	0	0	0
52	4	4	99999	82.33	63.17	72.75	21	190	99999	99999	99999	99999	99999	0	2.35	3.82	3.37	3.35	4	3.92	0	0	0	0	0	0
52	5	5	99999	61.33	38	49.67	471.6	137	99999	99999	99999	99999	99999	0	2.35	3.82	3.37	3.35	4	3.92	0	0	0	0	0	0
52	6	6	99999	69	49.17	59.08	17.6	236	99999	99999	99999	99999	99999	0	2.35	3.82	3.37	3.35	4	3.92	0	0	0	0	0	0
52	7	7	99999	61.67	47.67	54.67	22.6	192	99999	99999	99999	99999	99999	0	2.35	3.82	3.37	3.35	4	3.92	0	0	0	0	0	0
52	8	8	99999	60.17	37.17	48.67	137.1	220	99999	99999	99999	99999	99999	0	2.35	3.82	3.37	3.35	4	3.92	0	0	0	0	0	0
52	9	9	99999	66	47.17	56.58	28.3	236	99999	99999	99999	99999	99999	0	2.35	3.82	3.37	3.35	4	3.92	0	0	0	0	0	0
52	10	10	99999	59.67	50	54.83	48.7	301	99999	99999	99999	99999	99999	0	2.35	3.82	3.37	3.35	4	3.92	0	0	0	0	0	0
52	11	11	99999	63.33	47.17	55.25	21.2	248	99999	99999	99999	99999	99999	0	2.35	3.82	3.37	3.35	4	3.92	0	0	0	0	0	0
52	12	12	99999	64.83	57.5	61.17	18.5	465	99999	99999	99999	99999	99999	0	2.35	3.82	3.37	3.35	4	3.92	0	0	0	0	0	0
52	13	13	99999	65.17	43.17	54.17	41.2	86	99999	99999	99999	99999	99999	0	2.35	3.82	3.37	3.35	4	3.92	0	0	0	0	0	0
52	14	14	99999	54	36.83	45.42	10.7	292	99999	99999	99999	99999	99999	0	2.35	3.82	3.37	3.35	4	3.92	0	0	0	0	0	0
52	15	15	99999	59.33	50.33	54.83	53.2	33	99999	99999	99999	99999	99999	0	2.35	3.82	3.37	3.35	4	3.92	0	0	0	0	0	0
52	16	16	99999	47.33	48.17	47.75	33.7	229	99999	99999	99999	99999	99999	0	2.35	3.82	3.37	3.35	4	3.92	0	0	0	0	0	0
52	17	17	99999	43.83	31.83	37.83	338	329	99999	99999	99999	99999	99999	0	2.35	3.82	3.37	3.35	4	3.92	0	0	0	0	0	0
52	18	18	99999	46.67	42.33	44.5	522.8	208	99999	99999	99999	99999	99999	0	2.35	3.82	3.37	3.35	4	3.92	0	0	0	0	0	0
52	19	19	99999	55	41.67	48.33	19.7	211	99999	99999	99999	99999	99999	0	2.35	3.82	3.37	3.35	4	3.92	0	0	0	0	0	0
52	20	20	99999	47.67	42.83	45.25	7.3	116	99999	99999	99999	99999	99999	0	2.35	3.82	3.37	3.35	4	3.92	0	0	0	0	0	0
52	21	99999	1	99999	99999	99999	99999	99999	40.33	55.33	47.83	37.5	109	0	2.35	3.82	3.37	3.35	4	3.92	0	0	0	0	0	0
52	22	99999	2	99999	99999	99999	99999	99999	44.67	40.83	42.75	29.4	221	0	2.35	3.82	3.37	3.35	4	3.92	0	0	0	0	0	0
52	23	99999	3	99999	99999	99999	99999	99999	99999	99999	99999	15.9	34	0	2.35	3.82	3.37	3.35	4	3.92	0	0	0	0	0	0
52	24	99999	4	99999	99999	99999	99999	99999	44.67	34.33	39.5	474.1	20	0	2.35	3.82	3.37	3.35	4	3.92	0	0	0	0	0	0
52	25	99999	5	99999	99999	99999	99999	99999	42.33	28.5	35.42	32.7	95	0	2.35	3.82	3.37	3.35	4	3.92	0	0	0	0	0	0
52	26	99999	6	99999	99999	99999	99999	99999	40	33.67	36.83	416.9	5	0	2.35	3.82	3.37	3.35	4	3.92	0	0	0	0	0	0
52	27	99999	7	99999	99999	99999	99999	99999	46	41.33	43.67	140.3	364	0	2.35	3.82	3.37	3.35	4	3.92	0	0	0	0	0	0
52	28	99999	8	99999	99999	99999	99999	99999	49.33	48.17	48.75	18.4	101	0	2.35	3.82	3.37	3.35	4	3.92	0	0	0	0	0	0
52	29	99999	9	99999	99999	99999	99999	99999	53.67	55.17	54.42	29.7	226	0	2.35	3.82	3.37	3.35	4	3.92	0	0	0	0	0	0
52	30	99999	10	99999	99999	99999	99999	99999	42.5	29.83	36.17	351.2	85	0	2.35	3.82	3.37	3.35	4	3.92	0	0	0	0	0	0
52	31	99999	11	99999	99999	99999	99999	99999	43.33	17.83	30.58	26.2	320	0	2.35	3.82	3.37	3.35	4	3.92	0	0	0	0	0	0
52	32	99999	12	99999	99999	99999	99999	99999	46.17	38.33	42.25	13.6	364	0	2.35	3.82	3.37	3.35	4	3.92	0	0	0	0	0	0
52	33	99999	13	99999	99999	99999	99999	99999	45.33	34.5	39.92	13	142	0	2.35	3.82	3.37	3.35	4	3.92	0	0	0	0	0	0
52	34	99999	14	99999	99999	99999	99999	99999	36.5	25.33	30.92	18.9	175	0	2.35	3.82	3.37	3.35	4	3.92	0	0	0	0	0	0
52	35	99999	15	99999	99999	99999	99999	99999	41.17	36	38.58	417.9	67	0	2.35	3.82	3.37	3.35	4	3.92	0	0	0	0	0	0
52	36	99999	16	99999	99999	99999	99999	99999	32.33	28.83	30.58	1209.2	55	0	2.35	3.82	3.37	3.35	4	3.92	0	0	0	0	0	0
52	37	99999	17	99999	99999	99999	99999	99999	42	36.67	39.33	890.5	75	0	2.35	3.82	3.37	3.35	4	3.92	0	0	0	0	0	0
52	38	99999	18	99999	99999	99999	99999	99999	32.83	22.83	27.83	30.1	104	0	2.35	3.82	3.37	3.35	4	3.92	0	0	0	0	0	0
52	39	99999	19	99999	99999	99999	99999	99999	39.5	27.5	33.5	10.9	57	0	2.35	3.82	3.37	3.35	4	3.92	0	0	0	0	0	0
52	40	99999	20	99999	99999	99999	99999	99999	46	25.33	35.67	1283.5	54	0	2.35	3.82	3.37	3.35	4	3.92	0	0	0	0	0	0
53	1	1	99999	60.67	17.17	38.92	586.1	315	99999	99999	99999	99999	99999	1	3.02	3.73	3.68	2.73	3.75	3.75	3.02	3.73	3.68	2.73	3.75	3.75
53	2	2	99999	76.17	12.83	44.5	118.5	126	99999	99999	99999	99999	99999	1	3.02	3.73	3.68	2.73	3.75	3.75	3.02	3.73	3.68	2.73	3.75	3.75
53	3	3	99999	82.5	23.83	53.17	114.9	305	99999	99999	99999	99999	99999	1	3.02	3.73	3.68	2.73	3.75	3.75	3.02	3.73	3.68	2.73	3.75	3.75
53	4	4	99999	82	22	52	710.4	142	99999	99999	99999	99999	99999	1	3.02	3.73	3.68	2.73	3.75	3.75	3.02	3.73	3.68	2.73	3.75	3.75
53	5	5	99999	80.5	8.33	44.42	698.5	137	99999	99999	99999	99999	99999	1	3.02	3.73	3.68	2.73	3.75	3.75	3.02	3.73	3.68	2.73	3.75	3.75
53	6	6	99999	100	0	50	639.9	38	99999	99999	99999	99999	99999	1	3.02	3.73	3.68	2.73	3.75	3.75	3.02	3.73	3.68	2.73	3.75	3.75
53	7	7	99999	87.17	8.83	48	1212.6	6	99999	99999	99999	99999	99999	1	3.02	3.73	3.68	2.73	3.75	3.75	3.02	3.73	3.68	2.73	3.75	3.75
53	8	8	99999	92.83	0	46.42	1201.6	72	99999	99999	99999	99999	99999	1	3.02	3.73	3.68	2.73	3.75	3.75	3.02	3.73	3.68	2.73	3.75	3.75
53	9	9	99999	90.17	13.33	51.75	1235	151	99999	99999	99999	99999	99999	1	3.02	3.73	3.68	2.73	3.75	3.75	3.02	3.73	3.68	2.73	3.75	3.75
53	10	10	99999	68.17	0	34.08	497.1	271	99999	99999	99999	99999	99999	1	3.02	3.73	3.68	2.73	3.75	3.75	3.02	3.73	3.68	2.73	3.75	3.75
53	11	11	99999	59.5	0	29.75	216.9	213	99999	99999	99999	99999	99999	1	3.02	3.73	3.68	2.73	3.75	3.75	3.02	3.73	3.68	2.73	3.75	3.75
53	12	12	99999	71.83	0	35.92	430.7	205	99999	99999	99999	99999	99999	1	3.02	3.73	3.68	2.73	3.75	3.75	3.02	3.73	3.68	2.73	3.75	3.75
53	13	13	99999	59.5	0	29.75	949.1	235	99999	99999	99999	99999	99999	1	3.02	3.73	3.68	2.73	3.75	3.75	3.02	3.73	3.68	2.73	3.75	3.75
53	14	14	99999	46.83	0	23.42	183.2	242	99999	99999	99999	99999	99999	1	3.02	3.73	3.68	2.73	3.75	3.75	3.02	3.73	3.68	2.73	3.75	3.75
53	15	15	99999	52.5	0	26.25	265.2	203	99999	99999	99999	99999	99999	1	3.02	3.73	3.68	2.73	3.75	3.75	3.02	3.73	3.68	2.73	3.75	3.75
53	16	16	99999	48.5	0	24.25	376.1	101	99999	99999	99999	99999	99999	1	3.02	3.73	3.68	2.73	3.75	3.75	3.02	3.73	3.68	2.73	3.75	3.75
53	17	17	99999	48.17	0	24.08	264	184	99999	99999	99999	99999	99999	1	3.02	3.73	3.68	2.73	3.75	3.75	3.02	3.73	3.68	2.73	3.75	3.75
53	18	18	99999	79	0	39.5	300.4	47	99999	99999	99999	99999	99999	1	3.02	3.73	3.68	2.73	3.75	3.75	3.02	3.73	3.68	2.73	3.75	3.75
53	19	19	99999	49	0	24.5	574.3	82	99999	99999	99999	99999	99999	1	3.02	3.73	3.68	2.73	3.75	3.75	3.02	3.73	3.68	2.73	3.75	3.75
53	20	20	99999	64	0	32	1482.5	230	99999	99999	99999	99999	99999	1	3.02	3.73	3.68	2.73	3.75	3.75	3.02	3.73	3.68	2.73	3.75	3.75
53	21	99999	1	99999	99999	99999	99999	99999	49.17	0	24.58	264	178	1	3.02	3.73	3.68	2.73	3.75	3.75	3.02	3.73	3.68	2.73	3.75	3.75
53	22	99999	2	99999	99999	99999	99999	99999	8.33	0	4.17	265.3	240	1	3.02	3.73	3.68	2.73	3.75	3.75	3.02	3.73	3.68	2.73	3.75	3.75
53	23	99999	3	99999	99999	99999	99999	99999	48.5	0	24.25	230.4	219	1	3.02	3.73	3.68	2.73	3.75	3.75	3.02	3.73	3.68	2.73	3.75	3.75
53	24	99999	4	99999	99999	99999	99999	99999	52	0	26	389.4	217	1	3.02	3.73	3.68	2.73	3.75	3.75	3.02	3.73	3.68	2.73	3.75	3.75
53	25	99999	5	99999	99999	99999	99999	99999	61.5	0	30.75	422.7	144	1	3.02	3.73	3.68	2.73	3.75	3.75	3.02	3.73	3.68	2.73	3.75	3.75
53	26	99999	6	99999	99999	99999	99999	99999	50.83	0	25.42	253.8	122	1	3.02	3.73	3.68	2.73	3.75	3.75	3.02	3.73	3.68	2.73	3.75	3.75
53	27	99999	7	99999	99999	99999	99999	99999	44.83	0	22.42	294.8	67	1	3.02	3.73	3.68	2.73	3.75	3.75	3.02	3.73	3.68	2.73	3.75	3.75
53	28	99999	8	99999	99999	99999	99999	99999	42.83	0	21.42	331.4	123	1	3.02	3.73	3.68	2.73	3.75	3.75	3.02	3.73	3.68	2.73	3.75	3.75
53	29	99999	9	99999	99999	99999	99999	99999	51.5	0	25.75	214	178	1	3.02	3.73	3.68	2.73	3.75	3.75	3.02	3.73	3.68	2.73	3.75	3.75
53	30	99999	10	99999	99999	99999	99999	99999	46.83	0	23.42	366	67	1	3.02	3.73	3.68	2.73	3.75	3.75	3.02	3.73	3.68	2.73	3.75	3.75
53	31	99999	11	99999	99999	99999	99999	99999	52.17	0	26.08	869.2	82	1	3.02	3.73	3.68	2.73	3.75	3.75	3.02	3.73	3.68	2.73	3.75	3.75
53	32	99999	12	99999	99999	99999	99999	99999	47.67	.17	23.92	149.8	59	1	3.02	3.73	3.68	2.73	3.75	3.75	3.02	3.73	3.68	2.73	3.75	3.75
53	33	99999	13	99999	99999	99999	99999	99999	51.5	0	25.75	144.9	131	1	3.02	3.73	3.68	2.73	3.75	3.75	3.02	3.73	3.68	2.73	3.75	3.75
53	34	99999	14	99999	99999	99999	99999	99999	40.17	0	20.08	150.4	159	1	3.02	3.73	3.68	2.73	3.75	3.75	3.02	3.73	3.68	2.73	3.75	3.75
53	35	99999	15	99999	99999	99999	99999	99999	48.83	0	24.42	301.8	141	1	3.02	3.73	3.68	2.73	3.75	3.75	3.02	3.73	3.68	2.73	3.75	3.75
53	36	99999	16	99999	99999	99999	99999	99999	39.33	0	19.67	157.7	118	1	3.02	3.73	3.68	2.73	3.75	3.75	3.02	3.73	3.68	2.73	3.75	3.75
53	37	99999	17	99999	99999	99999	99999	99999	47.33	0	23.67	118.3	213	1	3.02	3.73	3.68	2.73	3.75	3.75	3.02	3.73	3.68	2.73	3.75	3.75
53	38	99999	18	99999	99999	99999	99999	99999	62.67	0	31.33	1112.1	3	1	3.02	3.73	3.68	2.73	3.75	3.75	3.02	3.73	3.68	2.73	3.75	3.75
53	39	99999	19	99999	99999	99999	99999	99999	74.33	0	37.17	566.3	94	1	3.02	3.73	3.68	2.73	3.75	3.75	3.02	3.73	3.68	2.73	3.75	3.75
53	40	99999	20	99999	99999	99999	99999	99999	69.83	0	34.92	928.5	152	1	3.02	3.73	3.68	2.73	3.75	3.75	3.02	3.73	3.68	2.73	3.75	3.75
54	1	1	99999	55	20.83	37.92	401.2	69	99999	99999	99999	99999	99999	0	2.19	3.27	3.55	3.54	3.31	2.33	0	0	0	0	0	0
54	2	2	99999	50.33	24.17	37.25	454.1	70	99999	99999	99999	99999	99999	0	2.19	3.27	3.55	3.54	3.31	2.33	0	0	0	0	0	0
54	3	3	99999	51	5.17	28.08	336	149	99999	99999	99999	99999	99999	0	2.19	3.27	3.55	3.54	3.31	2.33	0	0	0	0	0	0
54	4	4	99999	41	1.67	21.33	544.6	168	99999	99999	99999	99999	99999	0	2.19	3.27	3.55	3.54	3.31	2.33	0	0	0	0	0	0
54	5	5	99999	32.5	0	16.25	334.2	262	99999	99999	99999	99999	99999	0	2.19	3.27	3.55	3.54	3.31	2.33	0	0	0	0	0	0
54	6	6	99999	30.5	0	15.25	298.4	351	99999	99999	99999	99999	99999	0	2.19	3.27	3.55	3.54	3.31	2.33	0	0	0	0	0	0
54	7	7	99999	46.83	0	23.42	954.3	112	99999	99999	99999	99999	99999	0	2.19	3.27	3.55	3.54	3.31	2.33	0	0	0	0	0	0
54	8	8	99999	33	0	16.5	436.9	74	99999	99999	99999	99999	99999	0	2.19	3.27	3.55	3.54	3.31	2.33	0	0	0	0	0	0
54	9	9	99999	44.17	0	22.08	309.4	132	99999	99999	99999	99999	99999	0	2.19	3.27	3.55	3.54	3.31	2.33	0	0	0	0	0	0
54	10	10	99999	43	0	21.5	169.8	85	99999	99999	99999	99999	99999	0	2.19	3.27	3.55	3.54	3.31	2.33	0	0	0	0	0	0
54	11	11	99999	42	0	21	611	111	99999	99999	99999	99999	99999	0	2.19	3.27	3.55	3.54	3.31	2.33	0	0	0	0	0	0
54	12	12	99999	25.17	0	12.58	179.2	43	99999	99999	99999	99999	99999	0	2.19	3.27	3.55	3.54	3.31	2.33	0	0	0	0	0	0
54	13	13	99999	13.83	0	6.92	319	129	99999	99999	99999	99999	99999	0	2.19	3.27	3.55	3.54	3.31	2.33	0	0	0	0	0	0
54	14	14	99999	23.83	0	11.92	429	109	99999	99999	99999	99999	99999	0	2.19	3.27	3.55	3.54	3.31	2.33	0	0	0	0	0	0
54	15	15	99999	19.33	0	9.67	233	59	99999	99999	99999	99999	99999	0	2.19	3.27	3.55	3.54	3.31	2.33	0	0	0	0	0	0
54	16	16	99999	28.33	0	14.17	54.3	105	99999	99999	99999	99999	99999	0	2.19	3.27	3.55	3.54	3.31	2.33	0	0	0	0	0	0
54	17	17	99999	20.33	0	10.17	85.3	79	99999	99999	99999	99999	99999	0	2.19	3.27	3.55	3.54	3.31	2.33	0	0	0	0	0	0
54	18	18	99999	11.5	0	5.75	44.6	114	99999	99999	99999	99999	99999	0	2.19	3.27	3.55	3.54	3.31	2.33	0	0	0	0	0	0
54	19	19	99999	19.17	0	9.58	161.6	129	99999	99999	99999	99999	99999	0	2.19	3.27	3.55	3.54	3.31	2.33	0	0	0	0	0	0
54	20	20	99999	20	0	10	198	140	99999	99999	99999	99999	99999	0	2.19	3.27	3.55	3.54	3.31	2.33	0	0	0	0	0	0
54	21	99999	1	99999	99999	99999	99999	99999	30.33	0	15.17	175.8	48	0	2.19	3.27	3.55	3.54	3.31	2.33	0	0	0	0	0	0
54	22	99999	2	99999	99999	99999	99999	99999	37.67	0	18.83	126.4	162	0	2.19	3.27	3.55	3.54	3.31	2.33	0	0	0	0	0	0
54	23	99999	3	99999	99999	99999	99999	99999	27	0	13.5	51.4	104	0	2.19	3.27	3.55	3.54	3.31	2.33	0	0	0	0	0	0
54	24	99999	4	99999	99999	99999	99999	99999	34	0	17	120.7	233	0	2.19	3.27	3.55	3.54	3.31	2.33	0	0	0	0	0	0
54	25	99999	5	99999	99999	99999	99999	99999	9.5	0	4.75	314	63	0	2.19	3.27	3.55	3.54	3.31	2.33	0	0	0	0	0	0
54	26	99999	6	99999	99999	99999	99999	99999	21.17	0	10.58	575.1	88	0	2.19	3.27	3.55	3.54	3.31	2.33	0	0	0	0	0	0
54	27	99999	7	99999	99999	99999	99999	99999	43.67	0	21.83	297.2	54	0	2.19	3.27	3.55	3.54	3.31	2.33	0	0	0	0	0	0
54	28	99999	8	99999	99999	99999	99999	99999	41.5	0	20.75	182.8	294	0	2.19	3.27	3.55	3.54	3.31	2.33	0	0	0	0	0	0
54	29	99999	9	99999	99999	99999	99999	99999	48.33	0	24.17	205.9	229	0	2.19	3.27	3.55	3.54	3.31	2.33	0	0	0	0	0	0
54	30	99999	10	99999	99999	99999	99999	99999	2	0	1	131.6	303	0	2.19	3.27	3.55	3.54	3.31	2.33	0	0	0	0	0	0
54	31	99999	11	99999	99999	99999	99999	99999	4	0	2	90.6	156	0	2.19	3.27	3.55	3.54	3.31	2.33	0	0	0	0	0	0
54	32	99999	12	99999	99999	99999	99999	99999	3.83	0	1.92	248.1	227	0	2.19	3.27	3.55	3.54	3.31	2.33	0	0	0	0	0	0
54	33	99999	13	99999	99999	99999	99999	99999	4.33	0	2.17	200.1	220	0	2.19	3.27	3.55	3.54	3.31	2.33	0	0	0	0	0	0
54	34	99999	14	99999	99999	99999	99999	99999	3.67	0	1.83	248.4	269	0	2.19	3.27	3.55	3.54	3.31	2.33	0	0	0	0	0	0
54	35	99999	15	99999	99999	99999	99999	99999	4.67	0	2.33	171.6	66	0	2.19	3.27	3.55	3.54	3.31	2.33	0	0	0	0	0	0
54	36	99999	16	99999	99999	99999	99999	99999	5.5	0	2.75	28.9	150	0	2.19	3.27	3.55	3.54	3.31	2.33	0	0	0	0	0	0
54	37	99999	17	99999	99999	99999	99999	99999	4.33	0	2.17	128.3	113	0	2.19	3.27	3.55	3.54	3.31	2.33	0	0	0	0	0	0
54	38	99999	18	99999	99999	99999	99999	99999	4	0	2	168.5	132	0	2.19	3.27	3.55	3.54	3.31	2.33	0	0	0	0	0	0
54	39	99999	19	99999	99999	99999	99999	99999	4.33	0	2.17	250.6	110	0	2.19	3.27	3.55	3.54	3.31	2.33	0	0	0	0	0	0
54	40	99999	20	99999	99999	99999	99999	99999	4.33	.33	2.33	317.3	218	0	2.19	3.27	3.55	3.54	3.31	2.33	0	0	0	0	0	0
55	1	1	99999	59.5	47	53.25	0	38	99999	99999	99999	99999	99999	1	3.08	3.73	4.16	3.35	3.88	3.58	3.08	3.73	4.16	3.35	3.88	3.58
55	2	2	99999	53.33	42.67	48	5.4	26	99999	99999	99999	99999	99999	1	3.08	3.73	4.16	3.35	3.88	3.58	3.08	3.73	4.16	3.35	3.88	3.58
55	3	3	99999	99999	99999	99999	10	31	99999	99999	99999	99999	99999	1	3.08	3.73	4.16	3.35	3.88	3.58	3.08	3.73	4.16	3.35	3.88	3.58
55	4	4	99999	47.33	35.83	41.58	503.3	82	99999	99999	99999	99999	99999	1	3.08	3.73	4.16	3.35	3.88	3.58	3.08	3.73	4.16	3.35	3.88	3.58
55	5	5	99999	57.5	52.17	54.83	188.5	150	99999	99999	99999	99999	99999	1	3.08	3.73	4.16	3.35	3.88	3.58	3.08	3.73	4.16	3.35	3.88	3.58
55	6	6	99999	57.67	60.33	59	27.4	69	99999	99999	99999	99999	99999	1	3.08	3.73	4.16	3.35	3.88	3.58	3.08	3.73	4.16	3.35	3.88	3.58
55	7	7	99999	45.83	49	47.42	17.7	53	99999	99999	99999	99999	99999	1	3.08	3.73	4.16	3.35	3.88	3.58	3.08	3.73	4.16	3.35	3.88	3.58
55	8	8	99999	52	37.33	44.67	863.9	7	99999	99999	99999	99999	99999	1	3.08	3.73	4.16	3.35	3.88	3.58	3.08	3.73	4.16	3.35	3.88	3.58
55	9	9	99999	43	35.17	39.08	26.7	21	99999	99999	99999	99999	99999	1	3.08	3.73	4.16	3.35	3.88	3.58	3.08	3.73	4.16	3.35	3.88	3.58
55	10	10	99999	40.83	26.5	33.67	697.6	33	99999	99999	99999	99999	99999	1	3.08	3.73	4.16	3.35	3.88	3.58	3.08	3.73	4.16	3.35	3.88	3.58
55	11	11	99999	46.33	32.83	39.58	8.5	30	99999	99999	99999	99999	99999	1	3.08	3.73	4.16	3.35	3.88	3.58	3.08	3.73	4.16	3.35	3.88	3.58
55	12	12	99999	37.67	27.83	32.75	13.1	104	99999	99999	99999	99999	99999	1	3.08	3.73	4.16	3.35	3.88	3.58	3.08	3.73	4.16	3.35	3.88	3.58
55	13	13	99999	45.5	42.83	44.17	790.7	46	99999	99999	99999	99999	99999	1	3.08	3.73	4.16	3.35	3.88	3.58	3.08	3.73	4.16	3.35	3.88	3.58
55	14	14	99999	54.83	32.33	43.58	232.3	43	99999	99999	99999	99999	99999	1	3.08	3.73	4.16	3.35	3.88	3.58	3.08	3.73	4.16	3.35	3.88	3.58
55	15	15	99999	39.33	30.17	34.75	4.9	39	99999	99999	99999	99999	99999	1	3.08	3.73	4.16	3.35	3.88	3.58	3.08	3.73	4.16	3.35	3.88	3.58
55	16	16	99999	37.83	34	35.92	4.3	38	99999	99999	99999	99999	99999	1	3.08	3.73	4.16	3.35	3.88	3.58	3.08	3.73	4.16	3.35	3.88	3.58
55	17	17	99999	46.5	46.17	46.33	669.1	8	99999	99999	99999	99999	99999	1	3.08	3.73	4.16	3.35	3.88	3.58	3.08	3.73	4.16	3.35	3.88	3.58
55	18	18	99999	39.67	35.67	37.67	19.2	11	99999	99999	99999	99999	99999	1	3.08	3.73	4.16	3.35	3.88	3.58	3.08	3.73	4.16	3.35	3.88	3.58
55	19	19	99999	37.5	28	32.75	8.7	51	99999	99999	99999	99999	99999	1	3.08	3.73	4.16	3.35	3.88	3.58	3.08	3.73	4.16	3.35	3.88	3.58
55	20	20	99999	26	40.17	33.08	3.8	0	99999	99999	99999	99999	99999	1	3.08	3.73	4.16	3.35	3.88	3.58	3.08	3.73	4.16	3.35	3.88	3.58
55	21	99999	1	99999	99999	99999	99999	99999	38.17	37.33	37.75	543.7	5	1	3.08	3.73	4.16	3.35	3.88	3.58	3.08	3.73	4.16	3.35	3.88	3.58
55	22	99999	2	99999	99999	99999	99999	99999	40.33	30.67	35.5	4.6	15	1	3.08	3.73	4.16	3.35	3.88	3.58	3.08	3.73	4.16	3.35	3.88	3.58
55	23	99999	3	99999	99999	99999	99999	99999	34.83	34.83	34.83	7.9	40	1	3.08	3.73	4.16	3.35	3.88	3.58	3.08	3.73	4.16	3.35	3.88	3.58
55	24	99999	4	99999	99999	99999	99999	99999	34.83	29	31.92	840.5	18	1	3.08	3.73	4.16	3.35	3.88	3.58	3.08	3.73	4.16	3.35	3.88	3.58
55	25	99999	5	99999	99999	99999	99999	99999	39	22.17	30.58	0	7	1	3.08	3.73	4.16	3.35	3.88	3.58	3.08	3.73	4.16	3.35	3.88	3.58
55	26	99999	6	99999	99999	99999	99999	99999	32	19	25.5	3.4	3	1	3.08	3.73	4.16	3.35	3.88	3.58	3.08	3.73	4.16	3.35	3.88	3.58
55	27	99999	7	99999	99999	99999	99999	99999	35.83	29.67	32.75	.9	0	1	3.08	3.73	4.16	3.35	3.88	3.58	3.08	3.73	4.16	3.35	3.88	3.58
55	28	99999	8	99999	99999	99999	99999	99999	35.67	21	28.33	0	14	1	3.08	3.73	4.16	3.35	3.88	3.58	3.08	3.73	4.16	3.35	3.88	3.58
55	29	99999	9	99999	99999	99999	99999	99999	39	36.67	37.83	456.1	10	1	3.08	3.73	4.16	3.35	3.88	3.58	3.08	3.73	4.16	3.35	3.88	3.58
55	30	99999	10	99999	99999	99999	99999	99999	30	37.5	33.75	13.8	23	1	3.08	3.73	4.16	3.35	3.88	3.58	3.08	3.73	4.16	3.35	3.88	3.58
55	31	99999	11	99999	99999	99999	99999	99999	28.17	29	28.58	6	2	1	3.08	3.73	4.16	3.35	3.88	3.58	3.08	3.73	4.16	3.35	3.88	3.58
55	32	99999	12	99999	99999	99999	99999	99999	35.83	31.5	33.67	701.2	0	1	3.08	3.73	4.16	3.35	3.88	3.58	3.08	3.73	4.16	3.35	3.88	3.58
55	33	99999	13	99999	99999	99999	99999	99999	48.17	33.17	40.67	7.1	6	1	3.08	3.73	4.16	3.35	3.88	3.58	3.08	3.73	4.16	3.35	3.88	3.58
55	34	99999	14	99999	99999	99999	99999	99999	45.5	36.67	41.08	555.5	4	1	3.08	3.73	4.16	3.35	3.88	3.58	3.08	3.73	4.16	3.35	3.88	3.58
55	35	99999	15	99999	99999	99999	99999	99999	99999	99999	99999	13	31	1	3.08	3.73	4.16	3.35	3.88	3.58	3.08	3.73	4.16	3.35	3.88	3.58
55	36	99999	16	99999	99999	99999	99999	99999	38.5	35.17	36.83	5.9	24	1	3.08	3.73	4.16	3.35	3.88	3.58	3.08	3.73	4.16	3.35	3.88	3.58
55	37	99999	17	99999	99999	99999	99999	99999	40.83	29.67	35.25	359.3	17	1	3.08	3.73	4.16	3.35	3.88	3.58	3.08	3.73	4.16	3.35	3.88	3.58
55	38	99999	18	99999	99999	99999	99999	99999	33	41.33	37.17	6.6	2	1	3.08	3.73	4.16	3.35	3.88	3.58	3.08	3.73	4.16	3.35	3.88	3.58
55	39	99999	19	99999	99999	99999	99999	99999	43.67	32.17	37.92	423.5	0	1	3.08	3.73	4.16	3.35	3.88	3.58	3.08	3.73	4.16	3.35	3.88	3.58
55	40	99999	20	99999	99999	99999	99999	99999	40.33	36.17	38.25	8.8	13	1	3.08	3.73	4.16	3.35	3.88	3.58	3.08	3.73	4.16	3.35	3.88	3.58
56	1	1	99999	87.67	58.5	73.08	633.3	201	99999	99999	99999	99999	99999	0	2.67	3.73	3.68	2.96	3.5	4	0	0	0	0	0	0
56	2	2	99999	89.17	63.67	76.42	329.6	134	99999	99999	99999	99999	99999	0	2.67	3.73	3.68	2.96	3.5	4	0	0	0	0	0	0
56	3	3	99999	70.5	61	65.75	493.2	179	99999	99999	99999	99999	99999	0	2.67	3.73	3.68	2.96	3.5	4	0	0	0	0	0	0
56	4	4	99999	69.33	78.33	73.83	210.4	180	99999	99999	99999	99999	99999	0	2.67	3.73	3.68	2.96	3.5	4	0	0	0	0	0	0
56	5	5	99999	65.67	65.17	65.42	253.7	167	99999	99999	99999	99999	99999	0	2.67	3.73	3.68	2.96	3.5	4	0	0	0	0	0	0
56	6	6	99999	63.5	73.67	68.58	160.7	188	99999	99999	99999	99999	99999	0	2.67	3.73	3.68	2.96	3.5	4	0	0	0	0	0	0
56	7	7	99999	65.17	73.17	69.17	302	238	99999	99999	99999	99999	99999	0	2.67	3.73	3.68	2.96	3.5	4	0	0	0	0	0	0
56	8	8	99999	86.17	53.83	70	295.9	244	99999	99999	99999	99999	99999	0	2.67	3.73	3.68	2.96	3.5	4	0	0	0	0	0	0
56	9	9	99999	75.5	76.17	75.83	162.9	276	99999	99999	99999	99999	99999	0	2.67	3.73	3.68	2.96	3.5	4	0	0	0	0	0	0
56	10	10	99999	78	62.67	70.33	52.9	286	99999	99999	99999	99999	99999	0	2.67	3.73	3.68	2.96	3.5	4	0	0	0	0	0	0
56	11	11	99999	76	70.33	73.17	271.3	253	99999	99999	99999	99999	99999	0	2.67	3.73	3.68	2.96	3.5	4	0	0	0	0	0	0
56	12	12	99999	84.67	61	72.83	196.9	195	99999	99999	99999	99999	99999	0	2.67	3.73	3.68	2.96	3.5	4	0	0	0	0	0	0
56	13	13	99999	62.83	70.5	66.67	198.9	306	99999	99999	99999	99999	99999	0	2.67	3.73	3.68	2.96	3.5	4	0	0	0	0	0	0
56	14	14	99999	68.33	63.67	66	319.4	189	99999	99999	99999	99999	99999	0	2.67	3.73	3.68	2.96	3.5	4	0	0	0	0	0	0
56	15	15	99999	70	50.5	60.25	373	88	99999	99999	99999	99999	99999	0	2.67	3.73	3.68	2.96	3.5	4	0	0	0	0	0	0
56	16	16	99999	76.5	37.83	57.17	66.8	310	99999	99999	99999	99999	99999	0	2.67	3.73	3.68	2.96	3.5	4	0	0	0	0	0	0
56	17	17	99999	78.17	73.67	75.92	428	344	99999	99999	99999	99999	99999	0	2.67	3.73	3.68	2.96	3.5	4	0	0	0	0	0	0
56	18	18	99999	71.33	50.67	61	490.6	219	99999	99999	99999	99999	99999	0	2.67	3.73	3.68	2.96	3.5	4	0	0	0	0	0	0
56	19	19	99999	79	50.83	64.92	325.1	177	99999	99999	99999	99999	99999	0	2.67	3.73	3.68	2.96	3.5	4	0	0	0	0	0	0
56	20	20	99999	75	45.33	60.17	265.4	205	99999	99999	99999	99999	99999	0	2.67	3.73	3.68	2.96	3.5	4	0	0	0	0	0	0
56	21	99999	1	99999	99999	99999	99999	99999	68	39.5	53.75	111.9	309	0	2.67	3.73	3.68	2.96	3.5	4	0	0	0	0	0	0
56	22	99999	2	99999	99999	99999	99999	99999	74.17	48.17	61.17	302.8	169	0	2.67	3.73	3.68	2.96	3.5	4	0	0	0	0	0	0
56	23	99999	3	99999	99999	99999	99999	99999	52.83	41.33	47.08	235	294	0	2.67	3.73	3.68	2.96	3.5	4	0	0	0	0	0	0
56	24	99999	4	99999	99999	99999	99999	99999	61.67	54.67	58.17	305.1	274	0	2.67	3.73	3.68	2.96	3.5	4	0	0	0	0	0	0
56	25	99999	5	99999	99999	99999	99999	99999	76.5	40.67	58.58	154.8	174	0	2.67	3.73	3.68	2.96	3.5	4	0	0	0	0	0	0
56	26	99999	6	99999	99999	99999	99999	99999	64	51.33	57.67	169.4	231	0	2.67	3.73	3.68	2.96	3.5	4	0	0	0	0	0	0
56	27	99999	7	99999	99999	99999	99999	99999	70.17	47.83	59	154.9	184	0	2.67	3.73	3.68	2.96	3.5	4	0	0	0	0	0	0
56	28	99999	8	99999	99999	99999	99999	99999	74.83	38.17	56.5	952.5	200	0	2.67	3.73	3.68	2.96	3.5	4	0	0	0	0	0	0
56	29	99999	9	99999	99999	99999	99999	99999	71.83	46.17	59	286.7	340	0	2.67	3.73	3.68	2.96	3.5	4	0	0	0	0	0	0
56	30	99999	10	99999	99999	99999	99999	99999	73.5	30	51.75	221.1	292	0	2.67	3.73	3.68	2.96	3.5	4	0	0	0	0	0	0
56	31	99999	11	99999	99999	99999	99999	99999	67.67	49.33	58.5	194.5	278	0	2.67	3.73	3.68	2.96	3.5	4	0	0	0	0	0	0
56	32	99999	12	99999	99999	99999	99999	99999	71.83	45.17	58.5	105.1	374	0	2.67	3.73	3.68	2.96	3.5	4	0	0	0	0	0	0
56	33	99999	13	99999	99999	99999	99999	99999	62.83	54.5	58.67	92.1	155	0	2.67	3.73	3.68	2.96	3.5	4	0	0	0	0	0	0
56	34	99999	14	99999	99999	99999	99999	99999	68.83	54.17	61.5	241.7	304	0	2.67	3.73	3.68	2.96	3.5	4	0	0	0	0	0	0
56	35	99999	15	99999	99999	99999	99999	99999	62	59.67	60.83	113.7	252	0	2.67	3.73	3.68	2.96	3.5	4	0	0	0	0	0	0
56	36	99999	16	99999	99999	99999	99999	99999	63.17	52.83	58	98.1	319	0	2.67	3.73	3.68	2.96	3.5	4	0	0	0	0	0	0
56	37	99999	17	99999	99999	99999	99999	99999	53.17	48.67	50.92	287.1	185	0	2.67	3.73	3.68	2.96	3.5	4	0	0	0	0	0	0
56	38	99999	18	99999	99999	99999	99999	99999	70.5	47.83	59.17	64.6	374	0	2.67	3.73	3.68	2.96	3.5	4	0	0	0	0	0	0
56	39	99999	19	99999	99999	99999	99999	99999	60.67	56.83	58.75	105.8	373	0	2.67	3.73	3.68	2.96	3.5	4	0	0	0	0	0	0
56	40	99999	20	99999	99999	99999	99999	99999	72.5	49.67	61.08	144.1	265	0	2.67	3.73	3.68	2.96	3.5	4	0	0	0	0	0	0
58	1	1	99999	78.5	42.83	60.67	633.8	120	99999	99999	99999	99999	99999	0	3.38	4.27	3.63	3.08	4.38	4	0	0	0	0	0	0
58	2	2	99999	77.83	4.17	41	1116.8	1	99999	99999	99999	99999	99999	0	3.38	4.27	3.63	3.08	4.38	4	0	0	0	0	0	0
58	3	3	99999	88.33	5.33	46.83	1081.7	76	99999	99999	99999	99999	99999	0	3.38	4.27	3.63	3.08	4.38	4	0	0	0	0	0	0
58	4	4	99999	81.83	6.83	44.33	734.3	199	99999	99999	99999	99999	99999	0	3.38	4.27	3.63	3.08	4.38	4	0	0	0	0	0	0
58	5	5	99999	76.5	4	40.25	167	172	99999	99999	99999	99999	99999	0	3.38	4.27	3.63	3.08	4.38	4	0	0	0	0	0	0
58	6	6	99999	76.33	20.5	48.42	479.3	13	99999	99999	99999	99999	99999	0	3.38	4.27	3.63	3.08	4.38	4	0	0	0	0	0	0
58	7	7	99999	79.5	2	40.75	491.3	266	99999	99999	99999	99999	99999	0	3.38	4.27	3.63	3.08	4.38	4	0	0	0	0	0	0
58	8	8	99999	78.33	3.67	41	374.5	227	99999	99999	99999	99999	99999	0	3.38	4.27	3.63	3.08	4.38	4	0	0	0	0	0	0
58	9	9	99999	81.5	.33	40.92	639.7	123	99999	99999	99999	99999	99999	0	3.38	4.27	3.63	3.08	4.38	4	0	0	0	0	0	0
58	10	10	99999	69.67	1.83	35.75	674.5	154	99999	99999	99999	99999	99999	0	3.38	4.27	3.63	3.08	4.38	4	0	0	0	0	0	0
58	11	11	99999	73.5	2	37.75	440.4	205	99999	99999	99999	99999	99999	0	3.38	4.27	3.63	3.08	4.38	4	0	0	0	0	0	0
58	12	12	99999	64.17	1	32.58	346	209	99999	99999	99999	99999	99999	0	3.38	4.27	3.63	3.08	4.38	4	0	0	0	0	0	0
58	13	13	99999	74.5	2.33	38.42	512.7	197	99999	99999	99999	99999	99999	0	3.38	4.27	3.63	3.08	4.38	4	0	0	0	0	0	0
58	14	14	99999	81	.5	40.75	235.5	218	99999	99999	99999	99999	99999	0	3.38	4.27	3.63	3.08	4.38	4	0	0	0	0	0	0
58	15	15	99999	72.67	0	36.33	300.1	163	99999	99999	99999	99999	99999	0	3.38	4.27	3.63	3.08	4.38	4	0	0	0	0	0	0
58	16	16	99999	66.67	0	33.33	317.9	206	99999	99999	99999	99999	99999	0	3.38	4.27	3.63	3.08	4.38	4	0	0	0	0	0	0
58	17	17	99999	66.5	1.17	33.83	282.7	268	99999	99999	99999	99999	99999	0	3.38	4.27	3.63	3.08	4.38	4	0	0	0	0	0	0
58	18	18	99999	79.5	0	39.75	392	107	99999	99999	99999	99999	99999	0	3.38	4.27	3.63	3.08	4.38	4	0	0	0	0	0	0
58	19	19	99999	69.83	.33	35.08	379.1	209	99999	99999	99999	99999	99999	0	3.38	4.27	3.63	3.08	4.38	4	0	0	0	0	0	0
58	20	20	99999	73.17	0	36.58	308.3	258	99999	99999	99999	99999	99999	0	3.38	4.27	3.63	3.08	4.38	4	0	0	0	0	0	0
58	21	99999	1	99999	99999	99999	99999	99999	75.83	.5	38.17	654.6	293	0	3.38	4.27	3.63	3.08	4.38	4	0	0	0	0	0	0
58	22	99999	2	99999	99999	99999	99999	99999	81.33	2.5	41.92	231.4	112	0	3.38	4.27	3.63	3.08	4.38	4	0	0	0	0	0	0
58	23	99999	3	99999	99999	99999	99999	99999	76	1.5	38.75	519.2	100	0	3.38	4.27	3.63	3.08	4.38	4	0	0	0	0	0	0
58	24	99999	4	99999	99999	99999	99999	99999	74.67	0	37.33	964.3	64	0	3.38	4.27	3.63	3.08	4.38	4	0	0	0	0	0	0
58	25	99999	5	99999	99999	99999	99999	99999	75.83	4.5	40.17	1405.9	133	0	3.38	4.27	3.63	3.08	4.38	4	0	0	0	0	0	0
58	26	99999	6	99999	99999	99999	99999	99999	82.33	.5	41.42	331.5	271	0	3.38	4.27	3.63	3.08	4.38	4	0	0	0	0	0	0
58	27	99999	7	99999	99999	99999	99999	99999	75.67	.17	37.92	241.1	239	0	3.38	4.27	3.63	3.08	4.38	4	0	0	0	0	0	0
58	28	99999	8	99999	99999	99999	99999	99999	72.17	.5	36.33	236.6	133	0	3.38	4.27	3.63	3.08	4.38	4	0	0	0	0	0	0
58	29	99999	9	99999	99999	99999	99999	99999	76.83	0	38.42	811.4	52	0	3.38	4.27	3.63	3.08	4.38	4	0	0	0	0	0	0
58	30	99999	10	99999	99999	99999	99999	99999	77.5	0	38.75	240.4	64	0	3.38	4.27	3.63	3.08	4.38	4	0	0	0	0	0	0
58	31	99999	11	99999	99999	99999	99999	99999	71.33	.83	36.08	450.2	66	0	3.38	4.27	3.63	3.08	4.38	4	0	0	0	0	0	0
58	32	99999	12	99999	99999	99999	99999	99999	79.67	0	39.83	332.9	47	0	3.38	4.27	3.63	3.08	4.38	4	0	0	0	0	0	0
58	33	99999	13	99999	99999	99999	99999	99999	76	1.17	38.58	53.3	199	0	3.38	4.27	3.63	3.08	4.38	4	0	0	0	0	0	0
58	34	99999	14	99999	99999	99999	99999	99999	79.83	.5	40.17	316.5	287	0	3.38	4.27	3.63	3.08	4.38	4	0	0	0	0	0	0
58	35	99999	15	99999	99999	99999	99999	99999	69.83	0	34.92	284.9	70	0	3.38	4.27	3.63	3.08	4.38	4	0	0	0	0	0	0
58	36	99999	16	99999	99999	99999	99999	99999	75.5	0	37.75	446	94	0	3.38	4.27	3.63	3.08	4.38	4	0	0	0	0	0	0
58	37	99999	17	99999	99999	99999	99999	99999	83.5	1	42.25	53.3	324	0	3.38	4.27	3.63	3.08	4.38	4	0	0	0	0	0	0
58	38	99999	18	99999	99999	99999	99999	99999	84.33	.5	42.42	482.4	281	0	3.38	4.27	3.63	3.08	4.38	4	0	0	0	0	0	0
58	39	99999	19	99999	99999	99999	99999	99999	65.5	0	32.75	642.6	170	0	3.38	4.27	3.63	3.08	4.38	4	0	0	0	0	0	0
58	40	99999	20	99999	99999	99999	99999	99999	69.83	0	34.92	61.7	222	0	3.38	4.27	3.63	3.08	4.38	4	0	0	0	0	0	0
59	1	1	99999	93.5	36.17	64.83	86.4	159	99999	99999	99999	99999	99999	1	1.98	3	4.32	3.92	1.31	3.17	1.98	3	4.32	3.92	1.31	3.17
59	2	2	99999	72.17	18.17	45.17	16.8	385	99999	99999	99999	99999	99999	1	1.98	3	4.32	3.92	1.31	3.17	1.98	3	4.32	3.92	1.31	3.17
59	3	3	99999	74.5	22	48.25	20.9	408	99999	99999	99999	99999	99999	1	1.98	3	4.32	3.92	1.31	3.17	1.98	3	4.32	3.92	1.31	3.17
59	4	4	99999	75.67	24	49.83	14.9	198	99999	99999	99999	99999	99999	1	1.98	3	4.32	3.92	1.31	3.17	1.98	3	4.32	3.92	1.31	3.17
59	5	5	99999	80.83	19.5	50.17	152.8	501	99999	99999	99999	99999	99999	1	1.98	3	4.32	3.92	1.31	3.17	1.98	3	4.32	3.92	1.31	3.17
59	6	6	99999	75.17	7.17	41.17	20.5	623	99999	99999	99999	99999	99999	1	1.98	3	4.32	3.92	1.31	3.17	1.98	3	4.32	3.92	1.31	3.17
59	7	7	99999	81.5	10	45.75	20.5	376	99999	99999	99999	99999	99999	1	1.98	3	4.32	3.92	1.31	3.17	1.98	3	4.32	3.92	1.31	3.17
59	8	8	99999	83	10.5	46.75	19.4	431	99999	99999	99999	99999	99999	1	1.98	3	4.32	3.92	1.31	3.17	1.98	3	4.32	3.92	1.31	3.17
59	9	9	99999	85	10.67	47.83	2462.8	208	99999	99999	99999	99999	99999	1	1.98	3	4.32	3.92	1.31	3.17	1.98	3	4.32	3.92	1.31	3.17
59	10	10	99999	42.83	10.83	26.83	0	775	99999	99999	99999	99999	99999	1	1.98	3	4.32	3.92	1.31	3.17	1.98	3	4.32	3.92	1.31	3.17
59	11	11	99999	57.67	9.83	33.75	2.7	751	99999	99999	99999	99999	99999	1	1.98	3	4.32	3.92	1.31	3.17	1.98	3	4.32	3.92	1.31	3.17
59	12	12	99999	80	12.33	46.17	27.5	126	99999	99999	99999	99999	99999	1	1.98	3	4.32	3.92	1.31	3.17	1.98	3	4.32	3.92	1.31	3.17
59	13	13	99999	70.67	25.33	48	23.4	328	99999	99999	99999	99999	99999	1	1.98	3	4.32	3.92	1.31	3.17	1.98	3	4.32	3.92	1.31	3.17
59	14	14	99999	67.5	11.67	39.58	514.7	263	99999	99999	99999	99999	99999	1	1.98	3	4.32	3.92	1.31	3.17	1.98	3	4.32	3.92	1.31	3.17
59	15	15	99999	89.5	15.17	52.33	11.6	49	99999	99999	99999	99999	99999	1	1.98	3	4.32	3.92	1.31	3.17	1.98	3	4.32	3.92	1.31	3.17
59	16	16	99999	67.33	19.17	43.25	3.3	49	99999	99999	99999	99999	99999	1	1.98	3	4.32	3.92	1.31	3.17	1.98	3	4.32	3.92	1.31	3.17
59	17	17	99999	68.83	22.17	45.5	611.1	381	99999	99999	99999	99999	99999	1	1.98	3	4.32	3.92	1.31	3.17	1.98	3	4.32	3.92	1.31	3.17
59	18	18	99999	75.5	20.5	48	6.3	0	99999	99999	99999	99999	99999	1	1.98	3	4.32	3.92	1.31	3.17	1.98	3	4.32	3.92	1.31	3.17
59	19	19	99999	50.67	15.33	33	6	0	99999	99999	99999	99999	99999	1	1.98	3	4.32	3.92	1.31	3.17	1.98	3	4.32	3.92	1.31	3.17
59	20	20	99999	60.17	20.67	40.42	817.1	0	99999	99999	99999	99999	99999	1	1.98	3	4.32	3.92	1.31	3.17	1.98	3	4.32	3.92	1.31	3.17
59	21	99999	1	99999	99999	99999	99999	99999	86.83	20.5	53.67	785.2	83	1	1.98	3	4.32	3.92	1.31	3.17	1.98	3	4.32	3.92	1.31	3.17
59	22	99999	2	99999	99999	99999	99999	99999	79.5	22	50.75	345.8	476	1	1.98	3	4.32	3.92	1.31	3.17	1.98	3	4.32	3.92	1.31	3.17
59	23	99999	3	99999	99999	99999	99999	99999	68.17	19.83	44	69.6	491	1	1.98	3	4.32	3.92	1.31	3.17	1.98	3	4.32	3.92	1.31	3.17
59	24	99999	4	99999	99999	99999	99999	99999	75.67	19.83	47.75	477.2	436	1	1.98	3	4.32	3.92	1.31	3.17	1.98	3	4.32	3.92	1.31	3.17
59	25	99999	5	99999	99999	99999	99999	99999	82	13.5	47.75	428.2	904	1	1.98	3	4.32	3.92	1.31	3.17	1.98	3	4.32	3.92	1.31	3.17
59	26	99999	6	99999	99999	99999	99999	99999	79.5	14.83	47.17	56.9	527	1	1.98	3	4.32	3.92	1.31	3.17	1.98	3	4.32	3.92	1.31	3.17
59	27	99999	7	99999	99999	99999	99999	99999	78.33	15	46.67	95.3	437	1	1.98	3	4.32	3.92	1.31	3.17	1.98	3	4.32	3.92	1.31	3.17
59	28	99999	8	99999	99999	99999	99999	99999	69.5	7.33	38.42	27.3	128	1	1.98	3	4.32	3.92	1.31	3.17	1.98	3	4.32	3.92	1.31	3.17
59	29	99999	9	99999	99999	99999	99999	99999	56.33	10	33.17	34.8	545	1	1.98	3	4.32	3.92	1.31	3.17	1.98	3	4.32	3.92	1.31	3.17
59	30	99999	10	99999	99999	99999	99999	99999	75.5	7.83	41.67	388.8	436	1	1.98	3	4.32	3.92	1.31	3.17	1.98	3	4.32	3.92	1.31	3.17
59	31	99999	11	99999	99999	99999	99999	99999	72.67	13.33	43	101	618	1	1.98	3	4.32	3.92	1.31	3.17	1.98	3	4.32	3.92	1.31	3.17
59	32	99999	12	99999	99999	99999	99999	99999	72.17	5.5	38.83	624.7	249	1	1.98	3	4.32	3.92	1.31	3.17	1.98	3	4.32	3.92	1.31	3.17
59	33	99999	13	99999	99999	99999	99999	99999	78.5	22.33	50.42	692.5	152	1	1.98	3	4.32	3.92	1.31	3.17	1.98	3	4.32	3.92	1.31	3.17
59	34	99999	14	99999	99999	99999	99999	99999	72.17	6.17	39.17	547.4	296	1	1.98	3	4.32	3.92	1.31	3.17	1.98	3	4.32	3.92	1.31	3.17
59	35	99999	15	99999	99999	99999	99999	99999	72.5	5.17	38.83	3.4	2	1	1.98	3	4.32	3.92	1.31	3.17	1.98	3	4.32	3.92	1.31	3.17
59	36	99999	16	99999	99999	99999	99999	99999	70.83	5	37.92	1395.7	0	1	1.98	3	4.32	3.92	1.31	3.17	1.98	3	4.32	3.92	1.31	3.17
59	37	99999	17	99999	99999	99999	99999	99999	63	4.5	33.75	1.4	0	1	1.98	3	4.32	3.92	1.31	3.17	1.98	3	4.32	3.92	1.31	3.17
59	38	99999	18	99999	99999	99999	99999	99999	54.17	3.83	29	3.7	0	1	1.98	3	4.32	3.92	1.31	3.17	1.98	3	4.32	3.92	1.31	3.17
59	39	99999	19	99999	99999	99999	99999	99999	36.83	5.33	21.08	4.3	111	1	1.98	3	4.32	3.92	1.31	3.17	1.98	3	4.32	3.92	1.31	3.17
59	40	99999	20	99999	99999	99999	99999	99999	37.17	3.17	20.17	1121.9	19	1	1.98	3	4.32	3.92	1.31	3.17	1.98	3	4.32	3.92	1.31	3.17
60	1	1	99999	92.5	77.33	84.92	163.6	423	99999	99999	99999	99999	99999	0	2.58	4.09	3.05	2.27	4.5	4.5	0	0	0	0	0	0
60	2	2	99999	93	69.67	81.33	4.1	340	99999	99999	99999	99999	99999	0	2.58	4.09	3.05	2.27	4.5	4.5	0	0	0	0	0	0
60	3	3	99999	71.17	45.5	58.33	11.4	356	99999	99999	99999	99999	99999	0	2.58	4.09	3.05	2.27	4.5	4.5	0	0	0	0	0	0
60	4	4	99999	67.67	32.5	50.08	159	393	99999	99999	99999	99999	99999	0	2.58	4.09	3.05	2.27	4.5	4.5	0	0	0	0	0	0
60	5	5	99999	91.5	67.5	79.5	20.9	512	99999	99999	99999	99999	99999	0	2.58	4.09	3.05	2.27	4.5	4.5	0	0	0	0	0	0
60	6	6	99999	77.17	40.5	58.83	9.7	487	99999	99999	99999	99999	99999	0	2.58	4.09	3.05	2.27	4.5	4.5	0	0	0	0	0	0
60	7	7	99999	62.83	20	41.42	2.7	301	99999	99999	99999	99999	99999	0	2.58	4.09	3.05	2.27	4.5	4.5	0	0	0	0	0	0
60	8	8	99999	88.83	67.5	78.17	10.5	193	99999	99999	99999	99999	99999	0	2.58	4.09	3.05	2.27	4.5	4.5	0	0	0	0	0	0
60	9	9	99999	58.5	19.83	39.17	7.8	227	99999	99999	99999	99999	99999	0	2.58	4.09	3.05	2.27	4.5	4.5	0	0	0	0	0	0
60	10	10	99999	91.83	64.67	78.25	231.4	298	99999	99999	99999	99999	99999	0	2.58	4.09	3.05	2.27	4.5	4.5	0	0	0	0	0	0
60	11	11	99999	77.83	60.5	69.17	21	218	99999	99999	99999	99999	99999	0	2.58	4.09	3.05	2.27	4.5	4.5	0	0	0	0	0	0
60	12	12	99999	90	65.17	77.58	1.5	594	99999	99999	99999	99999	99999	0	2.58	4.09	3.05	2.27	4.5	4.5	0	0	0	0	0	0
60	13	13	99999	86.33	67.17	76.75	7.5	357	99999	99999	99999	99999	99999	0	2.58	4.09	3.05	2.27	4.5	4.5	0	0	0	0	0	0
60	14	14	99999	53.33	23.67	38.5	21.9	99999	99999	99999	99999	99999	99999	0	2.58	4.09	3.05	2.27	4.5	4.5	0	0	0	0	0	0
60	15	15	99999	99999	99999	99999	9.5	529	99999	99999	99999	99999	99999	0	2.58	4.09	3.05	2.27	4.5	4.5	0	0	0	0	0	0
60	16	16	99999	57.67	16	36.83	3.2	393	99999	99999	99999	99999	99999	0	2.58	4.09	3.05	2.27	4.5	4.5	0	0	0	0	0	0
60	17	17	99999	57	5.5	31.25	7.2	557	99999	99999	99999	99999	99999	0	2.58	4.09	3.05	2.27	4.5	4.5	0	0	0	0	0	0
60	18	18	99999	67	41.83	54.42	2.9	514	99999	99999	99999	99999	99999	0	2.58	4.09	3.05	2.27	4.5	4.5	0	0	0	0	0	0
60	19	19	99999	84.5	45.83	65.17	265	633	99999	99999	99999	99999	99999	0	2.58	4.09	3.05	2.27	4.5	4.5	0	0	0	0	0	0
60	20	20	99999	49.5	14.5	32	6.6	477	99999	99999	99999	99999	99999	0	2.58	4.09	3.05	2.27	4.5	4.5	0	0	0	0	0	0
60	21	99999	1	99999	99999	99999	99999	99999	87.83	45.67	66.75	15.7	354	0	2.58	4.09	3.05	2.27	4.5	4.5	0	0	0	0	0	0
60	22	99999	2	99999	99999	99999	99999	99999	89.33	52.5	70.92	62.9	526	0	2.58	4.09	3.05	2.27	4.5	4.5	0	0	0	0	0	0
60	23	99999	3	99999	99999	99999	99999	99999	81.17	34.17	57.67	6	457	0	2.58	4.09	3.05	2.27	4.5	4.5	0	0	0	0	0	0
60	24	99999	4	99999	99999	99999	99999	99999	53.67	11.33	32.5	2.4	284	0	2.58	4.09	3.05	2.27	4.5	4.5	0	0	0	0	0	0
60	25	99999	5	99999	99999	99999	99999	99999	55.5	23.17	39.33	11.5	433	0	2.58	4.09	3.05	2.27	4.5	4.5	0	0	0	0	0	0
60	26	99999	6	99999	99999	99999	99999	99999	58.33	29.67	44	4.5	337	0	2.58	4.09	3.05	2.27	4.5	4.5	0	0	0	0	0	0
60	27	99999	7	99999	99999	99999	99999	99999	81.33	32.83	57.08	1.8	316	0	2.58	4.09	3.05	2.27	4.5	4.5	0	0	0	0	0	0
60	28	99999	8	99999	99999	99999	99999	99999	56.33	24.83	40.58	5.8	266	0	2.58	4.09	3.05	2.27	4.5	4.5	0	0	0	0	0	0
60	29	99999	9	99999	99999	99999	99999	99999	71	38.83	54.92	3.8	463	0	2.58	4.09	3.05	2.27	4.5	4.5	0	0	0	0	0	0
60	30	99999	10	99999	99999	99999	99999	99999	99999	99999	99999	.7	287	0	2.58	4.09	3.05	2.27	4.5	4.5	0	0	0	0	0	0
60	31	99999	11	99999	99999	99999	99999	99999	44.67	14.33	29.5	15.1	254	0	2.58	4.09	3.05	2.27	4.5	4.5	0	0	0	0	0	0
60	32	99999	12	99999	99999	99999	99999	99999	83.33	45.5	64.42	527.3	430	0	2.58	4.09	3.05	2.27	4.5	4.5	0	0	0	0	0	0
60	33	99999	13	99999	99999	99999	99999	99999	90.5	76.17	83.33	2.3	198	0	2.58	4.09	3.05	2.27	4.5	4.5	0	0	0	0	0	0
60	34	99999	14	99999	99999	99999	99999	99999	89.5	61	75.25	8.3	533	0	2.58	4.09	3.05	2.27	4.5	4.5	0	0	0	0	0	0
60	35	99999	15	99999	99999	99999	99999	99999	81.83	58.33	70.08	11.4	778	0	2.58	4.09	3.05	2.27	4.5	4.5	0	0	0	0	0	0
60	36	99999	16	99999	99999	99999	99999	99999	70.67	33.5	52.08	5.3	403	0	2.58	4.09	3.05	2.27	4.5	4.5	0	0	0	0	0	0
60	37	99999	17	99999	99999	99999	99999	99999	53.33	19.17	36.25	18.9	434	0	2.58	4.09	3.05	2.27	4.5	4.5	0	0	0	0	0	0
60	38	99999	18	99999	99999	99999	99999	99999	46	20.17	33.08	743.2	363	0	2.58	4.09	3.05	2.27	4.5	4.5	0	0	0	0	0	0
60	39	99999	19	99999	99999	99999	99999	99999	77	59.5	68.25	132.5	263	0	2.58	4.09	3.05	2.27	4.5	4.5	0	0	0	0	0	0
60	40	99999	20	99999	99999	99999	99999	99999	84.67	52.83	68.75	252	296	0	2.58	4.09	3.05	2.27	4.5	4.5	0	0	0	0	0	0
61	1	1	99999	86.33	44.17	65.25	303.2	0	99999	99999	99999	99999	99999	1	2.5	3.73	3.42	2.85	3.25	3.75	2.5	3.73	3.42	2.85	3.25	3.75
61	2	2	99999	81.17	46.67	63.92	11.1	34	99999	99999	99999	99999	99999	1	2.5	3.73	3.42	2.85	3.25	3.75	2.5	3.73	3.42	2.85	3.25	3.75
61	3	3	99999	73.83	58.33	66.08	16.9	151	99999	99999	99999	99999	99999	1	2.5	3.73	3.42	2.85	3.25	3.75	2.5	3.73	3.42	2.85	3.25	3.75
61	4	4	99999	67.17	40.33	53.75	6.5	228	99999	99999	99999	99999	99999	1	2.5	3.73	3.42	2.85	3.25	3.75	2.5	3.73	3.42	2.85	3.25	3.75
61	5	5	99999	60.83	29.67	45.25	14.9	129	99999	99999	99999	99999	99999	1	2.5	3.73	3.42	2.85	3.25	3.75	2.5	3.73	3.42	2.85	3.25	3.75
61	6	6	99999	59.67	36.33	48	44	104	99999	99999	99999	99999	99999	1	2.5	3.73	3.42	2.85	3.25	3.75	2.5	3.73	3.42	2.85	3.25	3.75
61	7	7	99999	63.17	42.17	52.67	20.5	408	99999	99999	99999	99999	99999	1	2.5	3.73	3.42	2.85	3.25	3.75	2.5	3.73	3.42	2.85	3.25	3.75
61	8	8	99999	61.17	42.33	51.75	8.8	206	99999	99999	99999	99999	99999	1	2.5	3.73	3.42	2.85	3.25	3.75	2.5	3.73	3.42	2.85	3.25	3.75
61	9	9	99999	43	31.17	37.08	13.1	201	99999	99999	99999	99999	99999	1	2.5	3.73	3.42	2.85	3.25	3.75	2.5	3.73	3.42	2.85	3.25	3.75
61	10	10	99999	54.5	26.17	40.33	13.5	179	99999	99999	99999	99999	99999	1	2.5	3.73	3.42	2.85	3.25	3.75	2.5	3.73	3.42	2.85	3.25	3.75
61	11	11	99999	32.17	27.17	29.67	5.4	151	99999	99999	99999	99999	99999	1	2.5	3.73	3.42	2.85	3.25	3.75	2.5	3.73	3.42	2.85	3.25	3.75
61	12	12	99999	55.83	33.83	44.83	4.1	34	99999	99999	99999	99999	99999	1	2.5	3.73	3.42	2.85	3.25	3.75	2.5	3.73	3.42	2.85	3.25	3.75
61	13	13	99999	58.83	35.67	47.25	14.7	63	99999	99999	99999	99999	99999	1	2.5	3.73	3.42	2.85	3.25	3.75	2.5	3.73	3.42	2.85	3.25	3.75
61	14	14	99999	48.33	33.67	41	155.5	114	99999	99999	99999	99999	99999	1	2.5	3.73	3.42	2.85	3.25	3.75	2.5	3.73	3.42	2.85	3.25	3.75
61	15	15	99999	40.83	28.17	34.5	784.4	40	99999	99999	99999	99999	99999	1	2.5	3.73	3.42	2.85	3.25	3.75	2.5	3.73	3.42	2.85	3.25	3.75
61	16	16	99999	63.17	31.83	47.5	.6	0	99999	99999	99999	99999	99999	1	2.5	3.73	3.42	2.85	3.25	3.75	2.5	3.73	3.42	2.85	3.25	3.75
61	17	17	99999	66.33	25.33	45.83	3.6	2	99999	99999	99999	99999	99999	1	2.5	3.73	3.42	2.85	3.25	3.75	2.5	3.73	3.42	2.85	3.25	3.75
61	18	18	99999	64.83	31	47.92	522	7	99999	99999	99999	99999	99999	1	2.5	3.73	3.42	2.85	3.25	3.75	2.5	3.73	3.42	2.85	3.25	3.75
61	19	19	99999	67.67	37.17	52.42	180.3	0	99999	99999	99999	99999	99999	1	2.5	3.73	3.42	2.85	3.25	3.75	2.5	3.73	3.42	2.85	3.25	3.75
61	20	20	99999	58.83	33.67	46.25	89.6	81	99999	99999	99999	99999	99999	1	2.5	3.73	3.42	2.85	3.25	3.75	2.5	3.73	3.42	2.85	3.25	3.75
61	21	99999	1	99999	99999	99999	99999	99999	59.33	25.17	42.25	626.1	0	1	2.5	3.73	3.42	2.85	3.25	3.75	2.5	3.73	3.42	2.85	3.25	3.75
61	22	99999	2	99999	99999	99999	99999	99999	61.5	27.67	44.58	3.3	8	1	2.5	3.73	3.42	2.85	3.25	3.75	2.5	3.73	3.42	2.85	3.25	3.75
61	23	99999	3	99999	99999	99999	99999	99999	55	22.83	38.92	8.1	6	1	2.5	3.73	3.42	2.85	3.25	3.75	2.5	3.73	3.42	2.85	3.25	3.75
61	24	99999	4	99999	99999	99999	99999	99999	39.5	21.67	30.58	83.2	21	1	2.5	3.73	3.42	2.85	3.25	3.75	2.5	3.73	3.42	2.85	3.25	3.75
61	25	99999	5	99999	99999	99999	99999	99999	49	20.67	34.83	5.8	0	1	2.5	3.73	3.42	2.85	3.25	3.75	2.5	3.73	3.42	2.85	3.25	3.75
61	26	99999	6	99999	99999	99999	99999	99999	55.17	24.67	39.92	12.8	0	1	2.5	3.73	3.42	2.85	3.25	3.75	2.5	3.73	3.42	2.85	3.25	3.75
61	27	99999	7	99999	99999	99999	99999	99999	56.5	23.83	40.17	38.3	0	1	2.5	3.73	3.42	2.85	3.25	3.75	2.5	3.73	3.42	2.85	3.25	3.75
61	28	99999	8	99999	99999	99999	99999	99999	43.5	16	29.75	2.1	0	1	2.5	3.73	3.42	2.85	3.25	3.75	2.5	3.73	3.42	2.85	3.25	3.75
61	29	99999	9	99999	99999	99999	99999	99999	47.33	22	34.67	44.5	0	1	2.5	3.73	3.42	2.85	3.25	3.75	2.5	3.73	3.42	2.85	3.25	3.75
61	30	99999	10	99999	99999	99999	99999	99999	51.17	22	36.58	23.6	0	1	2.5	3.73	3.42	2.85	3.25	3.75	2.5	3.73	3.42	2.85	3.25	3.75
61	31	99999	11	99999	99999	99999	99999	99999	45.67	17	31.33	43.8	0	1	2.5	3.73	3.42	2.85	3.25	3.75	2.5	3.73	3.42	2.85	3.25	3.75
61	32	99999	12	99999	99999	99999	99999	99999	37.5	15.5	26.5	13.1	37	1	2.5	3.73	3.42	2.85	3.25	3.75	2.5	3.73	3.42	2.85	3.25	3.75
61	33	99999	13	99999	99999	99999	99999	99999	37.5	11.67	24.58	27.6	0	1	2.5	3.73	3.42	2.85	3.25	3.75	2.5	3.73	3.42	2.85	3.25	3.75
61	34	99999	14	99999	99999	99999	99999	99999	32.33	12.67	22.5	94.6	0	1	2.5	3.73	3.42	2.85	3.25	3.75	2.5	3.73	3.42	2.85	3.25	3.75
61	35	99999	15	99999	99999	99999	99999	99999	34.67	18.33	26.5	21	2	1	2.5	3.73	3.42	2.85	3.25	3.75	2.5	3.73	3.42	2.85	3.25	3.75
61	36	99999	16	99999	99999	99999	99999	99999	43.67	12.83	28.25	11.3	0	1	2.5	3.73	3.42	2.85	3.25	3.75	2.5	3.73	3.42	2.85	3.25	3.75
61	37	99999	17	99999	99999	99999	99999	99999	39.67	14	26.83	564.7	0	1	2.5	3.73	3.42	2.85	3.25	3.75	2.5	3.73	3.42	2.85	3.25	3.75
61	38	99999	18	99999	99999	99999	99999	99999	35.33	14.17	24.75	76.6	0	1	2.5	3.73	3.42	2.85	3.25	3.75	2.5	3.73	3.42	2.85	3.25	3.75
61	39	99999	19	99999	99999	99999	99999	99999	41.33	18.17	29.75	10	0	1	2.5	3.73	3.42	2.85	3.25	3.75	2.5	3.73	3.42	2.85	3.25	3.75
61	40	99999	20	99999	99999	99999	99999	99999	47	16	31.5	13.7	0	1	2.5	3.73	3.42	2.85	3.25	3.75	2.5	3.73	3.42	2.85	3.25	3.75
62	1	1	99999	18.67	14.83	16.75	1659	156	99999	99999	99999	99999	99999	0	2.29	3.36	3.45	3.62	2.44	2.67	0	0	0	0	0	0
62	2	2	99999	3.67	1.17	2.42	1019.3	214	99999	99999	99999	99999	99999	0	2.29	3.36	3.45	3.62	2.44	2.67	0	0	0	0	0	0
62	3	3	99999	1.67	1.67	1.67	1197.7	211	99999	99999	99999	99999	99999	0	2.29	3.36	3.45	3.62	2.44	2.67	0	0	0	0	0	0
62	4	4	99999	0	.33	.17	1327.1	348	99999	99999	99999	99999	99999	0	2.29	3.36	3.45	3.62	2.44	2.67	0	0	0	0	0	0
62	5	5	99999	7.33	4.83	6.08	1737.7	208	99999	99999	99999	99999	99999	0	2.29	3.36	3.45	3.62	2.44	2.67	0	0	0	0	0	0
62	6	6	99999	0	.33	.17	1444.7	218	99999	99999	99999	99999	99999	0	2.29	3.36	3.45	3.62	2.44	2.67	0	0	0	0	0	0
62	7	7	99999	6.67	0	3.33	1372.5	176	99999	99999	99999	99999	99999	0	2.29	3.36	3.45	3.62	2.44	2.67	0	0	0	0	0	0
62	8	8	99999	43.33	.67	22	1017.2	110	99999	99999	99999	99999	99999	0	2.29	3.36	3.45	3.62	2.44	2.67	0	0	0	0	0	0
62	9	9	99999	99999	99999	99999	708.8	71	99999	99999	99999	99999	99999	0	2.29	3.36	3.45	3.62	2.44	2.67	0	0	0	0	0	0
62	10	10	99999	99999	99999	99999	1241.1	231	99999	99999	99999	99999	99999	0	2.29	3.36	3.45	3.62	2.44	2.67	0	0	0	0	0	0
62	11	11	99999	22.33	2.17	12.25	1018	272	99999	99999	99999	99999	99999	0	2.29	3.36	3.45	3.62	2.44	2.67	0	0	0	0	0	0
62	12	12	99999	20.33	1.33	10.83	967.2	231	99999	99999	99999	99999	99999	0	2.29	3.36	3.45	3.62	2.44	2.67	0	0	0	0	0	0
62	13	13	99999	8.5	0	4.25	1220.2	210	99999	99999	99999	99999	99999	0	2.29	3.36	3.45	3.62	2.44	2.67	0	0	0	0	0	0
62	14	14	99999	99999	99999	99999	1545.7	177	99999	99999	99999	99999	99999	0	2.29	3.36	3.45	3.62	2.44	2.67	0	0	0	0	0	0
62	15	15	99999	16.33	0	8.17	1480.1	131	99999	99999	99999	99999	99999	0	2.29	3.36	3.45	3.62	2.44	2.67	0	0	0	0	0	0
62	16	16	99999	99999	99999	99999	425.8	262	99999	99999	99999	99999	99999	0	2.29	3.36	3.45	3.62	2.44	2.67	0	0	0	0	0	0
62	17	17	99999	24.83	.5	12.67	637.7	163	99999	99999	99999	99999	99999	0	2.29	3.36	3.45	3.62	2.44	2.67	0	0	0	0	0	0
62	18	18	99999	28	.67	14.33	2331.4	100	99999	99999	99999	99999	99999	0	2.29	3.36	3.45	3.62	2.44	2.67	0	0	0	0	0	0
62	19	19	99999	20.33	.17	10.25	1194.5	179	99999	99999	99999	99999	99999	0	2.29	3.36	3.45	3.62	2.44	2.67	0	0	0	0	0	0
62	20	20	99999	27.83	0	13.92	2083.6	182	99999	99999	99999	99999	99999	0	2.29	3.36	3.45	3.62	2.44	2.67	0	0	0	0	0	0
62	21	99999	1	99999	99999	99999	99999	99999	33.33	0	16.67	1741.3	117	0	2.29	3.36	3.45	3.62	2.44	2.67	0	0	0	0	0	0
62	22	99999	2	99999	99999	99999	99999	99999	41.33	0	20.67	1202.6	68	0	2.29	3.36	3.45	3.62	2.44	2.67	0	0	0	0	0	0
62	23	99999	3	99999	99999	99999	99999	99999	39.5	0	19.75	1999.8	297	0	2.29	3.36	3.45	3.62	2.44	2.67	0	0	0	0	0	0
62	24	99999	4	99999	99999	99999	99999	99999	19.67	0	9.83	1351.4	201	0	2.29	3.36	3.45	3.62	2.44	2.67	0	0	0	0	0	0
62	25	99999	5	99999	99999	99999	99999	99999	4.83	0	2.42	1902.2	338	0	2.29	3.36	3.45	3.62	2.44	2.67	0	0	0	0	0	0
62	26	99999	6	99999	99999	99999	99999	99999	9.17	0	4.58	749.4	371	0	2.29	3.36	3.45	3.62	2.44	2.67	0	0	0	0	0	0
62	27	99999	7	99999	99999	99999	99999	99999	8.67	0	4.33	931.7	336	0	2.29	3.36	3.45	3.62	2.44	2.67	0	0	0	0	0	0
62	28	99999	8	99999	99999	99999	99999	99999	11.5	0	5.75	969.5	361	0	2.29	3.36	3.45	3.62	2.44	2.67	0	0	0	0	0	0
62	29	99999	9	99999	99999	99999	99999	99999	6.67	0	3.33	1760.9	106	0	2.29	3.36	3.45	3.62	2.44	2.67	0	0	0	0	0	0
62	30	99999	10	99999	99999	99999	99999	99999	14.33	0	7.17	2296.7	289	0	2.29	3.36	3.45	3.62	2.44	2.67	0	0	0	0	0	0
62	31	99999	11	99999	99999	99999	99999	99999	59.5	0	29.75	315.1	173	0	2.29	3.36	3.45	3.62	2.44	2.67	0	0	0	0	0	0
62	32	99999	12	99999	99999	99999	99999	99999	25.67	0	12.83	1485.4	70	0	2.29	3.36	3.45	3.62	2.44	2.67	0	0	0	0	0	0
62	33	99999	13	99999	99999	99999	99999	99999	7.5	0	3.75	896.4	101	0	2.29	3.36	3.45	3.62	2.44	2.67	0	0	0	0	0	0
62	34	99999	14	99999	99999	99999	99999	99999	32.33	0	16.17	1085.1	198	0	2.29	3.36	3.45	3.62	2.44	2.67	0	0	0	0	0	0
62	35	99999	15	99999	99999	99999	99999	99999	33	0	16.5	1510.8	343	0	2.29	3.36	3.45	3.62	2.44	2.67	0	0	0	0	0	0
62	36	99999	16	99999	99999	99999	99999	99999	10	0	5	1170.4	215	0	2.29	3.36	3.45	3.62	2.44	2.67	0	0	0	0	0	0
62	37	99999	17	99999	99999	99999	99999	99999	34.67	0	17.33	1024.5	212	0	2.29	3.36	3.45	3.62	2.44	2.67	0	0	0	0	0	0
62	38	99999	18	99999	99999	99999	99999	99999	7.33	1.5	4.42	1092.1	89	0	2.29	3.36	3.45	3.62	2.44	2.67	0	0	0	0	0	0
62	39	99999	19	99999	99999	99999	99999	99999	38	0	19	841.1	61	0	2.29	3.36	3.45	3.62	2.44	2.67	0	0	0	0	0	0
62	40	99999	20	99999	99999	99999	99999	99999	33.17	0	16.58	1159.9	72	0	2.29	3.36	3.45	3.62	2.44	2.67	0	0	0	0	0	0
63	1	1	99999	23.5	7.33	15.42	245.6	38	99999	99999	99999	99999	99999	1	1.69	2.45	4.26	4.23	1.69	1.83	1.69	2.45	4.26	4.23	1.69	1.83
63	2	2	99999	17	4.67	10.83	539.3	92	99999	99999	99999	99999	99999	1	1.69	2.45	4.26	4.23	1.69	1.83	1.69	2.45	4.26	4.23	1.69	1.83
63	3	3	99999	21.17	4.17	12.67	372.9	97	99999	99999	99999	99999	99999	1	1.69	2.45	4.26	4.23	1.69	1.83	1.69	2.45	4.26	4.23	1.69	1.83
63	4	4	99999	27.83	3.17	15.5	590.8	62	99999	99999	99999	99999	99999	1	1.69	2.45	4.26	4.23	1.69	1.83	1.69	2.45	4.26	4.23	1.69	1.83
63	5	5	99999	25.67	2.33	14	555.1	0	99999	99999	99999	99999	99999	1	1.69	2.45	4.26	4.23	1.69	1.83	1.69	2.45	4.26	4.23	1.69	1.83
63	6	6	99999	24.83	1.5	13.17	483.5	23	99999	99999	99999	99999	99999	1	1.69	2.45	4.26	4.23	1.69	1.83	1.69	2.45	4.26	4.23	1.69	1.83
63	7	7	99999	28.67	2	15.33	702.5	47	99999	99999	99999	99999	99999	1	1.69	2.45	4.26	4.23	1.69	1.83	1.69	2.45	4.26	4.23	1.69	1.83
63	8	8	99999	24.67	3.83	14.25	371.9	194	99999	99999	99999	99999	99999	1	1.69	2.45	4.26	4.23	1.69	1.83	1.69	2.45	4.26	4.23	1.69	1.83
63	9	9	99999	31.67	6.67	19.17	461.5	50	99999	99999	99999	99999	99999	1	1.69	2.45	4.26	4.23	1.69	1.83	1.69	2.45	4.26	4.23	1.69	1.83
63	10	10	99999	28.5	5.33	16.92	507.2	66	99999	99999	99999	99999	99999	1	1.69	2.45	4.26	4.23	1.69	1.83	1.69	2.45	4.26	4.23	1.69	1.83
63	11	11	99999	38.5	6.83	22.67	476.6	169	99999	99999	99999	99999	99999	1	1.69	2.45	4.26	4.23	1.69	1.83	1.69	2.45	4.26	4.23	1.69	1.83
63	12	12	99999	36.5	4.17	20.33	536.5	171	99999	99999	99999	99999	99999	1	1.69	2.45	4.26	4.23	1.69	1.83	1.69	2.45	4.26	4.23	1.69	1.83
63	13	13	99999	26.67	6.67	16.67	484.1	211	99999	99999	99999	99999	99999	1	1.69	2.45	4.26	4.23	1.69	1.83	1.69	2.45	4.26	4.23	1.69	1.83
63	14	14	99999	43.33	11.67	27.5	377.2	46	99999	99999	99999	99999	99999	1	1.69	2.45	4.26	4.23	1.69	1.83	1.69	2.45	4.26	4.23	1.69	1.83
63	15	15	99999	45.5	14.67	30.08	367.9	80	99999	99999	99999	99999	99999	1	1.69	2.45	4.26	4.23	1.69	1.83	1.69	2.45	4.26	4.23	1.69	1.83
63	16	16	99999	49.5	13	31.25	267.8	70	99999	99999	99999	99999	99999	1	1.69	2.45	4.26	4.23	1.69	1.83	1.69	2.45	4.26	4.23	1.69	1.83
63	17	17	99999	34.67	6.83	20.75	333.4	142	99999	99999	99999	99999	99999	1	1.69	2.45	4.26	4.23	1.69	1.83	1.69	2.45	4.26	4.23	1.69	1.83
63	18	18	99999	39.17	7.33	23.25	367.2	112	99999	99999	99999	99999	99999	1	1.69	2.45	4.26	4.23	1.69	1.83	1.69	2.45	4.26	4.23	1.69	1.83
63	19	19	99999	46.67	12.5	29.58	299.3	70	99999	99999	99999	99999	99999	1	1.69	2.45	4.26	4.23	1.69	1.83	1.69	2.45	4.26	4.23	1.69	1.83
63	20	20	99999	46.67	16.67	31.67	324.6	86	99999	99999	99999	99999	99999	1	1.69	2.45	4.26	4.23	1.69	1.83	1.69	2.45	4.26	4.23	1.69	1.83
63	21	99999	1	99999	99999	99999	99999	99999	36.67	12.5	24.58	411.9	46	1	1.69	2.45	4.26	4.23	1.69	1.83	1.69	2.45	4.26	4.23	1.69	1.83
63	22	99999	2	99999	99999	99999	99999	99999	30	8.33	19.17	271.5	60	1	1.69	2.45	4.26	4.23	1.69	1.83	1.69	2.45	4.26	4.23	1.69	1.83
63	23	99999	3	99999	99999	99999	99999	99999	30	5	17.5	375.8	64	1	1.69	2.45	4.26	4.23	1.69	1.83	1.69	2.45	4.26	4.23	1.69	1.83
63	24	99999	4	99999	99999	99999	99999	99999	22.5	1.67	12.08	386.1	167	1	1.69	2.45	4.26	4.23	1.69	1.83	1.69	2.45	4.26	4.23	1.69	1.83
63	25	99999	5	99999	99999	99999	99999	99999	24.17	1.67	12.92	427.1	55	1	1.69	2.45	4.26	4.23	1.69	1.83	1.69	2.45	4.26	4.23	1.69	1.83
63	26	99999	6	99999	99999	99999	99999	99999	15.5	1.67	8.58	93.5	154	1	1.69	2.45	4.26	4.23	1.69	1.83	1.69	2.45	4.26	4.23	1.69	1.83
63	27	99999	7	99999	99999	99999	99999	99999	15	2.67	8.83	455.6	217	1	1.69	2.45	4.26	4.23	1.69	1.83	1.69	2.45	4.26	4.23	1.69	1.83
63	28	99999	8	99999	99999	99999	99999	99999	19.17	0	9.58	376.6	82	1	1.69	2.45	4.26	4.23	1.69	1.83	1.69	2.45	4.26	4.23	1.69	1.83
63	29	99999	9	99999	99999	99999	99999	99999	12.67	.83	6.75	298.5	141	1	1.69	2.45	4.26	4.23	1.69	1.83	1.69	2.45	4.26	4.23	1.69	1.83
63	30	99999	10	99999	99999	99999	99999	99999	21.67	1.83	11.75	505.4	127	1	1.69	2.45	4.26	4.23	1.69	1.83	1.69	2.45	4.26	4.23	1.69	1.83
63	31	99999	11	99999	99999	99999	99999	99999	17.5	2.17	9.83	294.4	155	1	1.69	2.45	4.26	4.23	1.69	1.83	1.69	2.45	4.26	4.23	1.69	1.83
63	32	99999	12	99999	99999	99999	99999	99999	15	.5	7.75	331.6	116	1	1.69	2.45	4.26	4.23	1.69	1.83	1.69	2.45	4.26	4.23	1.69	1.83
63	33	99999	13	99999	99999	99999	99999	99999	14.67	.33	7.5	286.5	130	1	1.69	2.45	4.26	4.23	1.69	1.83	1.69	2.45	4.26	4.23	1.69	1.83
63	34	99999	14	99999	99999	99999	99999	99999	15.83	1.67	8.75	283.5	183	1	1.69	2.45	4.26	4.23	1.69	1.83	1.69	2.45	4.26	4.23	1.69	1.83
63	35	99999	15	99999	99999	99999	99999	99999	12.5	0	6.25	342.6	193	1	1.69	2.45	4.26	4.23	1.69	1.83	1.69	2.45	4.26	4.23	1.69	1.83
63	36	99999	16	99999	99999	99999	99999	99999	10.5	1.33	5.92	414	132	1	1.69	2.45	4.26	4.23	1.69	1.83	1.69	2.45	4.26	4.23	1.69	1.83
63	37	99999	17	99999	99999	99999	99999	99999	9.17	0	4.58	330.8	129	1	1.69	2.45	4.26	4.23	1.69	1.83	1.69	2.45	4.26	4.23	1.69	1.83
63	38	99999	18	99999	99999	99999	99999	99999	6.67	0	3.33	400.5	36	1	1.69	2.45	4.26	4.23	1.69	1.83	1.69	2.45	4.26	4.23	1.69	1.83
63	39	99999	19	99999	99999	99999	99999	99999	5.67	0	2.83	349.8	150	1	1.69	2.45	4.26	4.23	1.69	1.83	1.69	2.45	4.26	4.23	1.69	1.83
63	40	99999	20	99999	99999	99999	99999	99999	3.83	0	1.92	283.1	121	1	1.69	2.45	4.26	4.23	1.69	1.83	1.69	2.45	4.26	4.23	1.69	1.83
64	1	1	99999	71.67	37.33	54.5	4.8	480	99999	99999	99999	99999	99999	0	3.17	4.18	4.21	3.81	4.25	3.67	0	0	0	0	0	0
64	2	2	99999	72	34.5	53.25	1.3	537	99999	99999	99999	99999	99999	0	3.17	4.18	4.21	3.81	4.25	3.67	0	0	0	0	0	0
64	3	3	99999	69.33	29	49.17	17.9	677	99999	99999	99999	99999	99999	0	3.17	4.18	4.21	3.81	4.25	3.67	0	0	0	0	0	0
64	4	4	99999	71.33	35.33	53.33	20.9	414	99999	99999	99999	99999	99999	0	3.17	4.18	4.21	3.81	4.25	3.67	0	0	0	0	0	0
64	5	5	99999	82.83	29.17	56	26.3	450	99999	99999	99999	99999	99999	0	3.17	4.18	4.21	3.81	4.25	3.67	0	0	0	0	0	0
64	6	6	99999	80	30.5	55.25	715.6	358	99999	99999	99999	99999	99999	0	3.17	4.18	4.21	3.81	4.25	3.67	0	0	0	0	0	0
64	7	7	99999	83.5	24.67	54.08	844.1	478	99999	99999	99999	99999	99999	0	3.17	4.18	4.21	3.81	4.25	3.67	0	0	0	0	0	0
64	8	8	99999	79.5	24.67	52.08	441.5	336	99999	99999	99999	99999	99999	0	3.17	4.18	4.21	3.81	4.25	3.67	0	0	0	0	0	0
64	9	9	99999	79.67	39	59.33	9.8	545	99999	99999	99999	99999	99999	0	3.17	4.18	4.21	3.81	4.25	3.67	0	0	0	0	0	0
64	10	10	99999	76.67	29.67	53.17	4.2	560	99999	99999	99999	99999	99999	0	3.17	4.18	4.21	3.81	4.25	3.67	0	0	0	0	0	0
64	11	11	99999	82	21	51.5	13.8	388	99999	99999	99999	99999	99999	0	3.17	4.18	4.21	3.81	4.25	3.67	0	0	0	0	0	0
64	12	12	99999	82.5	21.33	51.92	8.5	431	99999	99999	99999	99999	99999	0	3.17	4.18	4.21	3.81	4.25	3.67	0	0	0	0	0	0
64	13	13	99999	82	22.33	52.17	12.1	359	99999	99999	99999	99999	99999	0	3.17	4.18	4.21	3.81	4.25	3.67	0	0	0	0	0	0
64	14	14	99999	83.83	23.33	53.58	15.5	365	99999	99999	99999	99999	99999	0	3.17	4.18	4.21	3.81	4.25	3.67	0	0	0	0	0	0
64	15	15	99999	77.83	22	49.92	14.2	370	99999	99999	99999	99999	99999	0	3.17	4.18	4.21	3.81	4.25	3.67	0	0	0	0	0	0
64	16	16	99999	76.33	19.67	48	1506.9	411	99999	99999	99999	99999	99999	0	3.17	4.18	4.21	3.81	4.25	3.67	0	0	0	0	0	0
64	17	17	99999	79.67	16.83	48.25	19.2	442	99999	99999	99999	99999	99999	0	3.17	4.18	4.21	3.81	4.25	3.67	0	0	0	0	0	0
64	18	18	99999	80.5	21	50.75	1166.6	310	99999	99999	99999	99999	99999	0	3.17	4.18	4.21	3.81	4.25	3.67	0	0	0	0	0	0
64	19	19	99999	77.5	20	48.75	204.5	338	99999	99999	99999	99999	99999	0	3.17	4.18	4.21	3.81	4.25	3.67	0	0	0	0	0	0
64	20	20	99999	78.33	18	48.17	21.9	347	99999	99999	99999	99999	99999	0	3.17	4.18	4.21	3.81	4.25	3.67	0	0	0	0	0	0
64	21	99999	1	99999	99999	99999	99999	99999	80.83	16.67	48.75	483.7	371	0	3.17	4.18	4.21	3.81	4.25	3.67	0	0	0	0	0	0
64	22	99999	2	99999	99999	99999	99999	99999	82.33	18.5	50.42	312.4	347	0	3.17	4.18	4.21	3.81	4.25	3.67	0	0	0	0	0	0
64	23	99999	3	99999	99999	99999	99999	99999	77.17	19.5	48.33	432.4	296	0	3.17	4.18	4.21	3.81	4.25	3.67	0	0	0	0	0	0
64	24	99999	4	99999	99999	99999	99999	99999	80.5	16.67	48.58	426.5	359	0	3.17	4.18	4.21	3.81	4.25	3.67	0	0	0	0	0	0
64	25	99999	5	99999	99999	99999	99999	99999	81.33	19.83	50.58	12.9	396	0	3.17	4.18	4.21	3.81	4.25	3.67	0	0	0	0	0	0
64	26	99999	6	99999	99999	99999	99999	99999	75.17	24.17	49.67	16	280	0	3.17	4.18	4.21	3.81	4.25	3.67	0	0	0	0	0	0
64	27	99999	7	99999	99999	99999	99999	99999	73.83	16.17	45	249.3	325	0	3.17	4.18	4.21	3.81	4.25	3.67	0	0	0	0	0	0
64	28	99999	8	99999	99999	99999	99999	99999	71.67	25.67	48.67	1421.8	287	0	3.17	4.18	4.21	3.81	4.25	3.67	0	0	0	0	0	0
64	29	99999	9	99999	99999	99999	99999	99999	58.67	19.83	39.25	237.7	339	0	3.17	4.18	4.21	3.81	4.25	3.67	0	0	0	0	0	0
64	30	99999	10	99999	99999	99999	99999	99999	70.5	19.33	44.92	570	316	0	3.17	4.18	4.21	3.81	4.25	3.67	0	0	0	0	0	0
64	31	99999	11	99999	99999	99999	99999	99999	66.33	18.67	42.5	382.8	467	0	3.17	4.18	4.21	3.81	4.25	3.67	0	0	0	0	0	0
64	32	99999	12	99999	99999	99999	99999	99999	72.5	14.67	43.58	15.7	296	0	3.17	4.18	4.21	3.81	4.25	3.67	0	0	0	0	0	0
64	33	99999	13	99999	99999	99999	99999	99999	61	17.67	39.33	371.1	296	0	3.17	4.18	4.21	3.81	4.25	3.67	0	0	0	0	0	0
64	34	99999	14	99999	99999	99999	99999	99999	69.33	17.67	43.5	10.5	307	0	3.17	4.18	4.21	3.81	4.25	3.67	0	0	0	0	0	0
64	35	99999	15	99999	99999	99999	99999	99999	65	15	40	9	348	0	3.17	4.18	4.21	3.81	4.25	3.67	0	0	0	0	0	0
64	36	99999	16	99999	99999	99999	99999	99999	78.67	19.17	48.92	17.2	309	0	3.17	4.18	4.21	3.81	4.25	3.67	0	0	0	0	0	0
64	37	99999	17	99999	99999	99999	99999	99999	71	19.5	45.25	13.1	413	0	3.17	4.18	4.21	3.81	4.25	3.67	0	0	0	0	0	0
64	38	99999	18	99999	99999	99999	99999	99999	62.17	14.5	38.33	26.4	381	0	3.17	4.18	4.21	3.81	4.25	3.67	0	0	0	0	0	0
64	39	99999	19	99999	99999	99999	99999	99999	52.5	16.67	34.58	380.5	387	0	3.17	4.18	4.21	3.81	4.25	3.67	0	0	0	0	0	0
64	40	99999	20	99999	99999	99999	99999	99999	68.17	16.83	42.5	17.7	299	0	3.17	4.18	4.21	3.81	4.25	3.67	0	0	0	0	0	0
65	1	1	99999	92.83	48.5	70.67	19.7	503	99999	99999	99999	99999	99999	1	2.5	3.64	2.84	2.38	3.88	3.75	2.5	3.64	2.84	2.38	3.88	3.75
65	2	2	99999	69.17	35	52.08	805.3	284	99999	99999	99999	99999	99999	1	2.5	3.64	2.84	2.38	3.88	3.75	2.5	3.64	2.84	2.38	3.88	3.75
65	3	3	99999	68.17	44.5	56.33	355.9	339	99999	99999	99999	99999	99999	1	2.5	3.64	2.84	2.38	3.88	3.75	2.5	3.64	2.84	2.38	3.88	3.75
65	4	4	99999	96	25.83	60.92	54.4	534	99999	99999	99999	99999	99999	1	2.5	3.64	2.84	2.38	3.88	3.75	2.5	3.64	2.84	2.38	3.88	3.75
65	5	5	99999	63.67	27.5	45.58	671.1	225	99999	99999	99999	99999	99999	1	2.5	3.64	2.84	2.38	3.88	3.75	2.5	3.64	2.84	2.38	3.88	3.75
65	6	6	99999	62.67	37.33	50	28.9	464	99999	99999	99999	99999	99999	1	2.5	3.64	2.84	2.38	3.88	3.75	2.5	3.64	2.84	2.38	3.88	3.75
65	7	7	99999	61.67	14.17	37.92	116.3	477	99999	99999	99999	99999	99999	1	2.5	3.64	2.84	2.38	3.88	3.75	2.5	3.64	2.84	2.38	3.88	3.75
65	8	8	99999	65.83	19.5	42.67	386.9	238	99999	99999	99999	99999	99999	1	2.5	3.64	2.84	2.38	3.88	3.75	2.5	3.64	2.84	2.38	3.88	3.75
65	9	9	99999	77.5	30.83	54.17	1475.7	209	99999	99999	99999	99999	99999	1	2.5	3.64	2.84	2.38	3.88	3.75	2.5	3.64	2.84	2.38	3.88	3.75
65	10	10	99999	73.33	53.83	63.58	27.8	472	99999	99999	99999	99999	99999	1	2.5	3.64	2.84	2.38	3.88	3.75	2.5	3.64	2.84	2.38	3.88	3.75
65	11	11	99999	69.83	44.5	57.17	88.5	517	99999	99999	99999	99999	99999	1	2.5	3.64	2.84	2.38	3.88	3.75	2.5	3.64	2.84	2.38	3.88	3.75
65	12	12	99999	77.5	54.5	66	12.2	528	99999	99999	99999	99999	99999	1	2.5	3.64	2.84	2.38	3.88	3.75	2.5	3.64	2.84	2.38	3.88	3.75
65	13	13	99999	74	32.5	53.25	8.3	192	99999	99999	99999	99999	99999	1	2.5	3.64	2.84	2.38	3.88	3.75	2.5	3.64	2.84	2.38	3.88	3.75
65	14	14	99999	70.83	35	52.92	547.7	206	99999	99999	99999	99999	99999	1	2.5	3.64	2.84	2.38	3.88	3.75	2.5	3.64	2.84	2.38	3.88	3.75
65	15	15	99999	72.67	47.17	59.92	12.6	216	99999	99999	99999	99999	99999	1	2.5	3.64	2.84	2.38	3.88	3.75	2.5	3.64	2.84	2.38	3.88	3.75
65	16	16	99999	72.67	51.17	61.92	18.9	357	99999	99999	99999	99999	99999	1	2.5	3.64	2.84	2.38	3.88	3.75	2.5	3.64	2.84	2.38	3.88	3.75
65	17	17	99999	82.5	59.33	70.92	11.4	207	99999	99999	99999	99999	99999	1	2.5	3.64	2.84	2.38	3.88	3.75	2.5	3.64	2.84	2.38	3.88	3.75
65	18	18	99999	66.83	74	70.42	14.6	620	99999	99999	99999	99999	99999	1	2.5	3.64	2.84	2.38	3.88	3.75	2.5	3.64	2.84	2.38	3.88	3.75
65	19	19	99999	93	67.67	80.33	14.6	416	99999	99999	99999	99999	99999	1	2.5	3.64	2.84	2.38	3.88	3.75	2.5	3.64	2.84	2.38	3.88	3.75
65	20	20	99999	75.83	66.67	71.25	12.3	200	99999	99999	99999	99999	99999	1	2.5	3.64	2.84	2.38	3.88	3.75	2.5	3.64	2.84	2.38	3.88	3.75
65	21	99999	1	99999	99999	99999	99999	99999	55	21.67	38.33	611.7	170	1	2.5	3.64	2.84	2.38	3.88	3.75	2.5	3.64	2.84	2.38	3.88	3.75
65	22	99999	2	99999	99999	99999	99999	99999	70	53.33	61.67	22.1	276	1	2.5	3.64	2.84	2.38	3.88	3.75	2.5	3.64	2.84	2.38	3.88	3.75
65	23	99999	3	99999	99999	99999	99999	99999	47	42	44.5	9.8	325	1	2.5	3.64	2.84	2.38	3.88	3.75	2.5	3.64	2.84	2.38	3.88	3.75
65	24	99999	4	99999	99999	99999	99999	99999	45.17	37.5	41.33	250.7	296	1	2.5	3.64	2.84	2.38	3.88	3.75	2.5	3.64	2.84	2.38	3.88	3.75
65	25	99999	5	99999	99999	99999	99999	99999	64.17	47.67	55.92	78.3	394	1	2.5	3.64	2.84	2.38	3.88	3.75	2.5	3.64	2.84	2.38	3.88	3.75
65	26	99999	6	99999	99999	99999	99999	99999	39.67	20.67	30.17	186.9	377	1	2.5	3.64	2.84	2.38	3.88	3.75	2.5	3.64	2.84	2.38	3.88	3.75
65	27	99999	7	99999	99999	99999	99999	99999	48.5	26.67	37.58	74.2	327	1	2.5	3.64	2.84	2.38	3.88	3.75	2.5	3.64	2.84	2.38	3.88	3.75
65	28	99999	8	99999	99999	99999	99999	99999	38.33	14.17	26.25	32.8	324	1	2.5	3.64	2.84	2.38	3.88	3.75	2.5	3.64	2.84	2.38	3.88	3.75
65	29	99999	9	99999	99999	99999	99999	99999	36.67	20.5	28.58	20.6	394	1	2.5	3.64	2.84	2.38	3.88	3.75	2.5	3.64	2.84	2.38	3.88	3.75
65	30	99999	10	99999	99999	99999	99999	99999	47.5	34.5	41	28.1	400	1	2.5	3.64	2.84	2.38	3.88	3.75	2.5	3.64	2.84	2.38	3.88	3.75
65	31	99999	11	99999	99999	99999	99999	99999	45.5	23.67	34.58	22.6	336	1	2.5	3.64	2.84	2.38	3.88	3.75	2.5	3.64	2.84	2.38	3.88	3.75
65	32	99999	12	99999	99999	99999	99999	99999	55.5	34.33	44.92	14.8	395	1	2.5	3.64	2.84	2.38	3.88	3.75	2.5	3.64	2.84	2.38	3.88	3.75
65	33	99999	13	99999	99999	99999	99999	99999	46.83	28	37.42	18.2	371	1	2.5	3.64	2.84	2.38	3.88	3.75	2.5	3.64	2.84	2.38	3.88	3.75
65	34	99999	14	99999	99999	99999	99999	99999	56	31	43.5	12.6	524	1	2.5	3.64	2.84	2.38	3.88	3.75	2.5	3.64	2.84	2.38	3.88	3.75
65	35	99999	15	99999	99999	99999	99999	99999	57.83	44	50.92	20.2	518	1	2.5	3.64	2.84	2.38	3.88	3.75	2.5	3.64	2.84	2.38	3.88	3.75
65	36	99999	16	99999	99999	99999	99999	99999	56.67	40.5	48.58	27.4	583	1	2.5	3.64	2.84	2.38	3.88	3.75	2.5	3.64	2.84	2.38	3.88	3.75
65	37	99999	17	99999	99999	99999	99999	99999	65.17	47.67	56.42	24	454	1	2.5	3.64	2.84	2.38	3.88	3.75	2.5	3.64	2.84	2.38	3.88	3.75
65	38	99999	18	99999	99999	99999	99999	99999	60.33	42.67	51.5	1339.9	173	1	2.5	3.64	2.84	2.38	3.88	3.75	2.5	3.64	2.84	2.38	3.88	3.75
65	39	99999	19	99999	99999	99999	99999	99999	76	55	65.5	35.7	394	1	2.5	3.64	2.84	2.38	3.88	3.75	2.5	3.64	2.84	2.38	3.88	3.75
65	40	99999	20	99999	99999	99999	99999	99999	61	48.67	54.83	27.1	425	1	2.5	3.64	2.84	2.38	3.88	3.75	2.5	3.64	2.84	2.38	3.88	3.75
68	1	1	99999	69	60.67	64.83	359.4	434	99999	99999	99999	99999	99999	0	2.44	4.18	2.82	3.23	3.63	3.92	0	0	0	0	0	0
68	2	2	99999	51.5	46.83	49.17	122.3	460	99999	99999	99999	99999	99999	0	2.44	4.18	2.82	3.23	3.63	3.92	0	0	0	0	0	0
68	3	3	99999	60.83	48.17	54.5	199.9	328	99999	99999	99999	99999	99999	0	2.44	4.18	2.82	3.23	3.63	3.92	0	0	0	0	0	0
68	4	4	99999	63	58.67	60.83	660.3	58	99999	99999	99999	99999	99999	0	2.44	4.18	2.82	3.23	3.63	3.92	0	0	0	0	0	0
68	5	5	99999	75.33	56.67	66	292.8	181	99999	99999	99999	99999	99999	0	2.44	4.18	2.82	3.23	3.63	3.92	0	0	0	0	0	0
68	6	6	99999	62.67	45.5	54.08	682.9	211	99999	99999	99999	99999	99999	0	2.44	4.18	2.82	3.23	3.63	3.92	0	0	0	0	0	0
68	7	7	99999	51.33	45.83	48.58	28.6	347	99999	99999	99999	99999	99999	0	2.44	4.18	2.82	3.23	3.63	3.92	0	0	0	0	0	0
68	8	8	99999	36.83	37.17	37	64.9	521	99999	99999	99999	99999	99999	0	2.44	4.18	2.82	3.23	3.63	3.92	0	0	0	0	0	0
68	9	9	99999	59.83	41.17	50.5	1217.7	126	99999	99999	99999	99999	99999	0	2.44	4.18	2.82	3.23	3.63	3.92	0	0	0	0	0	0
68	10	10	99999	60.33	53	56.67	356.8	55	99999	99999	99999	99999	99999	0	2.44	4.18	2.82	3.23	3.63	3.92	0	0	0	0	0	0
68	11	11	99999	49.83	37.5	43.67	170.4	299	99999	99999	99999	99999	99999	0	2.44	4.18	2.82	3.23	3.63	3.92	0	0	0	0	0	0
68	12	12	99999	55.5	44.83	50.17	42.5	420	99999	99999	99999	99999	99999	0	2.44	4.18	2.82	3.23	3.63	3.92	0	0	0	0	0	0
68	13	13	99999	55.83	31.33	43.58	39.3	478	99999	99999	99999	99999	99999	0	2.44	4.18	2.82	3.23	3.63	3.92	0	0	0	0	0	0
68	14	14	99999	57	25.33	41.17	26.5	228	99999	99999	99999	99999	99999	0	2.44	4.18	2.82	3.23	3.63	3.92	0	0	0	0	0	0
68	15	15	99999	11.17	11.5	11.33	64.3	470	99999	99999	99999	99999	99999	0	2.44	4.18	2.82	3.23	3.63	3.92	0	0	0	0	0	0
68	16	16	99999	63.17	37	50.08	68.2	507	99999	99999	99999	99999	99999	0	2.44	4.18	2.82	3.23	3.63	3.92	0	0	0	0	0	0
68	17	17	99999	60.17	51.17	55.67	19.3	557	99999	99999	99999	99999	99999	0	2.44	4.18	2.82	3.23	3.63	3.92	0	0	0	0	0	0
68	18	18	99999	46	38.5	42.25	27.5	559	99999	99999	99999	99999	99999	0	2.44	4.18	2.82	3.23	3.63	3.92	0	0	0	0	0	0
68	19	19	99999	60.5	36	48.25	52	748	99999	99999	99999	99999	99999	0	2.44	4.18	2.82	3.23	3.63	3.92	0	0	0	0	0	0
68	20	20	99999	66.83	41.83	54.33	45.4	163	99999	99999	99999	99999	99999	0	2.44	4.18	2.82	3.23	3.63	3.92	0	0	0	0	0	0
68	21	99999	1	99999	99999	99999	99999	99999	58.67	42.83	50.75	130	643	0	2.44	4.18	2.82	3.23	3.63	3.92	0	0	0	0	0	0
68	22	99999	2	99999	99999	99999	99999	99999	63.83	48.17	56	21.2	611	0	2.44	4.18	2.82	3.23	3.63	3.92	0	0	0	0	0	0
68	23	99999	3	99999	99999	99999	99999	99999	69.5	41.17	55.33	25.8	755	0	2.44	4.18	2.82	3.23	3.63	3.92	0	0	0	0	0	0
68	24	99999	4	99999	99999	99999	99999	99999	56.5	27.17	41.83	323.5	549	0	2.44	4.18	2.82	3.23	3.63	3.92	0	0	0	0	0	0
68	25	99999	5	99999	99999	99999	99999	99999	63.33	46.17	54.75	65.1	501	0	2.44	4.18	2.82	3.23	3.63	3.92	0	0	0	0	0	0
68	26	99999	6	99999	99999	99999	99999	99999	63	45.33	54.17	57.9	733	0	2.44	4.18	2.82	3.23	3.63	3.92	0	0	0	0	0	0
68	27	99999	7	99999	99999	99999	99999	99999	45.17	35	40.08	98.5	714	0	2.44	4.18	2.82	3.23	3.63	3.92	0	0	0	0	0	0
68	28	99999	8	99999	99999	99999	99999	99999	51.83	46	48.92	73.4	827	0	2.44	4.18	2.82	3.23	3.63	3.92	0	0	0	0	0	0
68	29	99999	9	99999	99999	99999	99999	99999	47.17	54.33	50.75	34.9	237	0	2.44	4.18	2.82	3.23	3.63	3.92	0	0	0	0	0	0
68	30	99999	10	99999	99999	99999	99999	99999	61.83	42.5	52.17	59.4	134	0	2.44	4.18	2.82	3.23	3.63	3.92	0	0	0	0	0	0
68	31	99999	11	99999	99999	99999	99999	99999	62.17	37.5	49.83	103.6	100	0	2.44	4.18	2.82	3.23	3.63	3.92	0	0	0	0	0	0
68	32	99999	12	99999	99999	99999	99999	99999	60.5	37.67	49.08	80.2	351	0	2.44	4.18	2.82	3.23	3.63	3.92	0	0	0	0	0	0
68	33	99999	13	99999	99999	99999	99999	99999	67.33	32.83	50.08	87.8	462	0	2.44	4.18	2.82	3.23	3.63	3.92	0	0	0	0	0	0
68	34	99999	14	99999	99999	99999	99999	99999	46.17	39.83	43	47.6	1	0	2.44	4.18	2.82	3.23	3.63	3.92	0	0	0	0	0	0
68	35	99999	15	99999	99999	99999	99999	99999	59.83	30.5	45.17	50.6	0	0	2.44	4.18	2.82	3.23	3.63	3.92	0	0	0	0	0	0
68	36	99999	16	99999	99999	99999	99999	99999	53.67	25	39.33	42.1	309	0	2.44	4.18	2.82	3.23	3.63	3.92	0	0	0	0	0	0
68	37	99999	17	99999	99999	99999	99999	99999	61.33	30	45.67	666.6	46	0	2.44	4.18	2.82	3.23	3.63	3.92	0	0	0	0	0	0
68	38	99999	18	99999	99999	99999	99999	99999	68.67	33.33	51	20.1	285	0	2.44	4.18	2.82	3.23	3.63	3.92	0	0	0	0	0	0
68	39	99999	19	99999	99999	99999	99999	99999	53.33	27.5	40.42	74.8	6	0	2.44	4.18	2.82	3.23	3.63	3.92	0	0	0	0	0	0
68	40	99999	20	99999	99999	99999	99999	99999	67	41.17	54.08	33.9	340	0	2.44	4.18	2.82	3.23	3.63	3.92	0	0	0	0	0	0
69	1	1	99999	55.67	13.33	34.5	427.1	117	99999	99999	99999	99999	99999	1	2.13	2.82	4.39	3.81	1.25	2	2.13	2.82	4.39	3.81	1.25	2
69	2	2	99999	37.67	7.17	22.42	345.2	173	99999	99999	99999	99999	99999	1	2.13	2.82	4.39	3.81	1.25	2	2.13	2.82	4.39	3.81	1.25	2
69	3	3	99999	78.17	31.17	54.67	406	128	99999	99999	99999	99999	99999	1	2.13	2.82	4.39	3.81	1.25	2	2.13	2.82	4.39	3.81	1.25	2
69	4	4	99999	15	12.67	13.83	142.7	113	99999	99999	99999	99999	99999	1	2.13	2.82	4.39	3.81	1.25	2	2.13	2.82	4.39	3.81	1.25	2
69	5	5	99999	38.17	7.17	22.67	271.3	78	99999	99999	99999	99999	99999	1	2.13	2.82	4.39	3.81	1.25	2	2.13	2.82	4.39	3.81	1.25	2
69	6	6	99999	55.5	1.33	28.42	340.8	120	99999	99999	99999	99999	99999	1	2.13	2.82	4.39	3.81	1.25	2	2.13	2.82	4.39	3.81	1.25	2
69	7	7	99999	14.17	2	8.08	302.6	154	99999	99999	99999	99999	99999	1	2.13	2.82	4.39	3.81	1.25	2	2.13	2.82	4.39	3.81	1.25	2
69	8	8	99999	43.17	3.67	23.42	527.5	126	99999	99999	99999	99999	99999	1	2.13	2.82	4.39	3.81	1.25	2	2.13	2.82	4.39	3.81	1.25	2
69	9	9	99999	9.67	4.83	7.25	226.3	288	99999	99999	99999	99999	99999	1	2.13	2.82	4.39	3.81	1.25	2	2.13	2.82	4.39	3.81	1.25	2
69	10	10	99999	32.83	5.5	19.17	204.5	190	99999	99999	99999	99999	99999	1	2.13	2.82	4.39	3.81	1.25	2	2.13	2.82	4.39	3.81	1.25	2
69	11	11	99999	7.5	1.33	4.42	340.7	201	99999	99999	99999	99999	99999	1	2.13	2.82	4.39	3.81	1.25	2	2.13	2.82	4.39	3.81	1.25	2
69	12	12	99999	8.33	1.17	4.75	185.8	120	99999	99999	99999	99999	99999	1	2.13	2.82	4.39	3.81	1.25	2	2.13	2.82	4.39	3.81	1.25	2
69	13	13	99999	54.17	18.17	36.17	370.7	97	99999	99999	99999	99999	99999	1	2.13	2.82	4.39	3.81	1.25	2	2.13	2.82	4.39	3.81	1.25	2
69	14	14	99999	17.17	2.67	9.92	377.7	108	99999	99999	99999	99999	99999	1	2.13	2.82	4.39	3.81	1.25	2	2.13	2.82	4.39	3.81	1.25	2
69	15	15	99999	10.67	.33	5.5	567.7	133	99999	99999	99999	99999	99999	1	2.13	2.82	4.39	3.81	1.25	2	2.13	2.82	4.39	3.81	1.25	2
69	16	16	99999	9.33	4.33	6.83	357.5	307	99999	99999	99999	99999	99999	1	2.13	2.82	4.39	3.81	1.25	2	2.13	2.82	4.39	3.81	1.25	2
69	17	17	99999	9.83	11.5	10.67	454.2	342	99999	99999	99999	99999	99999	1	2.13	2.82	4.39	3.81	1.25	2	2.13	2.82	4.39	3.81	1.25	2
69	18	18	99999	13.17	2.17	7.67	360.1	123	99999	99999	99999	99999	99999	1	2.13	2.82	4.39	3.81	1.25	2	2.13	2.82	4.39	3.81	1.25	2
69	19	19	99999	20.83	7.83	14.33	314.8	115	99999	99999	99999	99999	99999	1	2.13	2.82	4.39	3.81	1.25	2	2.13	2.82	4.39	3.81	1.25	2
69	20	20	99999	11	5.5	8.25	433.9	138	99999	99999	99999	99999	99999	1	2.13	2.82	4.39	3.81	1.25	2	2.13	2.82	4.39	3.81	1.25	2
69	21	99999	1	99999	99999	99999	99999	99999	4.67	3.33	4	387.7	171	1	2.13	2.82	4.39	3.81	1.25	2	2.13	2.82	4.39	3.81	1.25	2
69	22	99999	2	99999	99999	99999	99999	99999	2.83	3	2.92	402.7	332	1	2.13	2.82	4.39	3.81	1.25	2	2.13	2.82	4.39	3.81	1.25	2
69	23	99999	3	99999	99999	99999	99999	99999	4.83	3.83	4.33	175	257	1	2.13	2.82	4.39	3.81	1.25	2	2.13	2.82	4.39	3.81	1.25	2
69	24	99999	4	99999	99999	99999	99999	99999	7.83	8.5	8.17	397	43	1	2.13	2.82	4.39	3.81	1.25	2	2.13	2.82	4.39	3.81	1.25	2
69	25	99999	5	99999	99999	99999	99999	99999	19.33	5.33	12.33	129.3	162	1	2.13	2.82	4.39	3.81	1.25	2	2.13	2.82	4.39	3.81	1.25	2
69	26	99999	6	99999	99999	99999	99999	99999	4.83	3.83	4.33	317.1	111	1	2.13	2.82	4.39	3.81	1.25	2	2.13	2.82	4.39	3.81	1.25	2
69	27	99999	7	99999	99999	99999	99999	99999	6.5	4	5.25	587.6	105	1	2.13	2.82	4.39	3.81	1.25	2	2.13	2.82	4.39	3.81	1.25	2
69	28	99999	8	99999	99999	99999	99999	99999	4.83	2.83	3.83	310.3	196	1	2.13	2.82	4.39	3.81	1.25	2	2.13	2.82	4.39	3.81	1.25	2
69	29	99999	9	99999	99999	99999	99999	99999	4.67	4.33	4.5	432.6	161	1	2.13	2.82	4.39	3.81	1.25	2	2.13	2.82	4.39	3.81	1.25	2
69	30	99999	10	99999	99999	99999	99999	99999	3.83	2.67	3.25	233.3	313	1	2.13	2.82	4.39	3.81	1.25	2	2.13	2.82	4.39	3.81	1.25	2
69	31	99999	11	99999	99999	99999	99999	99999	11.83	4.17	8	544.5	227	1	2.13	2.82	4.39	3.81	1.25	2	2.13	2.82	4.39	3.81	1.25	2
69	32	99999	12	99999	99999	99999	99999	99999	6	4.33	5.17	377	68	1	2.13	2.82	4.39	3.81	1.25	2	2.13	2.82	4.39	3.81	1.25	2
69	33	99999	13	99999	99999	99999	99999	99999	2.33	1.83	2.08	196.7	42	1	2.13	2.82	4.39	3.81	1.25	2	2.13	2.82	4.39	3.81	1.25	2
69	34	99999	14	99999	99999	99999	99999	99999	3	2.5	2.75	304.2	114	1	2.13	2.82	4.39	3.81	1.25	2	2.13	2.82	4.39	3.81	1.25	2
69	35	99999	15	99999	99999	99999	99999	99999	3.67	2.17	2.92	395.5	110	1	2.13	2.82	4.39	3.81	1.25	2	2.13	2.82	4.39	3.81	1.25	2
69	36	99999	16	99999	99999	99999	99999	99999	2.33	2.17	2.25	490.9	75	1	2.13	2.82	4.39	3.81	1.25	2	2.13	2.82	4.39	3.81	1.25	2
69	37	99999	17	99999	99999	99999	99999	99999	1.67	2.5	2.08	456.7	193	1	2.13	2.82	4.39	3.81	1.25	2	2.13	2.82	4.39	3.81	1.25	2
69	38	99999	18	99999	99999	99999	99999	99999	4	2.5	3.25	259.5	150	1	2.13	2.82	4.39	3.81	1.25	2	2.13	2.82	4.39	3.81	1.25	2
69	39	99999	19	99999	99999	99999	99999	99999	.5	.5	.5	379.5	105	1	2.13	2.82	4.39	3.81	1.25	2	2.13	2.82	4.39	3.81	1.25	2
69	40	99999	20	99999	99999	99999	99999	99999	99999	99999	99999	164.1	114	1	2.13	2.82	4.39	3.81	1.25	2	2.13	2.82	4.39	3.81	1.25	2
70	1	1	99999	91	50.17	70.58	72.4	124	99999	99999	99999	99999	99999	0	2.73	4.45	3.34	3.04	4.5	4.67	0	0	0	0	0	0
70	2	2	99999	87.17	56	71.58	94.3	296	99999	99999	99999	99999	99999	0	2.73	4.45	3.34	3.04	4.5	4.67	0	0	0	0	0	0
70	3	3	99999	84.5	44.17	64.33	487	235	99999	99999	99999	99999	99999	0	2.73	4.45	3.34	3.04	4.5	4.67	0	0	0	0	0	0
70	4	4	99999	78.5	32.5	55.5	75.3	350	99999	99999	99999	99999	99999	0	2.73	4.45	3.34	3.04	4.5	4.67	0	0	0	0	0	0
70	5	5	99999	86.17	49.67	67.92	328.6	396	99999	99999	99999	99999	99999	0	2.73	4.45	3.34	3.04	4.5	4.67	0	0	0	0	0	0
70	6	6	99999	93	47.67	70.33	91.3	442	99999	99999	99999	99999	99999	0	2.73	4.45	3.34	3.04	4.5	4.67	0	0	0	0	0	0
70	7	7	99999	89.83	41	65.42	139.5	211	99999	99999	99999	99999	99999	0	2.73	4.45	3.34	3.04	4.5	4.67	0	0	0	0	0	0
70	8	8	99999	90.67	39	64.83	240.3	362	99999	99999	99999	99999	99999	0	2.73	4.45	3.34	3.04	4.5	4.67	0	0	0	0	0	0
70	9	9	99999	87.83	37.83	62.83	126.3	400	99999	99999	99999	99999	99999	0	2.73	4.45	3.34	3.04	4.5	4.67	0	0	0	0	0	0
70	10	10	99999	84.83	42	63.42	94.2	230	99999	99999	99999	99999	99999	0	2.73	4.45	3.34	3.04	4.5	4.67	0	0	0	0	0	0
70	11	11	99999	87	32.5	59.75	55.5	289	99999	99999	99999	99999	99999	0	2.73	4.45	3.34	3.04	4.5	4.67	0	0	0	0	0	0
70	12	12	99999	87.33	30.5	58.92	534.3	260	99999	99999	99999	99999	99999	0	2.73	4.45	3.34	3.04	4.5	4.67	0	0	0	0	0	0
70	13	13	99999	89	33.5	61.25	206.5	279	99999	99999	99999	99999	99999	0	2.73	4.45	3.34	3.04	4.5	4.67	0	0	0	0	0	0
70	14	14	99999	91	49.67	70.33	466.7	293	99999	99999	99999	99999	99999	0	2.73	4.45	3.34	3.04	4.5	4.67	0	0	0	0	0	0
70	15	15	99999	85.83	45.33	65.58	307.7	378	99999	99999	99999	99999	99999	0	2.73	4.45	3.34	3.04	4.5	4.67	0	0	0	0	0	0
70	16	16	99999	89	29.33	59.17	82.9	289	99999	99999	99999	99999	99999	0	2.73	4.45	3.34	3.04	4.5	4.67	0	0	0	0	0	0
70	17	17	99999	87	33.5	60.25	127.7	402	99999	99999	99999	99999	99999	0	2.73	4.45	3.34	3.04	4.5	4.67	0	0	0	0	0	0
70	18	18	99999	84.67	41	62.83	103.9	230	99999	99999	99999	99999	99999	0	2.73	4.45	3.34	3.04	4.5	4.67	0	0	0	0	0	0
70	19	19	99999	79.33	38.33	58.83	64.1	140	99999	99999	99999	99999	99999	0	2.73	4.45	3.34	3.04	4.5	4.67	0	0	0	0	0	0
70	20	20	99999	80.83	36	58.42	39.9	72	99999	99999	99999	99999	99999	0	2.73	4.45	3.34	3.04	4.5	4.67	0	0	0	0	0	0
70	21	99999	1	99999	99999	99999	99999	99999	83.17	34.33	58.75	586.4	196	0	2.73	4.45	3.34	3.04	4.5	4.67	0	0	0	0	0	0
70	22	99999	2	99999	99999	99999	99999	99999	79	32.33	55.67	496.8	216	0	2.73	4.45	3.34	3.04	4.5	4.67	0	0	0	0	0	0
70	23	99999	3	99999	99999	99999	99999	99999	71.67	39.67	55.67	59.5	207	0	2.73	4.45	3.34	3.04	4.5	4.67	0	0	0	0	0	0
70	24	99999	4	99999	99999	99999	99999	99999	75.17	27.33	51.25	103.9	247	0	2.73	4.45	3.34	3.04	4.5	4.67	0	0	0	0	0	0
70	25	99999	5	99999	99999	99999	99999	99999	76.17	31.33	53.75	56.6	218	0	2.73	4.45	3.34	3.04	4.5	4.67	0	0	0	0	0	0
70	26	99999	6	99999	99999	99999	99999	99999	80.33	34	57.17	148.2	219	0	2.73	4.45	3.34	3.04	4.5	4.67	0	0	0	0	0	0
70	27	99999	7	99999	99999	99999	99999	99999	73.67	30.67	52.17	154.1	364	0	2.73	4.45	3.34	3.04	4.5	4.67	0	0	0	0	0	0
70	28	99999	8	99999	99999	99999	99999	99999	80	24.33	52.17	90	276	0	2.73	4.45	3.34	3.04	4.5	4.67	0	0	0	0	0	0
70	29	99999	9	99999	99999	99999	99999	99999	74.5	27.5	51	297.6	121	0	2.73	4.45	3.34	3.04	4.5	4.67	0	0	0	0	0	0
70	30	99999	10	99999	99999	99999	99999	99999	71	19	45	240.6	73	0	2.73	4.45	3.34	3.04	4.5	4.67	0	0	0	0	0	0
70	31	99999	11	99999	99999	99999	99999	99999	62.5	24	43.25	731.9	95	0	2.73	4.45	3.34	3.04	4.5	4.67	0	0	0	0	0	0
70	32	99999	12	99999	99999	99999	99999	99999	72.83	18.67	45.75	1306.6	85	0	2.73	4.45	3.34	3.04	4.5	4.67	0	0	0	0	0	0
70	33	99999	13	99999	99999	99999	99999	99999	84	30.17	57.08	659	226	0	2.73	4.45	3.34	3.04	4.5	4.67	0	0	0	0	0	0
70	34	99999	14	99999	99999	99999	99999	99999	84.5	25.33	54.92	281.8	254	0	2.73	4.45	3.34	3.04	4.5	4.67	0	0	0	0	0	0
70	35	99999	15	99999	99999	99999	99999	99999	75.83	36.83	56.33	67.4	192	0	2.73	4.45	3.34	3.04	4.5	4.67	0	0	0	0	0	0
70	36	99999	16	99999	99999	99999	99999	99999	85.17	20.83	53	339.6	113	0	2.73	4.45	3.34	3.04	4.5	4.67	0	0	0	0	0	0
70	37	99999	17	99999	99999	99999	99999	99999	74.33	20.33	47.33	60	77	0	2.73	4.45	3.34	3.04	4.5	4.67	0	0	0	0	0	0
70	38	99999	18	99999	99999	99999	99999	99999	66.67	21	43.83	27.1	379	0	2.73	4.45	3.34	3.04	4.5	4.67	0	0	0	0	0	0
70	39	99999	19	99999	99999	99999	99999	99999	70.5	29.5	50	40.5	221	0	2.73	4.45	3.34	3.04	4.5	4.67	0	0	0	0	0	0
70	40	99999	20	99999	99999	99999	99999	99999	77.83	25.5	51.67	125.8	182	0	2.73	4.45	3.34	3.04	4.5	4.67	0	0	0	0	0	0
71	1	1	99999	75.33	23.83	49.58	568.4	226	99999	99999	99999	99999	99999	1	2.9	4.09	3.76	3.62	4.44	4.17	2.9	4.09	3.76	3.62	4.44	4.17
71	2	2	99999	86.17	24.17	55.17	522.3	285	99999	99999	99999	99999	99999	1	2.9	4.09	3.76	3.62	4.44	4.17	2.9	4.09	3.76	3.62	4.44	4.17
71	3	3	99999	72.33	31	51.67	17.5	502	99999	99999	99999	99999	99999	1	2.9	4.09	3.76	3.62	4.44	4.17	2.9	4.09	3.76	3.62	4.44	4.17
71	4	4	99999	66	17.67	41.83	683	252	99999	99999	99999	99999	99999	1	2.9	4.09	3.76	3.62	4.44	4.17	2.9	4.09	3.76	3.62	4.44	4.17
71	5	5	99999	49.33	27	38.17	932.3	485	99999	99999	99999	99999	99999	1	2.9	4.09	3.76	3.62	4.44	4.17	2.9	4.09	3.76	3.62	4.44	4.17
71	6	6	99999	63.17	10.33	36.75	238	516	99999	99999	99999	99999	99999	1	2.9	4.09	3.76	3.62	4.44	4.17	2.9	4.09	3.76	3.62	4.44	4.17
71	7	7	99999	38.83	8.33	23.58	531	215	99999	99999	99999	99999	99999	1	2.9	4.09	3.76	3.62	4.44	4.17	2.9	4.09	3.76	3.62	4.44	4.17
71	8	8	99999	95.83	23	59.42	610.6	567	99999	99999	99999	99999	99999	1	2.9	4.09	3.76	3.62	4.44	4.17	2.9	4.09	3.76	3.62	4.44	4.17
71	9	9	99999	97.17	.67	48.92	579.9	251	99999	99999	99999	99999	99999	1	2.9	4.09	3.76	3.62	4.44	4.17	2.9	4.09	3.76	3.62	4.44	4.17
71	10	10	99999	96.5	8.33	52.42	499.7	518	99999	99999	99999	99999	99999	1	2.9	4.09	3.76	3.62	4.44	4.17	2.9	4.09	3.76	3.62	4.44	4.17
71	11	11	99999	89	32.5	60.75	256.4	521	99999	99999	99999	99999	99999	1	2.9	4.09	3.76	3.62	4.44	4.17	2.9	4.09	3.76	3.62	4.44	4.17
71	12	12	99999	88.83	20.5	54.67	390.2	369	99999	99999	99999	99999	99999	1	2.9	4.09	3.76	3.62	4.44	4.17	2.9	4.09	3.76	3.62	4.44	4.17
71	13	13	99999	100	11.33	55.67	1188.9	28	99999	99999	99999	99999	99999	1	2.9	4.09	3.76	3.62	4.44	4.17	2.9	4.09	3.76	3.62	4.44	4.17
71	14	14	99999	100	37.67	68.83	791.8	170	99999	99999	99999	99999	99999	1	2.9	4.09	3.76	3.62	4.44	4.17	2.9	4.09	3.76	3.62	4.44	4.17
71	15	15	99999	100	14.33	57.17	976.1	93	99999	99999	99999	99999	99999	1	2.9	4.09	3.76	3.62	4.44	4.17	2.9	4.09	3.76	3.62	4.44	4.17
71	16	16	99999	100	19.67	59.83	190.5	80	99999	99999	99999	99999	99999	1	2.9	4.09	3.76	3.62	4.44	4.17	2.9	4.09	3.76	3.62	4.44	4.17
71	17	17	99999	100	38	69	1037	54	99999	99999	99999	99999	99999	1	2.9	4.09	3.76	3.62	4.44	4.17	2.9	4.09	3.76	3.62	4.44	4.17
71	18	18	99999	92.83	16	54.42	775.3	74	99999	99999	99999	99999	99999	1	2.9	4.09	3.76	3.62	4.44	4.17	2.9	4.09	3.76	3.62	4.44	4.17
71	19	19	99999	82	19.67	50.83	282.8	186	99999	99999	99999	99999	99999	1	2.9	4.09	3.76	3.62	4.44	4.17	2.9	4.09	3.76	3.62	4.44	4.17
71	20	20	99999	88	32	60	302.3	265	99999	99999	99999	99999	99999	1	2.9	4.09	3.76	3.62	4.44	4.17	2.9	4.09	3.76	3.62	4.44	4.17
71	21	99999	1	99999	99999	99999	99999	99999	89.67	25.5	57.58	171.3	224	1	2.9	4.09	3.76	3.62	4.44	4.17	2.9	4.09	3.76	3.62	4.44	4.17
71	22	99999	2	99999	99999	99999	99999	99999	89.17	21	55.08	342.8	186	1	2.9	4.09	3.76	3.62	4.44	4.17	2.9	4.09	3.76	3.62	4.44	4.17
71	23	99999	3	99999	99999	99999	99999	99999	77.83	28.17	53	1270.9	118	1	2.9	4.09	3.76	3.62	4.44	4.17	2.9	4.09	3.76	3.62	4.44	4.17
71	24	99999	4	99999	99999	99999	99999	99999	55.67	7.17	31.42	257.7	290	1	2.9	4.09	3.76	3.62	4.44	4.17	2.9	4.09	3.76	3.62	4.44	4.17
71	25	99999	5	99999	99999	99999	99999	99999	69.33	6.67	38	1739.4	18	1	2.9	4.09	3.76	3.62	4.44	4.17	2.9	4.09	3.76	3.62	4.44	4.17
71	26	99999	6	99999	99999	99999	99999	99999	90.17	15.17	52.67	728.4	220	1	2.9	4.09	3.76	3.62	4.44	4.17	2.9	4.09	3.76	3.62	4.44	4.17
71	27	99999	7	99999	99999	99999	99999	99999	76.17	10.83	43.5	52.1	323	1	2.9	4.09	3.76	3.62	4.44	4.17	2.9	4.09	3.76	3.62	4.44	4.17
71	28	99999	8	99999	99999	99999	99999	99999	29.67	16.17	22.92	105.4	340	1	2.9	4.09	3.76	3.62	4.44	4.17	2.9	4.09	3.76	3.62	4.44	4.17
71	29	99999	9	99999	99999	99999	99999	99999	59	5.83	32.42	223.7	261	1	2.9	4.09	3.76	3.62	4.44	4.17	2.9	4.09	3.76	3.62	4.44	4.17
71	30	99999	10	99999	99999	99999	99999	99999	57.67	1.67	29.67	422.6	117	1	2.9	4.09	3.76	3.62	4.44	4.17	2.9	4.09	3.76	3.62	4.44	4.17
71	31	99999	11	99999	99999	99999	99999	99999	57.5	10.67	34.08	74.7	85	1	2.9	4.09	3.76	3.62	4.44	4.17	2.9	4.09	3.76	3.62	4.44	4.17
71	32	99999	12	99999	99999	99999	99999	99999	55	6	30.5	202.4	133	1	2.9	4.09	3.76	3.62	4.44	4.17	2.9	4.09	3.76	3.62	4.44	4.17
71	33	99999	13	99999	99999	99999	99999	99999	12.33	0	6.17	57	192	1	2.9	4.09	3.76	3.62	4.44	4.17	2.9	4.09	3.76	3.62	4.44	4.17
71	34	99999	14	99999	99999	99999	99999	99999	64.5	5.5	35	143	160	1	2.9	4.09	3.76	3.62	4.44	4.17	2.9	4.09	3.76	3.62	4.44	4.17
71	35	99999	15	99999	99999	99999	99999	99999	69.67	3.17	36.42	92.1	119	1	2.9	4.09	3.76	3.62	4.44	4.17	2.9	4.09	3.76	3.62	4.44	4.17
71	36	99999	16	99999	99999	99999	99999	99999	20.33	2.33	11.33	1081.8	117	1	2.9	4.09	3.76	3.62	4.44	4.17	2.9	4.09	3.76	3.62	4.44	4.17
71	37	99999	17	99999	99999	99999	99999	99999	36.5	1.83	19.17	318.5	108	1	2.9	4.09	3.76	3.62	4.44	4.17	2.9	4.09	3.76	3.62	4.44	4.17
71	38	99999	18	99999	99999	99999	99999	99999	53.17	14.33	33.75	433.4	387	1	2.9	4.09	3.76	3.62	4.44	4.17	2.9	4.09	3.76	3.62	4.44	4.17
71	39	99999	19	99999	99999	99999	99999	99999	35.5	7.17	21.33	131.3	346	1	2.9	4.09	3.76	3.62	4.44	4.17	2.9	4.09	3.76	3.62	4.44	4.17
71	40	99999	20	99999	99999	99999	99999	99999	99999	99999	99999	281.1	286	1	2.9	4.09	3.76	3.62	4.44	4.17	2.9	4.09	3.76	3.62	4.44	4.17
72	1	1	99999	69.33	10.33	39.83	26.6	112	99999	99999	99999	99999	99999	0	2.29	3.73	3.39	3.08	4.19	3.08	0	0	0	0	0	0
72	2	2	99999	82.67	1.33	42	22.2	264	99999	99999	99999	99999	99999	0	2.29	3.73	3.39	3.08	4.19	3.08	0	0	0	0	0	0
72	3	3	99999	74.67	3.67	39.17	47.4	252	99999	99999	99999	99999	99999	0	2.29	3.73	3.39	3.08	4.19	3.08	0	0	0	0	0	0
72	4	4	99999	73.33	13.5	43.42	743.3	210	99999	99999	99999	99999	99999	0	2.29	3.73	3.39	3.08	4.19	3.08	0	0	0	0	0	0
72	5	5	99999	63	6	34.5	49.1	246	99999	99999	99999	99999	99999	0	2.29	3.73	3.39	3.08	4.19	3.08	0	0	0	0	0	0
72	6	6	99999	63.5	3.17	33.33	38.9	354	99999	99999	99999	99999	99999	0	2.29	3.73	3.39	3.08	4.19	3.08	0	0	0	0	0	0
72	7	7	99999	52	6.83	29.42	21.6	57	99999	99999	99999	99999	99999	0	2.29	3.73	3.39	3.08	4.19	3.08	0	0	0	0	0	0
72	8	8	99999	52.5	8	30.25	664.7	170	99999	99999	99999	99999	99999	0	2.29	3.73	3.39	3.08	4.19	3.08	0	0	0	0	0	0
72	9	9	99999	51.83	4.17	28	37.4	107	99999	99999	99999	99999	99999	0	2.29	3.73	3.39	3.08	4.19	3.08	0	0	0	0	0	0
72	10	10	99999	61.83	3	32.42	1081.9	167	99999	99999	99999	99999	99999	0	2.29	3.73	3.39	3.08	4.19	3.08	0	0	0	0	0	0
72	11	11	99999	68.17	7.67	37.92	16.1	162	99999	99999	99999	99999	99999	0	2.29	3.73	3.39	3.08	4.19	3.08	0	0	0	0	0	0
72	12	12	99999	53.33	6.17	29.75	175.4	143	99999	99999	99999	99999	99999	0	2.29	3.73	3.39	3.08	4.19	3.08	0	0	0	0	0	0
72	13	13	99999	67.83	4	35.92	1442.1	114	99999	99999	99999	99999	99999	0	2.29	3.73	3.39	3.08	4.19	3.08	0	0	0	0	0	0
72	14	14	99999	92	14.33	53.17	1429.7	122	99999	99999	99999	99999	99999	0	2.29	3.73	3.39	3.08	4.19	3.08	0	0	0	0	0	0
72	15	15	99999	78.5	6.17	42.33	344.8	183	99999	99999	99999	99999	99999	0	2.29	3.73	3.39	3.08	4.19	3.08	0	0	0	0	0	0
72	16	16	99999	66.5	4.33	35.42	10.3	233	99999	99999	99999	99999	99999	0	2.29	3.73	3.39	3.08	4.19	3.08	0	0	0	0	0	0
72	17	17	99999	67.67	3.5	35.58	17.7	340	99999	99999	99999	99999	99999	0	2.29	3.73	3.39	3.08	4.19	3.08	0	0	0	0	0	0
72	18	18	99999	65.33	4.33	34.83	19.5	145	99999	99999	99999	99999	99999	0	2.29	3.73	3.39	3.08	4.19	3.08	0	0	0	0	0	0
72	19	19	99999	61.33	6.5	33.92	38.5	306	99999	99999	99999	99999	99999	0	2.29	3.73	3.39	3.08	4.19	3.08	0	0	0	0	0	0
72	20	20	99999	61.33	5.83	33.58	32.9	290	99999	99999	99999	99999	99999	0	2.29	3.73	3.39	3.08	4.19	3.08	0	0	0	0	0	0
72	21	99999	1	99999	99999	99999	99999	99999	59	3.33	31.17	21.2	165	0	2.29	3.73	3.39	3.08	4.19	3.08	0	0	0	0	0	0
72	22	99999	2	99999	99999	99999	99999	99999	54	9.33	31.67	439.2	133	0	2.29	3.73	3.39	3.08	4.19	3.08	0	0	0	0	0	0
72	23	99999	3	99999	99999	99999	99999	99999	81.83	11.5	46.67	628.7	130	0	2.29	3.73	3.39	3.08	4.19	3.08	0	0	0	0	0	0
72	24	99999	4	99999	99999	99999	99999	99999	56.33	7.33	31.83	166.9	264	0	2.29	3.73	3.39	3.08	4.19	3.08	0	0	0	0	0	0
72	25	99999	5	99999	99999	99999	99999	99999	71.33	10.5	40.92	30.5	303	0	2.29	3.73	3.39	3.08	4.19	3.08	0	0	0	0	0	0
72	26	99999	6	99999	99999	99999	99999	99999	50.17	11.17	30.67	41.3	267	0	2.29	3.73	3.39	3.08	4.19	3.08	0	0	0	0	0	0
72	27	99999	7	99999	99999	99999	99999	99999	43.83	2.5	23.17	184.6	159	0	2.29	3.73	3.39	3.08	4.19	3.08	0	0	0	0	0	0
72	28	99999	8	99999	99999	99999	99999	99999	42	5.33	23.67	156.2	275	0	2.29	3.73	3.39	3.08	4.19	3.08	0	0	0	0	0	0
72	29	99999	9	99999	99999	99999	99999	99999	42.67	3.83	23.25	134	408	0	2.29	3.73	3.39	3.08	4.19	3.08	0	0	0	0	0	0
72	30	99999	10	99999	99999	99999	99999	99999	37.17	3.83	20.5	56.1	264	0	2.29	3.73	3.39	3.08	4.19	3.08	0	0	0	0	0	0
72	31	99999	11	99999	99999	99999	99999	99999	52.67	10.5	31.58	29.5	341	0	2.29	3.73	3.39	3.08	4.19	3.08	0	0	0	0	0	0
72	32	99999	12	99999	99999	99999	99999	99999	85.5	14.17	49.83	331.5	152	0	2.29	3.73	3.39	3.08	4.19	3.08	0	0	0	0	0	0
72	33	99999	13	99999	99999	99999	99999	99999	59.83	9.33	34.58	170.1	425	0	2.29	3.73	3.39	3.08	4.19	3.08	0	0	0	0	0	0
72	34	99999	14	99999	99999	99999	99999	99999	54.5	5	29.75	21.8	260	0	2.29	3.73	3.39	3.08	4.19	3.08	0	0	0	0	0	0
72	35	99999	15	99999	99999	99999	99999	99999	46.17	7.67	26.92	22.9	229	0	2.29	3.73	3.39	3.08	4.19	3.08	0	0	0	0	0	0
72	36	99999	16	99999	99999	99999	99999	99999	46.5	16.17	31.33	79.4	332	0	2.29	3.73	3.39	3.08	4.19	3.08	0	0	0	0	0	0
72	37	99999	17	99999	99999	99999	99999	99999	55.33	12.67	34	23.6	322	0	2.29	3.73	3.39	3.08	4.19	3.08	0	0	0	0	0	0
72	38	99999	18	99999	99999	99999	99999	99999	50.67	11.33	31	40.6	290	0	2.29	3.73	3.39	3.08	4.19	3.08	0	0	0	0	0	0
72	39	99999	19	99999	99999	99999	99999	99999	77.5	14.67	46.08	419	251	0	2.29	3.73	3.39	3.08	4.19	3.08	0	0	0	0	0	0
72	40	99999	20	99999	99999	99999	99999	99999	60.83	13	36.92	60.8	298	0	2.29	3.73	3.39	3.08	4.19	3.08	0	0	0	0	0	0
[truncated: 6,000 more rows]
