# Supplementary material for: Understanding and Reducing Appearance Anxiety for Social Media Users: A Study Using Ecological Momentary Assessment and Ecological Momentary Intervention
Source: Depress Anxiety. 2026 Jun 15;2026:7212945. doi: 10.1155/da/7212945 (PMC13266371; doi:10.1155/da/7212945)
Supplement: Supplementary file 1 — Supporting Information The supporting materials include: Text S1: Scale development and validation procedures for AASMU. Supporting Text S2: CFA Results for SC, HL, and SEC. Text S3: The procedure for developing reading materials used in EMI. Text S4: Reading materials in EMI. Table S1: Power, relative bias, and width of credible interval of the fixed effect of the cross‐lagged parameters. Table S2: Power, relative bias, and width of credible interval of the fixed intervention effect on the mean, autoregressive effect, and intra‐individual variance based on a random‐group design. Table S3: Results of Model 2 in the EMA study. Figure S1: Example screenshot of daily screen usage time. Figure S2: Analytical model of the dynamic relationship between the different levels of each variable in Model 2. [file DA-2026-7212945-s001.zip › Study 2_output.txt]

Mplus VERSION 8.10
MUTHEN & MUTHEN
06/23/2025  10:47 AM

INPUT INSTRUCTIONS

    data:file is Study 2 data.dat;

                            VARIABLE:

                               NAMES  =  ID time time_pre time_post ANp_pre ANj_pre
                                          AN_pre steps_pre HVSM_pre ANp_post ANj_post
                                         AN_post steps_post HVSM_post group
                                         PD SC HL SEC ATA SATA
                                         GPD GSC GHL GSEC GATA GSATA;


                                USEVAR = time_pre time_post
                                          AN_pre AN_post
                                          HVSM_pre HVSM_post group HL SC SEC;


                               CLUSTER   =  ID;


                              BETWEEN     =   group HL SC SEC;

                              LAGGED      =   AN_pre(1) AN_post(1);

                              TINTERVAL   =   Time(1);

                              MISSING     =   ALL(99999);

                              ANALYSIS:   TYPE = TWOLEVEL RANDOM;
                                          ESTIMATOR = BAYES;
                                          PROC = 2;
                                          BITER = (3000);
                                          BSEED = 8386;
                                          THIN = 5;


                              MODEL:

                                  %WITHIN%
                                  beta1_pre | AN_pre ON HVSM_pre;

                                  phi1_pre | AN_pre ON AN_pre&1;

                                  psi1_pre | AN_pre;


                                 beta3_pre | AN_pre ON time_pre;

                                beta4_pre | HVSM_pre ON time_pre;


                  !cov_pre| HVSM_pre with AN_pre;


                                  beta1_post | AN_post ON HVSM_post;


                                  phi1_post | AN_post ON AN_post&1;


                                  psi1_post | AN_post;


                               beta3_post |AN_post ON time_post;

                                beta4_post | HVSM_post ON time_post;


                  !cov_post| HVSM_post with AN_post;


                                HVSM_pre with HVSM_post@0;


                                 %BETWEEN%

                                    AN_pre ON group HL SC SEC;
                                    HVSM_pre ON group;
                                    AN_pre ON group;
                                    beta1_pre ON group;
                                     phi1_pre ON group;
                                     psi1_pre ON group SEC HL;
                                      beta3_pre ON group;
                                    beta4_pre ON group;
                                     !cov_pre ON group;


                                  AN_post ON AN_pre@1 group HL SC SEC;


                                  HVSM_post ON HVSM_pre@1 group;

                                  beta1_post ON beta1_pre@1 group;

                                  phi1_post ON phi1_pre@1 group;


                                  psi1_post ON psi1_pre@1 group SEC HL;


                                   beta3_post ON beta3_pre@1 group;

                                  beta4_post ON beta4_pre@1 group;


                                  ! cov_post ON cov_pre@1 group HL;

                      output:TECH1 TECH8 STDYX;


*** WARNING in VARIABLE command
  Note that only the first 8 characters of variable names are used in the output.
  Shorten variable names to avoid any confusion.
*** WARNING in MODEL command
  A y-variable has been declared on the within level but not referred to on
  the between level.  Please check that this is what is intended.  If this is not intended,
  specify the variable as a within variable.  Problem with:  TIME_PRE
*** WARNING in MODEL command
  A y-variable has been declared on the within level but not referred to on
  the between level.  Please check that this is what is intended.  If this is not intended,
  specify the variable as a within variable.  Problem with:  TIME_POST
*** WARNING
  Data set contains cases with missing on x-variables converted to dependent variables.
  The autocorrelation of these variables should be included in the model and the variables
  added to the LAGGED option.  The following converted x-variable(s) have cases with missing:

      TIME_PRE (4000 cases with missing data)
      TIME_POST (4000 cases with missing data)

*** WARNING
  One or more individual-level variables have no variation within a
  cluster for the following clusters.

     Variable   Cluster IDs with no within-cluster variation

      AN_POST     218
      HVSM_PRE    30 79 101 121 158 159 164 169 192 205 218 219 225 231 277
      HVSM_POS    30 75 79 101 143 158 159 164 169 205 219 225 231 245 277
      AN_POST&    207 218

   5 WARNING(S) FOUND IN THE INPUT INSTRUCTIONS


SUMMARY OF ANALYSIS

Number of groups                                                 1
Number of observations                                        8000

Number of dependent variables                                    6
Number of independent variables                                  6
Number of continuous latent variables                           10

Observed dependent variables

  Continuous
   TIME_PRE    TIME_POST   AN_PRE      AN_POST     HVSM_PRE    HVSM_POST

Observed independent variables
   GROUP       HL          SC          SEC         AN_PRE&1    AN_POST&

Continuous latent variables
   BETA1_PR    PHI1_PRE    PSI1_PRE    BETA3_PR    BETA4_PR    BETA1_PO
   PHI1_POS    PSI1_POS    BETA3_PO    BETA4_PO

Variables with special functions

  Cluster variable      ID

  Within variables
   AN_PRE&1    AN_POST&

  Between variables
   GROUP       HL          SC          SEC


Estimator                                                    BAYES
Specifications for Bayesian Estimation
  Point estimate                                            MEDIAN
  Number of Markov chain Monte Carlo (MCMC) chains               2
  Random seed for the first chain                             8386
  Starting value information                           UNPERTURBED
  Algorithm used for Markov chain Monte Carlo           GIBBS(PX1)
  Convergence criterion                                  0.500D-01
  Maximum number of iterations                               50000
  K-th iteration used for thinning                               5

Input data file(s)
  data0105.dat
Input data format  FREE


SUMMARY OF DATA

     Number of clusters                        200

       Size (s)    Cluster ID with Size s

         40        1 3 7 8 9 10 11 12 14 17 18 19 20 22 23 25 26 27 28
                   29 30 31 35 36 38 40 41 42 43 48 50 51 52 53 54 55 56
                   58 59 60 61 62 63 64 65 68 69 70 71 72 73 74 75 77 78
                   79 81 83 84 85 86 88 89 91 92 93 98 99 100 101 105 106
                   107 108 109 110 111 112 113 114 115 118 119 120 121
                   122 123 124 126 127 128 131 132 134 136 137 139 140
                   141 142 143 144 145 146 147 148 149 153 154 155 158
                   159 161 164 165 167 168 169 170 171 174 175 177 178
                   179 180 181 182 183 186 187 188 189 190 192 195 196
                   197 200 201 202 203 204 205 206 207 208 211 212 213
                   215 218 219 220 222 223 225 226 227 228 230 231 233
                   234 235 236 237 241 242 244 245 246 247 249 253 255
                   256 257 258 259 260 261 262 263 264 266 267 269 271
                   273 274 275 276 277 278 279 280 281 282 283


COVARIANCE COVERAGE OF DATA

Minimum covariance coverage value   0.100

     Number of missing data patterns            16


     PROPORTION OF DATA PRESENT


           Covariance Coverage
              TIME_PRE      TIME_POS      AN_PRE        AN_POST       HVSM_PRE
              ________      ________      ________      ________      ________
 TIME_PRE       0.500
 TIME_POS       0.000         0.500
 AN_PRE         0.494         0.000         0.494
 AN_POST        0.000         0.491         0.000         0.491
 HVSM_PRE       0.499         0.000         0.492         0.000         0.499
 HVSM_POS       0.000         0.499         0.000         0.490         0.000
 GROUP          0.500         0.500         0.494         0.491         0.499
 HL             0.500         0.500         0.494         0.491         0.499
 SC             0.500         0.500         0.494         0.491         0.499
 SEC            0.500         0.500         0.494         0.491         0.499


           Covariance Coverage
              HVSM_POS      GROUP         HL            SC            SEC
              ________      ________      ________      ________      ________
 HVSM_POS       0.499
 GROUP          0.499         1.000
 HL             0.499         1.000         1.000
 SC             0.499         1.000         1.000         1.000
 SEC            0.499         1.000         1.000         1.000         1.000


UNIVARIATE SAMPLE STATISTICS


     UNIVARIATE HIGHER-ORDER MOMENT DESCRIPTIVE STATISTICS

         Variable/         Mean/     Skewness/   Minimum/ % with                Percentiles
        Sample Size      Variance    Kurtosis    Maximum  Min/Max      20%/60%    40%/80%    Median

     TIME_PRE             10.500       0.000       1.000    5.00%       4.000      8.000     10.500
            4000.000      33.250      -1.206      20.000    5.00%      12.000     16.000
     TIME_POST            10.500       0.000       1.000    5.00%       4.000      8.000     10.500
            4000.000      33.250      -1.206      20.000    5.00%      12.000     16.000
     AN_PRE               43.788       0.009       0.000    0.76%      26.830     39.580     44.375
            3950.000     376.913      -0.354     100.000    0.08%      48.420     60.250
     AN_POST              36.391       0.271       0.000    1.60%      19.330     30.830     36.330
            3929.000     349.933      -0.203      95.330    0.03%      41.170     51.580
     HVSM_PRE            148.432       1.119       0.000   14.51%      18.000     85.000    118.000
            3989.000   18890.957       1.071     775.000    0.03%     155.000    252.000
     HVSM_POST           149.326       2.903       0.000   14.59%      16.000     84.000    119.000
            3990.000   22218.866      33.934    2967.000    0.03%     152.000    254.000
     GROUP                 0.525      -0.100       0.000   47.50%       0.000      0.000      1.000
             200.000       0.249      -1.990       1.000   52.50%       1.000      1.000
     HL                    3.619       0.187       2.740    0.50%       3.260      3.500      3.610
             200.000       0.169      -0.245       4.660    0.50%       3.710      3.920
     SC                    3.637      -0.711       1.820    1.50%       3.180      3.550      3.730
             200.000       0.347       0.593       4.910    0.50%       3.820      4.090
     SEC                   3.158      -0.048       1.540    0.50%       2.690      3.040      3.150
             200.000       0.346       0.221       5.000    0.50%       3.310      3.650


     WARNING: PROBLEMS OCCURRED IN SEVERAL ITERATIONS IN THE COMPUTATION OF THE STANDARDIZED ESTIMATES FOR SEVERAL
     CLUSTERS. THIS IS MOST LIKELY DUE TO AR COEFFICIENTS GREATER THAN 1 OR PARAMETERS GIVING NON-STATIONARY MODELS.
     SUCH POSTERIOR DRAWS ARE REMOVED. THE FOLLOWING CLUSTERS HAD SUCH PROBLEMS:
          1 3 7 9 10 12 14 19 20 22 23 25 27 28 29 31 35 40 50 53 54 61 63 65 71 72 73 74 78 81 83 86
          91 93 99 101 107 111 113 115 119 123 124 127 128 136 139 140 143 147 149 153 155 158 165 167
          168 171 174 182 186 187 188 190 195 197 204 205 206 208 213 215 218 220 222 227 231 233 241
          249 256 257 261 262 266 269 271 277 279 281 283

THE MODEL ESTIMATION TERMINATED NORMALLY

     USE THE FBITERATIONS OPTION TO INCREASE THE NUMBER OF ITERATIONS BY A FACTOR
     OF AT LEAST TWO TO CHECK CONVERGENCE AND THAT THE PSR VALUE DOES NOT INCREASE.


MODEL FIT INFORMATION

Number of Free Parameters                              61

Information Criteria

          Deviance (DIC)                       410694.312
          Estimated Number of Parameters (pD)   21441.936


MODEL RESULTS

                                Posterior  One-Tailed         95% C.I.
                    Estimate       S.D.      P-Value   Lower 2.5%  Upper 2.5%  Significance

Within Level

 HVSM_PRE WITH
    HVSM_POST          0.000       0.000      1.000       0.000       0.000

 Variances
    TIME_PRE          33.284       0.740      0.000      31.861      34.786      *
    TIME_POST         33.345       0.766      0.000      31.877      34.857      *

 Residual Variances
    HVSM_PRE        6528.693     157.052      0.000    6222.039    6835.890      *
    HVSM_POST       8868.651     208.472      0.000    8483.513    9284.408      *

Between Level

 BETA1_POST ON
    BETA1_PRE          1.000       0.000      0.000       1.000       1.000

 PHI1_POST  ON
    PHI1_PRE           1.000       0.000      0.000       1.000       1.000

 PSI1_POST  ON
    PSI1_PRE           1.000       0.000      0.000       1.000       1.000

 BETA3_POST ON
    BETA3_PRE          1.000       0.000      0.000       1.000       1.000

 BETA4_POST ON
    BETA4_PRE          1.000       0.000      0.000       1.000       1.000

 BETA1_PRE  ON
    GROUP              0.003       0.005      0.306      -0.007       0.013

 PHI1_PRE   ON
    GROUP              0.092       0.048      0.030      -0.003       0.185

 PSI1_PRE   ON
    GROUP              0.028       0.157      0.426      -0.276       0.340
    SEC               -0.365       0.179      0.019      -0.705      -0.021      *
    HL                -0.099       0.256      0.355      -0.612       0.400

 BETA3_PRE  ON
    GROUP              0.084       0.050      0.047      -0.016       0.183

 BETA4_PRE  ON
    GROUP             -0.798       0.673      0.117      -2.060       0.528

 BETA1_POST ON
    GROUP              0.000       0.006      0.479      -0.012       0.012

 PHI1_POST  ON
    GROUP             -0.024       0.060      0.344      -0.138       0.097

 PSI1_POST  ON
    GROUP             -0.477       0.167      0.001      -0.816      -0.157      *
    SEC               -0.398       0.186      0.016      -0.758      -0.040      *
    HL                 0.079       0.263      0.383      -0.457       0.595

 BETA3_POST ON
    GROUP             -0.305       0.073      0.000      -0.447      -0.167      *

 BETA4_POST ON
    GROUP              1.341       1.031      0.104      -0.690       3.390

 AN_PRE     ON
    GROUP              0.454       2.391      0.426      -4.022       5.175
    HL                -2.181       3.778      0.283      -9.423       5.271
    SC                 7.103       2.167      0.000       2.814      11.273      *
    SEC               -6.262       2.768      0.012     -11.681      -0.796      *

 HVSM_PRE   ON
    GROUP             -3.144      15.809      0.427     -34.055      28.994

 AN_POST    ON
    AN_PRE             1.000       0.000      0.000       1.000       1.000
    GROUP             -2.719       1.165      0.010      -4.955      -0.425      *
    HL                -1.868       1.802      0.141      -5.465       1.540
    SC                -1.382       1.022      0.093      -3.400       0.623
    SEC                2.565       1.352      0.031      -0.111       5.155

 HVSM_POST  ON
    HVSM_PRE           1.000       0.000      0.000       1.000       1.000
    GROUP             -2.669       7.730      0.375     -17.854      12.432

 HVSM_POS WITH
    AN_POST           37.533      33.334      0.119     -23.943     106.365

 Means
    TIME_PRE          10.550       0.080      0.000      10.416      10.732      *
    TIME_POST         10.401       0.087      0.000      10.243      10.573      *

 Intercepts
    AN_PRE            44.528      13.994      0.001      15.793      71.374      *
    AN_POST           -0.920       6.757      0.449     -14.159      12.477
    HVSM_PRE         150.032      11.491      0.000     127.824     172.363      *
    HVSM_POST          2.194       5.512      0.341      -8.918      13.186
    BETA1_PRE         -0.006       0.004      0.037      -0.014       0.001
    PHI1_PRE           0.360       0.037      0.000       0.288       0.430      *
    PSI1_PRE           5.200       0.714      0.000       3.793       6.576      *
    BETA3_PRE         -0.223       0.037      0.000      -0.299      -0.154      *
    BETA4_PRE          1.240       0.493      0.007       0.269       2.199      *
    BETA1_POST         0.005       0.004      0.125      -0.003       0.014
    PHI1_POST         -0.165       0.045      0.000      -0.253      -0.079      *
    PSI1_POST          0.578       0.742      0.215      -0.878       2.051
    BETA3_POST         0.220       0.053      0.000       0.118       0.325      *
    BETA4_POST        -1.198       0.743      0.055      -2.668       0.270

 Variances
    TIME_PRE           0.013       0.019      0.000       0.001       0.071      *
    TIME_POST          0.015       0.018      0.000       0.002       0.068      *

 Residual Variances
    AN_PRE           253.644      27.424      0.000     206.584     311.200      *
    AN_POST           45.787       6.988      0.000      34.225      61.356      *
    HVSM_PRE       11879.561    1276.237      0.000    9755.691   14741.879      *
    HVSM_POST       2190.852     311.080      0.000    1675.166    2898.481      *
    BETA1_PRE          0.001       0.000      0.000       0.000       0.001      *
    PHI1_PRE           0.045       0.009      0.000       0.030       0.063      *
    PSI1_PRE           1.092       0.126      0.000       0.871       1.364      *
    BETA3_PRE          0.043       0.013      0.000       0.023       0.073      *
    BETA4_PRE         12.561       2.247      0.000       8.854      17.656      *
    BETA1_POST         0.001       0.000      0.000       0.000       0.001      *
    PHI1_POST          0.043       0.014      0.000       0.020       0.074      *
    PSI1_POST          1.063       0.139      0.000       0.824       1.368      *
    BETA3_POST         0.121       0.025      0.000       0.079       0.180      *
    BETA4_POST        30.251       5.244      0.000      21.196      41.950      *


STANDARDIZED MODEL RESULTS


STDYX Standardization

                                Posterior  One-Tailed         95% C.I.
                    Estimate       S.D.      P-Value   Lower 2.5%  Upper 2.5%  Significance

Within-Level Standardized Estimates Averaged Over Clusters

 BETA1_PRE | AN_PRE ON
    HVSM_PRE          -0.057       0.017      0.001      -0.089      -0.022      *

 PHI1_PRE | AN_PRE ON
    AN_PRE&1           0.408       0.021      0.000       0.367       0.450      *

 BETA3_PRE | AN_PRE ON
    TIME_PRE          -0.133       0.015      0.000      -0.164      -0.103      *

 BETA4_PRE | HVSM_PRE ON
    TIME_PRE           0.054       0.015      0.000       0.025       0.083      *

 BETA1_POST | AN_POST ON
    HVSM_POST         -0.005       0.022      0.410      -0.047       0.038

 PHI1_POST | AN_POST ON
    AN_POST&1          0.226       0.020      0.000       0.188       0.268      *

 BETA3_POST | AN_POST ON
    TIME_POST         -0.104       0.015      0.000      -0.133      -0.075      *

 BETA4_POST | HVSM_POST ON
    TIME_POST          0.019       0.014      0.087      -0.009       0.048

 HVSM_PRE WITH
    HVSM_POST          0.000       0.000      1.000       0.000       0.000

 PSI1_PRE |
    AN_PRE             0.678       0.014      0.000       0.650       0.704      *

 PSI1_POST |
    AN_POST            0.637       0.012      0.000       0.612       0.662      *

 Variances
    TIME_PRE           1.000       0.000      0.000       1.000       1.000
    TIME_POST          1.000       0.000      0.000       1.000       1.000

 Residual Variances
    HVSM_PRE           0.946       0.006      0.000       0.933       0.958      *
    HVSM_POST          0.928       0.006      0.000       0.915       0.938      *

Between Level

 BETA1_POST ON
    BETA1_PRE          0.666       0.041      0.000       0.581       0.747      *

 PHI1_POST  ON
    PHI1_PRE           0.722       0.068      0.000       0.588       0.854      *

 PSI1_POST  ON
    PSI1_PRE           0.701       0.031      0.000       0.637       0.758      *

 BETA3_POST ON
    BETA3_PRE          0.511       0.056      0.000       0.397       0.618      *

 BETA4_POST ON
    BETA4_PRE          0.544       0.041      0.000       0.465       0.628      *

 BETA1_PRE  ON
    GROUP              0.038       0.074      0.306      -0.103       0.184

 PHI1_PRE   ON
    GROUP              0.153       0.078      0.030      -0.004       0.305

 PSI1_PRE   ON
    GROUP              0.009       0.052      0.426      -0.093       0.113
    SEC               -0.144       0.069      0.019      -0.271      -0.008      *
    HL                -0.027       0.070      0.355      -0.167       0.110

 BETA3_PRE  ON
    GROUP              0.143       0.085      0.047      -0.025       0.310

 BETA4_PRE  ON
    GROUP             -0.080       0.067      0.117      -0.208       0.050

 BETA1_POST ON
    GROUP             -0.003       0.059      0.479      -0.119       0.114

 PHI1_POST  ON
    GROUP             -0.029       0.072      0.344      -0.167       0.114

 PSI1_POST  ON
    GROUP             -0.111       0.039      0.001      -0.185      -0.036      *
    SEC               -0.109       0.050      0.016      -0.202      -0.011      *
    HL                 0.015       0.050      0.383      -0.089       0.111

 BETA3_POST ON
    GROUP             -0.261       0.062      0.000      -0.383      -0.139      *

 BETA4_POST ON
    GROUP              0.073       0.056      0.104      -0.037       0.181

 AN_PRE     ON
    GROUP              0.010       0.051      0.426      -0.086       0.111
    HL                -0.038       0.066      0.283      -0.166       0.092
    SC                 0.181       0.054      0.000       0.070       0.281      *
    SEC               -0.159       0.068      0.012      -0.288      -0.021      *

 HVSM_PRE   ON
    GROUP             -0.010       0.051      0.427      -0.111       0.092

 AN_POST    ON
    AN_PRE             0.933       0.014      0.000       0.902       0.958      *
    GROUP             -0.054       0.023      0.010      -0.099      -0.009      *
    HL                -0.031       0.030      0.141      -0.090       0.025
    SC                -0.032       0.024      0.093      -0.080       0.015
    SEC                0.060       0.032      0.031      -0.002       0.122

 HVSM_POST  ON
    HVSM_PRE           0.919       0.012      0.000       0.891       0.940      *
    GROUP             -0.008       0.023      0.375      -0.053       0.037

 HVSM_POS WITH
    AN_POST            0.120       0.101      0.119      -0.070       0.321

 Means
    TIME_PRE          91.167      65.572      0.000      39.285     298.936      *
    TIME_POST         84.733      56.758      0.000      39.726     253.354      *

 Intercepts
    AN_PRE             2.711       0.866      0.001       0.922       4.383      *
    AN_POST           -0.052       0.382      0.449      -0.797       0.710
    HVSM_PRE           1.373       0.126      0.000       1.128       1.619      *
    HVSM_POST          0.018       0.046      0.341      -0.075       0.109
    BETA1_PRE         -0.269       0.153      0.037      -0.584       0.027
    PHI1_PRE           1.678       0.252      0.000       1.225       2.217      *
    PSI1_PRE           4.912       0.712      0.000       3.477       6.268      *
    BETA3_PRE         -1.057       0.206      0.000      -1.516      -0.699      *
    BETA4_PRE          0.346       0.140      0.007       0.074       0.619      *
    BETA1_POST         0.137       0.121      0.125      -0.099       0.384
    PHI1_POST         -0.552       0.159      0.000      -0.889      -0.265      *
    PSI1_POST          0.380       0.486      0.215      -0.576       1.345
    BETA3_POST         0.531       0.130      0.000       0.282       0.788      *
    BETA4_POST        -0.181       0.114      0.055      -0.408       0.042

 Variances
    TIME_PRE           1.000       0.000      0.000       1.000       1.000
    TIME_POST          1.000       0.000      0.000       1.000       1.000

 Residual Variances
    AN_PRE             0.930       0.024      0.000       0.873       0.967      *
    AN_POST            0.146       0.022      0.000       0.109       0.194      *
    HVSM_PRE           0.999       0.004      0.000       0.987       1.000      *
    HVSM_POST          0.155       0.023      0.000       0.116       0.205      *
    BETA1_PRE          0.997       0.010      0.000       0.965       1.000      *
    PHI1_PRE           0.977       0.025      0.000       0.907       1.000      *
    PSI1_PRE           0.970       0.020      0.000       0.917       0.993      *
    BETA3_PRE          0.980       0.026      0.000       0.904       1.000      *
    BETA4_PRE          0.993       0.012      0.000       0.957       1.000      *
    BETA1_POST         0.555       0.055      0.000       0.441       0.660      *
    PHI1_POST          0.484       0.097      0.000       0.279       0.654      *
    PSI1_POST          0.461       0.043      0.000       0.377       0.545      *
    BETA3_POST         0.708       0.058      0.000       0.588       0.813      *
    BETA4_POST         0.703       0.045      0.000       0.607       0.781      *


R-SQUARE

Within-Level R-Square Averaged Across Clusters

                                Posterior  One-Tailed         95% C.I.
    Variable        Estimate       S.D.      P-Value   Lower 2.5%  Upper 2.5%

    AN_PRE             0.322       0.014      0.000       0.296       0.350
    AN_POST            0.363       0.012      0.000       0.338       0.388
    HVSM_PRE           0.054       0.006      0.000       0.042       0.067
    HVSM_POST          0.072       0.006      0.000       0.062       0.085

Between Level

                                Posterior  One-Tailed         95% C.I.
    Variable        Estimate       S.D.      P-Value   Lower 2.5%  Upper 2.5%

    AN_PRE             0.070       0.024      0.000       0.033       0.127
    AN_POST            0.854       0.022      0.000       0.806       0.891
    HVSM_PRE           0.001       0.004      0.000       0.000       0.013
    HVSM_POST          0.845       0.023      0.000       0.795       0.884

                                Posterior  One-Tailed         95% C.I.
    Variable        Estimate       S.D.      P-Value   Lower 2.5%  Upper 2.5%

    BETA1_PRE          0.003       0.010      0.000       0.000       0.034
    PHI1_PRE           0.023       0.025      0.000       0.000       0.093
    PSI1_PRE           0.030       0.020      0.000       0.007       0.083
    BETA3_PRE          0.020       0.026      0.000       0.000       0.096
    BETA4_PRE          0.007       0.012      0.000       0.000       0.043
    BETA1_POST         0.445       0.055      0.000       0.339       0.559
    PHI1_POST          0.516       0.097      0.000       0.346       0.721
    PSI1_POST          0.539       0.043      0.000       0.455       0.623
    BETA3_POST         0.292       0.058      0.000       0.187       0.412
    BETA4_POST         0.297       0.045      0.000       0.219       0.393


TECHNICAL 1 OUTPUT


     PARAMETER SPECIFICATION FOR WITHIN


           NU
              TIME_PRE      TIME_POS      AN_PRE        AN_POST       HVSM_PRE
              ________      ________      ________      ________      ________
                    0             0             0             0             0


           NU
              HVSM_POS      AN_PRE&1      AN_POST&
              ________      ________      ________
                    0             0             0


           LAMBDA
              TIME_PRE      TIME_POS      AN_PRE        AN_POST       HVSM_PRE
              ________      ________      ________      ________      ________
 TIME_PRE           0             0             0             0             0
 TIME_POS           0             0             0             0             0
 AN_PRE             0             0             0             0             0
 AN_POST            0             0             0             0             0
 HVSM_PRE           0             0             0             0             0
 HVSM_POS           0             0             0             0             0
 AN_PRE&1           0             0             0             0             0
 AN_POST&           0             0             0             0             0


           LAMBDA
              HVSM_POS      AN_PRE&1      AN_POST&
              ________      ________      ________
 TIME_PRE           0             0             0
 TIME_POS           0             0             0
 AN_PRE             0             0             0
 AN_POST            0             0             0
 HVSM_PRE           0             0             0
 HVSM_POS           0             0             0
 AN_PRE&1           0             0             0
 AN_POST&           0             0             0


           THETA
              TIME_PRE      TIME_POS      AN_PRE        AN_POST       HVSM_PRE
              ________      ________      ________      ________      ________
 TIME_PRE           0
 TIME_POS           0             0
 AN_PRE             0             0             0
 AN_POST            0             0             0             0
 HVSM_PRE           0             0             0             0             0
 HVSM_POS           0             0             0             0             0
 AN_PRE&1           0             0             0             0             0
 AN_POST&           0             0             0             0             0


           THETA
              HVSM_POS      AN_PRE&1      AN_POST&
              ________      ________      ________
 HVSM_POS           0
 AN_PRE&1           0             0
 AN_POST&           0             0             0


           ALPHA
              TIME_PRE      TIME_POS      AN_PRE        AN_POST       HVSM_PRE
              ________      ________      ________      ________      ________
                    0             0             0             0             0


           ALPHA
              HVSM_POS      AN_PRE&1      AN_POST&
              ________      ________      ________
                    0             0             0


           BETA
              TIME_PRE      TIME_POS      AN_PRE        AN_POST       HVSM_PRE
              ________      ________      ________      ________      ________
 TIME_PRE           0             0             0             0             0
 TIME_POS           0             0             0             0             0
 AN_PRE             0             0             0             0             0
 AN_POST            0             0             0             0             0
 HVSM_PRE           0             0             0             0             0
 HVSM_POS           0             0             0             0             0
 AN_PRE&1           0             0             0             0             0
 AN_POST&           0             0             0             0             0


           BETA
              HVSM_POS      AN_PRE&1      AN_POST&
              ________      ________      ________
 TIME_PRE           0             0             0
 TIME_POS           0             0             0
 AN_PRE             0             0             0
 AN_POST            0             0             0
 HVSM_PRE           0             0             0
 HVSM_POS           0             0             0
 AN_PRE&1           0             0             0
 AN_POST&           0             0             0


           PSI
              TIME_PRE      TIME_POS      AN_PRE        AN_POST       HVSM_PRE
              ________      ________      ________      ________      ________
 TIME_PRE           1
 TIME_POS           0             2
 AN_PRE             0             0             0
 AN_POST            0             0             0             0
 HVSM_PRE           0             0             0             0             3
 HVSM_POS           0             0             0             0             0
 AN_PRE&1           0             0             0             0             0
 AN_POST&           0             0             0             0             0


           PSI
              HVSM_POS      AN_PRE&1      AN_POST&
              ________      ________      ________
 HVSM_POS           4
 AN_PRE&1           0             0
 AN_POST&           0             0             0


     PARAMETER SPECIFICATION FOR BETWEEN


           NU
              TIME_PRE      TIME_POS      AN_PRE        AN_POST       HVSM_PRE
              ________      ________      ________      ________      ________
                    0             0             0             0             0


           NU
              HVSM_POS      GROUP         HL            SC            SEC
              ________      ________      ________      ________      ________
                    0             0             0             0             0


           LAMBDA
              BETA1_PR      PHI1_PRE      PSI1_PRE      BETA3_PR      BETA4_PR
              ________      ________      ________      ________      ________
 TIME_PRE           0             0             0             0             0
 TIME_POS           0             0             0             0             0
 AN_PRE             0             0             0             0             0
 AN_POST            0             0             0             0             0
 HVSM_PRE           0             0             0             0             0
 HVSM_POS           0             0             0             0             0
 GROUP              0             0             0             0             0
 HL                 0             0             0             0             0
 SC                 0             0             0             0             0
 SEC                0             0             0             0             0


           LAMBDA
              BETA1_PO      PHI1_POS      PSI1_POS      BETA3_PO      BETA4_PO
              ________      ________      ________      ________      ________
 TIME_PRE           0             0             0             0             0
 TIME_POS           0             0             0             0             0
 AN_PRE             0             0             0             0             0
 AN_POST            0             0             0             0             0
 HVSM_PRE           0             0             0             0             0
 HVSM_POS           0             0             0             0             0
 GROUP              0             0             0             0             0
 HL                 0             0             0             0             0
 SC                 0             0             0             0             0
 SEC                0             0             0             0             0


           LAMBDA
              TIME_PRE      TIME_POS      AN_PRE        AN_POST       HVSM_PRE
              ________      ________      ________      ________      ________
 TIME_PRE           0             0             0             0             0
 TIME_POS           0             0             0             0             0
 AN_PRE             0             0             0             0             0
 AN_POST            0             0             0             0             0
 HVSM_PRE           0             0             0             0             0
 HVSM_POS           0             0             0             0             0
 GROUP              0             0             0             0             0
 HL                 0             0             0             0             0
 SC                 0             0             0             0             0
 SEC                0             0             0             0             0


           LAMBDA
              HVSM_POS      GROUP         HL            SC            SEC
              ________      ________      ________      ________      ________
 TIME_PRE           0             0             0             0             0
 TIME_POS           0             0             0             0             0
 AN_PRE             0             0             0             0             0
 AN_POST            0             0             0             0             0
 HVSM_PRE           0             0             0             0             0
 HVSM_POS           0             0             0             0             0
 GROUP              0             0             0             0             0
 HL                 0             0             0             0             0
 SC                 0             0             0             0             0
 SEC                0             0             0             0             0


           THETA
              TIME_PRE      TIME_POS      AN_PRE        AN_POST       HVSM_PRE
              ________      ________      ________      ________      ________
 TIME_PRE           0
 TIME_POS           0             0
 AN_PRE             0             0             0
 AN_POST            0             0             0             0
 HVSM_PRE           0             0             0             0             0
 HVSM_POS           0             0             0             0             0
 GROUP              0             0             0             0             0
 HL                 0             0             0             0             0
 SC                 0             0             0             0             0
 SEC                0             0             0             0             0


           THETA
              HVSM_POS      GROUP         HL            SC            SEC
              ________      ________      ________      ________      ________
 HVSM_POS           0
 GROUP              0             0
 HL                 0             0             0
 SC                 0             0             0             0
 SEC                0             0             0             0             0


           ALPHA
              BETA1_PR      PHI1_PRE      PSI1_PRE      BETA3_PR      BETA4_PR
              ________      ________      ________      ________      ________
                    5             6             7             8             9


           ALPHA
              BETA1_PO      PHI1_POS      PSI1_POS      BETA3_PO      BETA4_PO
              ________      ________      ________      ________      ________
                   10            11            12            13            14


           ALPHA
              TIME_PRE      TIME_POS      AN_PRE        AN_POST       HVSM_PRE
              ________      ________      ________      ________      ________
                   15            16            17            18            19


           ALPHA
              HVSM_POS      GROUP         HL            SC            SEC
              ________      ________      ________      ________      ________
                   20             0             0             0             0


           BETA
              BETA1_PR      PHI1_PRE      PSI1_PRE      BETA3_PR      BETA4_PR
              ________      ________      ________      ________      ________
 BETA1_PR           0             0             0             0             0
 PHI1_PRE           0             0             0             0             0
 PSI1_PRE           0             0             0             0             0
 BETA3_PR           0             0             0             0             0
 BETA4_PR           0             0             0             0             0
 BETA1_PO           0             0             0             0             0
 PHI1_POS           0             0             0             0             0
 PSI1_POS           0             0             0             0             0
 BETA3_PO           0             0             0             0             0
 BETA4_PO           0             0             0             0             0
 TIME_PRE           0             0             0             0             0
 TIME_POS           0             0             0             0             0
 AN_PRE             0             0             0             0             0
 AN_POST            0             0             0             0             0
 HVSM_PRE           0             0             0             0             0
 HVSM_POS           0             0             0             0             0
 GROUP              0             0             0             0             0
 HL                 0             0             0             0             0
 SC                 0             0             0             0             0
 SEC                0             0             0             0             0


           BETA
              BETA1_PO      PHI1_POS      PSI1_POS      BETA3_PO      BETA4_PO
              ________      ________      ________      ________      ________
 BETA1_PR           0             0             0             0             0
 PHI1_PRE           0             0             0             0             0
 PSI1_PRE           0             0             0             0             0
 BETA3_PR           0             0             0             0             0
 BETA4_PR           0             0             0             0             0
 BETA1_PO           0             0             0             0             0
 PHI1_POS           0             0             0             0             0
 PSI1_POS           0             0             0             0             0
 BETA3_PO           0             0             0             0             0
 BETA4_PO           0             0             0             0             0
 TIME_PRE           0             0             0             0             0
 TIME_POS           0             0             0             0             0
 AN_PRE             0             0             0             0             0
 AN_POST            0             0             0             0             0
 HVSM_PRE           0             0             0             0             0
 HVSM_POS           0             0             0             0             0
 GROUP              0             0             0             0             0
 HL                 0             0             0             0             0
 SC                 0             0             0             0             0
 SEC                0             0             0             0             0


           BETA
              TIME_PRE      TIME_POS      AN_PRE        AN_POST       HVSM_PRE
              ________      ________      ________      ________      ________
 BETA1_PR           0             0             0             0             0
 PHI1_PRE           0             0             0             0             0
 PSI1_PRE           0             0             0             0             0
 BETA3_PR           0             0             0             0             0
 BETA4_PR           0             0             0             0             0
 BETA1_PO           0             0             0             0             0
 PHI1_POS           0             0             0             0             0
 PSI1_POS           0             0             0             0             0
 BETA3_PO           0             0             0             0             0
 BETA4_PO           0             0             0             0             0
 TIME_PRE           0             0             0             0             0
 TIME_POS           0             0             0             0             0
 AN_PRE             0             0             0             0             0
 AN_POST            0             0             0             0             0
 HVSM_PRE           0             0             0             0             0
 HVSM_POS           0             0             0             0             0
 GROUP              0             0             0             0             0
 HL                 0             0             0             0             0
 SC                 0             0             0             0             0
 SEC                0             0             0             0             0


           BETA
              HVSM_POS      GROUP         HL            SC            SEC
              ________      ________      ________      ________      ________
 BETA1_PR           0            21             0             0             0
 PHI1_PRE           0            22             0             0             0
 PSI1_PRE           0            23            24             0            25
 BETA3_PR           0            26             0             0             0
 BETA4_PR           0            27             0             0             0
 BETA1_PO           0            28             0             0             0
 PHI1_POS           0            29             0             0             0
 PSI1_POS           0            30            31             0            32
 BETA3_PO           0            33             0             0             0
 BETA4_PO           0            34             0             0             0
 TIME_PRE           0             0             0             0             0
 TIME_POS           0             0             0             0             0
 AN_PRE             0            35            36            37            38
 AN_POST            0            39            40            41            42
 HVSM_PRE           0            43             0             0             0
 HVSM_POS           0            44             0             0             0
 GROUP              0             0             0             0             0
 HL                 0             0             0             0             0
 SC                 0             0             0             0             0
 SEC                0             0             0             0             0


           PSI
              BETA1_PR      PHI1_PRE      PSI1_PRE      BETA3_PR      BETA4_PR
              ________      ________      ________      ________      ________
 BETA1_PR          45
 PHI1_PRE           0            46
 PSI1_PRE           0             0            47
 BETA3_PR           0             0             0            48
 BETA4_PR           0             0             0             0            49
 BETA1_PO           0             0             0             0             0
 PHI1_POS           0             0             0             0             0
 PSI1_POS           0             0             0             0             0
 BETA3_PO           0             0             0             0             0
 BETA4_PO           0             0             0             0             0
 TIME_PRE           0             0             0             0             0
 TIME_POS           0             0             0             0             0
 AN_PRE             0             0             0             0             0
 AN_POST            0             0             0             0             0
 HVSM_PRE           0             0             0             0             0
 HVSM_POS           0             0             0             0             0
 GROUP              0             0             0             0             0
 HL                 0             0             0             0             0
 SC                 0             0             0             0             0
 SEC                0             0             0             0             0


           PSI
              BETA1_PO      PHI1_POS      PSI1_POS      BETA3_PO      BETA4_PO
              ________      ________      ________      ________      ________
 BETA1_PO          50
 PHI1_POS           0            51
 PSI1_POS           0             0            52
 BETA3_PO           0             0             0            53
 BETA4_PO           0             0             0             0            54
 TIME_PRE           0             0             0             0             0
 TIME_POS           0             0             0             0             0
 AN_PRE             0             0             0             0             0
 AN_POST            0             0             0             0             0
 HVSM_PRE           0             0             0             0             0
 HVSM_POS           0             0             0             0             0
 GROUP              0             0             0             0             0
 HL                 0             0             0             0             0
 SC                 0             0             0             0             0
 SEC                0             0             0             0             0


           PSI
              TIME_PRE      TIME_POS      AN_PRE        AN_POST       HVSM_PRE
              ________      ________      ________      ________      ________
 TIME_PRE          55
 TIME_POS           0            56
 AN_PRE             0             0            57
 AN_POST            0             0             0            58
 HVSM_PRE           0             0             0             0            59
 HVSM_POS           0             0             0            60             0
 GROUP              0             0             0             0             0
 HL                 0             0             0             0             0
 SC                 0             0             0             0             0
 SEC                0             0             0             0             0


           PSI
              HVSM_POS      GROUP         HL            SC            SEC
              ________      ________      ________      ________      ________
 HVSM_POS          61
 GROUP              0             0
 HL                 0             0             0
 SC                 0             0             0             0
 SEC                0             0             0             0             0


     STARTING VALUES FOR WITHIN


           NU
              TIME_PRE      TIME_POS      AN_PRE        AN_POST       HVSM_PRE
              ________      ________      ________      ________      ________
                0.000         0.000         0.000         0.000         0.000


           NU
              HVSM_POS      AN_PRE&1      AN_POST&
              ________      ________      ________
                0.000         0.000         0.000


           LAMBDA
              TIME_PRE      TIME_POS      AN_PRE        AN_POST       HVSM_PRE
              ________      ________      ________      ________      ________
 TIME_PRE       1.000         0.000         0.000         0.000         0.000
 TIME_POS       0.000         1.000         0.000         0.000         0.000
 AN_PRE         0.000         0.000         1.000         0.000         0.000
 AN_POST        0.000         0.000         0.000         1.000         0.000
 HVSM_PRE       0.000         0.000         0.000         0.000         1.000
 HVSM_POS       0.000         0.000         0.000         0.000         0.000
 AN_PRE&1       0.000         0.000         0.000         0.000         0.000
 AN_POST&       0.000         0.000         0.000         0.000         0.000


           LAMBDA
              HVSM_POS      AN_PRE&1      AN_POST&
              ________      ________      ________
 TIME_PRE       0.000         0.000         0.000
 TIME_POS       0.000         0.000         0.000
 AN_PRE         0.000         0.000         0.000
 AN_POST        0.000         0.000         0.000
 HVSM_PRE       0.000         0.000         0.000
 HVSM_POS       1.000         0.000         0.000
 AN_PRE&1       0.000         1.000         0.000
 AN_POST&       0.000         0.000         1.000


           THETA
              TIME_PRE      TIME_POS      AN_PRE        AN_POST       HVSM_PRE
              ________      ________      ________      ________      ________
 TIME_PRE       0.000
 TIME_POS       0.000         0.000
 AN_PRE         0.000         0.000         0.000
 AN_POST        0.000         0.000         0.000         0.000
 HVSM_PRE       0.000         0.000         0.000         0.000         0.000
 HVSM_POS       0.000         0.000         0.000         0.000         0.000
 AN_PRE&1       0.000         0.000         0.000         0.000         0.000
 AN_POST&       0.000         0.000         0.000         0.000         0.000


           THETA
              HVSM_POS      AN_PRE&1      AN_POST&
              ________      ________      ________
 HVSM_POS       0.000
 AN_PRE&1       0.000         0.000
 AN_POST&       0.000         0.000         0.000


           ALPHA
              TIME_PRE      TIME_POS      AN_PRE        AN_POST       HVSM_PRE
              ________      ________      ________      ________      ________
                0.000         0.000         0.000         0.000         0.000


           ALPHA
              HVSM_POS      AN_PRE&1      AN_POST&
              ________      ________      ________
                0.000         0.000         0.000


           BETA
              TIME_PRE      TIME_POS      AN_PRE        AN_POST       HVSM_PRE
              ________      ________      ________      ________      ________
 TIME_PRE       0.000         0.000         0.000         0.000         0.000
 TIME_POS       0.000         0.000         0.000         0.000         0.000
 AN_PRE         0.000         0.000         0.000         0.000         0.000
 AN_POST        0.000         0.000         0.000         0.000         0.000
 HVSM_PRE       0.000         0.000         0.000         0.000         0.000
 HVSM_POS       0.000         0.000         0.000         0.000         0.000
 AN_PRE&1       0.000         0.000         0.000         0.000         0.000
 AN_POST&       0.000         0.000         0.000         0.000         0.000


           BETA
              HVSM_POS      AN_PRE&1      AN_POST&
              ________      ________      ________
 TIME_PRE       0.000         0.000         0.000
 TIME_POS       0.000         0.000         0.000
 AN_PRE         0.000         0.000         0.000
 AN_POST        0.000         0.000         0.000
 HVSM_PRE       0.000         0.000         0.000
 HVSM_POS       0.000         0.000         0.000
 AN_PRE&1       0.000         0.000         0.000
 AN_POST&       0.000         0.000         0.000


           PSI
              TIME_PRE      TIME_POS      AN_PRE        AN_POST       HVSM_PRE
              ________      ________      ________      ________      ________
 TIME_PRE      16.625
 TIME_POS       0.000        16.625
 AN_PRE         0.000         0.000         0.000
 AN_POST        0.000         0.000         0.000         0.000
 HVSM_PRE       0.000         0.000         0.000         0.000      9445.479
 HVSM_POS       0.000         0.000         0.000         0.000         0.000
 AN_PRE&1       0.000         0.000         0.000         0.000         0.000
 AN_POST&       0.000         0.000         0.000         0.000         0.000


           PSI
              HVSM_POS      AN_PRE&1      AN_POST&
              ________      ________      ________
 HVSM_POS   11109.434
 AN_PRE&1       0.000       188.456
 AN_POST&       0.000         0.000       174.614


     STARTING VALUES FOR BETWEEN


           NU
              TIME_PRE      TIME_POS      AN_PRE        AN_POST       HVSM_PRE
              ________      ________      ________      ________      ________
                0.000         0.000         0.000         0.000         0.000


           NU
              HVSM_POS      GROUP         HL            SC            SEC
              ________      ________      ________      ________      ________
                0.000         0.000         0.000         0.000         0.000


           LAMBDA
              BETA1_PR      PHI1_PRE      PSI1_PRE      BETA3_PR      BETA4_PR
              ________      ________      ________      ________      ________
 TIME_PRE       0.000         0.000         0.000         0.000         0.000
 TIME_POS       0.000         0.000         0.000         0.000         0.000
 AN_PRE         0.000         0.000         0.000         0.000         0.000
 AN_POST        0.000         0.000         0.000         0.000         0.000
 HVSM_PRE       0.000         0.000         0.000         0.000         0.000
 HVSM_POS       0.000         0.000         0.000         0.000         0.000
 GROUP          0.000         0.000         0.000         0.000         0.000
 HL             0.000         0.000         0.000         0.000         0.000
 SC             0.000         0.000         0.000         0.000         0.000
 SEC            0.000         0.000         0.000         0.000         0.000


           LAMBDA
              BETA1_PO      PHI1_POS      PSI1_POS      BETA3_PO      BETA4_PO
              ________      ________      ________      ________      ________
 TIME_PRE       0.000         0.000         0.000         0.000         0.000
 TIME_POS       0.000         0.000         0.000         0.000         0.000
 AN_PRE         0.000         0.000         0.000         0.000         0.000
 AN_POST        0.000         0.000         0.000         0.000         0.000
 HVSM_PRE       0.000         0.000         0.000         0.000         0.000
 HVSM_POS       0.000         0.000         0.000         0.000         0.000
 GROUP          0.000         0.000         0.000         0.000         0.000
 HL             0.000         0.000         0.000         0.000         0.000
 SC             0.000         0.000         0.000         0.000         0.000
 SEC            0.000         0.000         0.000         0.000         0.000


           LAMBDA
              TIME_PRE      TIME_POS      AN_PRE        AN_POST       HVSM_PRE
              ________      ________      ________      ________      ________
 TIME_PRE       1.000         0.000         0.000         0.000         0.000
 TIME_POS       0.000         1.000         0.000         0.000         0.000
 AN_PRE         0.000         0.000         1.000         0.000         0.000
 AN_POST        0.000         0.000         0.000         1.000         0.000
 HVSM_PRE       0.000         0.000         0.000         0.000         1.000
 HVSM_POS       0.000         0.000         0.000         0.000         0.000
 GROUP          0.000         0.000         0.000         0.000         0.000
 HL             0.000         0.000         0.000         0.000         0.000
 SC             0.000         0.000         0.000         0.000         0.000
 SEC            0.000         0.000         0.000         0.000         0.000


           LAMBDA
              HVSM_POS      GROUP         HL            SC            SEC
              ________      ________      ________      ________      ________
 TIME_PRE       0.000         0.000         0.000         0.000         0.000
 TIME_POS       0.000         0.000         0.000         0.000         0.000
 AN_PRE         0.000         0.000         0.000         0.000         0.000
 AN_POST        0.000         0.000         0.000         0.000         0.000
 HVSM_PRE       0.000         0.000         0.000         0.000         0.000
 HVSM_POS       1.000         0.000         0.000         0.000         0.000
 GROUP          0.000         1.000         0.000         0.000         0.000
 HL             0.000         0.000         1.000         0.000         0.000
 SC             0.000         0.000         0.000         1.000         0.000
 SEC            0.000         0.000         0.000         0.000         1.000


           THETA
              TIME_PRE      TIME_POS      AN_PRE        AN_POST       HVSM_PRE
              ________      ________      ________      ________      ________
 TIME_PRE       0.000
 TIME_POS       0.000         0.000
 AN_PRE         0.000         0.000         0.000
 AN_POST        0.000         0.000         0.000         0.000
 HVSM_PRE       0.000         0.000         0.000         0.000         0.000
 HVSM_POS       0.000         0.000         0.000         0.000         0.000
 GROUP          0.000         0.000         0.000         0.000         0.000
 HL             0.000         0.000         0.000         0.000         0.000
 SC             0.000         0.000         0.000         0.000         0.000
 SEC            0.000         0.000         0.000         0.000         0.000


           THETA
              HVSM_POS      GROUP         HL            SC            SEC
              ________      ________      ________      ________      ________
 HVSM_POS       0.000
 GROUP          0.000         0.000
 HL             0.000         0.000         0.000
 SC             0.000         0.000         0.000         0.000
 SEC            0.000         0.000         0.000         0.000         0.000


           ALPHA
              BETA1_PR      PHI1_PRE      PSI1_PRE      BETA3_PR      BETA4_PR
              ________      ________      ________      ________      ________
                0.000         0.000         0.000         0.000         0.000


           ALPHA
              BETA1_PO      PHI1_POS      PSI1_POS      BETA3_PO      BETA4_PO
              ________      ________      ________      ________      ________
                0.000         0.000         0.000         0.000         0.000


           ALPHA
              TIME_PRE      TIME_POS      AN_PRE        AN_POST       HVSM_PRE
              ________      ________      ________      ________      ________
               10.500        10.500        43.788        36.391       148.432


           ALPHA
              HVSM_POS      GROUP         HL            SC            SEC
              ________      ________      ________      ________      ________
              149.326         0.000         0.000         0.000         0.000


           BETA
              BETA1_PR      PHI1_PRE      PSI1_PRE      BETA3_PR      BETA4_PR
              ________      ________      ________      ________      ________
 BETA1_PR       0.000         0.000         0.000         0.000         0.000
 PHI1_PRE       0.000         0.000         0.000         0.000         0.000
 PSI1_PRE       0.000         0.000         0.000         0.000         0.000
 BETA3_PR       0.000         0.000         0.000         0.000         0.000
 BETA4_PR       0.000         0.000         0.000         0.000         0.000
 BETA1_PO       1.000         0.000         0.000         0.000         0.000
 PHI1_POS       0.000         1.000         0.000         0.000         0.000
 PSI1_POS       0.000         0.000         1.000         0.000         0.000
 BETA3_PO       0.000         0.000         0.000         1.000         0.000
 BETA4_PO       0.000         0.000         0.000         0.000         1.000
 TIME_PRE       0.000         0.000         0.000         0.000         0.000
 TIME_POS       0.000         0.000         0.000         0.000         0.000
 AN_PRE         0.000         0.000         0.000         0.000         0.000
 AN_POST        0.000         0.000         0.000         0.000         0.000
 HVSM_PRE       0.000         0.000         0.000         0.000         0.000
 HVSM_POS       0.000         0.000         0.000         0.000         0.000
 GROUP          0.000         0.000         0.000         0.000         0.000
 HL             0.000         0.000         0.000         0.000         0.000
 SC             0.000         0.000         0.000         0.000         0.000
 SEC            0.000         0.000         0.000         0.000         0.000


           BETA
              BETA1_PO      PHI1_POS      PSI1_POS      BETA3_PO      BETA4_PO
              ________      ________      ________      ________      ________
 BETA1_PR       0.000         0.000         0.000         0.000         0.000
 PHI1_PRE       0.000         0.000         0.000         0.000         0.000
 PSI1_PRE       0.000         0.000         0.000         0.000         0.000
 BETA3_PR       0.000         0.000         0.000         0.000         0.000
 BETA4_PR       0.000         0.000         0.000         0.000         0.000
 BETA1_PO       0.000         0.000         0.000         0.000         0.000
 PHI1_POS       0.000         0.000         0.000         0.000         0.000
 PSI1_POS       0.000         0.000         0.000         0.000         0.000
 BETA3_PO       0.000         0.000         0.000         0.000         0.000
 BETA4_PO       0.000         0.000         0.000         0.000         0.000
 TIME_PRE       0.000         0.000         0.000         0.000         0.000
 TIME_POS       0.000         0.000         0.000         0.000         0.000
 AN_PRE         0.000         0.000         0.000         0.000         0.000
 AN_POST        0.000         0.000         0.000         0.000         0.000
 HVSM_PRE       0.000         0.000         0.000         0.000         0.000
 HVSM_POS       0.000         0.000         0.000         0.000         0.000
 GROUP          0.000         0.000         0.000         0.000         0.000
 HL             0.000         0.000         0.000         0.000         0.000
 SC             0.000         0.000         0.000         0.000         0.000
 SEC            0.000         0.000         0.000         0.000         0.000


           BETA
              TIME_PRE      TIME_POS      AN_PRE        AN_POST       HVSM_PRE
              ________      ________      ________      ________      ________
 BETA1_PR       0.000         0.000         0.000         0.000         0.000
 PHI1_PRE       0.000         0.000         0.000         0.000         0.000
 PSI1_PRE       0.000         0.000         0.000         0.000         0.000
 BETA3_PR       0.000         0.000         0.000         0.000         0.000
 BETA4_PR       0.000         0.000         0.000         0.000         0.000
 BETA1_PO       0.000         0.000         0.000         0.000         0.000
 PHI1_POS       0.000         0.000         0.000         0.000         0.000
 PSI1_POS       0.000         0.000         0.000         0.000         0.000
 BETA3_PO       0.000         0.000         0.000         0.000         0.000
 BETA4_PO       0.000         0.000         0.000         0.000         0.000
 TIME_PRE       0.000         0.000         0.000         0.000         0.000
 TIME_POS       0.000         0.000         0.000         0.000         0.000
 AN_PRE         0.000         0.000         0.000         0.000         0.000
 AN_POST        0.000         0.000         1.000         0.000         0.000
 HVSM_PRE       0.000         0.000         0.000         0.000         0.000
 HVSM_POS       0.000         0.000         0.000         0.000         1.000
 GROUP          0.000         0.000         0.000         0.000         0.000
 HL             0.000         0.000         0.000         0.000         0.000
 SC             0.000         0.000         0.000         0.000         0.000
 SEC            0.000         0.000         0.000         0.000         0.000


           BETA
              HVSM_POS      GROUP         HL            SC            SEC
              ________      ________      ________      ________      ________
 BETA1_PR       0.000         0.000         0.000         0.000         0.000
 PHI1_PRE       0.000         0.000         0.000         0.000         0.000
 PSI1_PRE       0.000         0.000         0.000         0.000         0.000
 BETA3_PR       0.000         0.000         0.000         0.000         0.000
 BETA4_PR       0.000         0.000         0.000         0.000         0.000
 BETA1_PO       0.000         0.000         0.000         0.000         0.000
 PHI1_POS       0.000         0.000         0.000         0.000         0.000
 PSI1_POS       0.000         0.000         0.000         0.000         0.000
 BETA3_PO       0.000         0.000         0.000         0.000         0.000
 BETA4_PO       0.000         0.000         0.000         0.000         0.000
 TIME_PRE       0.000         0.000         0.000         0.000         0.000
 TIME_POS       0.000         0.000         0.000         0.000         0.000
 AN_PRE         0.000         0.000         0.000         0.000         0.000
 AN_POST        0.000         0.000         0.000         0.000         0.000
 HVSM_PRE       0.000         0.000         0.000         0.000         0.000
 HVSM_POS       0.000         0.000         0.000         0.000         0.000
 GROUP          0.000         0.000         0.000         0.000         0.000
 HL             0.000         0.000         0.000         0.000         0.000
 SC             0.000         0.000         0.000         0.000         0.000
 SEC            0.000         0.000         0.000         0.000         0.000


           PSI
              BETA1_PR      PHI1_PRE      PSI1_PRE      BETA3_PR      BETA4_PR
              ________      ________      ________      ________      ________
 BETA1_PR       1.000
 PHI1_PRE       0.000         1.000
 PSI1_PRE       0.000         0.000         1.000
 BETA3_PR       0.000         0.000         0.000         1.000
 BETA4_PR       0.000         0.000         0.000         0.000         1.000
 BETA1_PO       0.000         0.000         0.000         0.000         0.000
 PHI1_POS       0.000         0.000         0.000         0.000         0.000
 PSI1_POS       0.000         0.000         0.000         0.000         0.000
 BETA3_PO       0.000         0.000         0.000         0.000         0.000
 BETA4_PO       0.000         0.000         0.000         0.000         0.000
 TIME_PRE       0.000         0.000         0.000         0.000         0.000
 TIME_POS       0.000         0.000         0.000         0.000         0.000
 AN_PRE         0.000         0.000         0.000         0.000         0.000
 AN_POST        0.000         0.000         0.000         0.000         0.000
 HVSM_PRE       0.000         0.000         0.000         0.000         0.000
 HVSM_POS       0.000         0.000         0.000         0.000         0.000
 GROUP          0.000         0.000         0.000         0.000         0.000
 HL             0.000         0.000         0.000         0.000         0.000
 SC             0.000         0.000         0.000         0.000         0.000
 SEC            0.000         0.000         0.000         0.000         0.000


           PSI
              BETA1_PO      PHI1_POS      PSI1_POS      BETA3_PO      BETA4_PO
              ________      ________      ________      ________      ________
 BETA1_PO       1.000
 PHI1_POS       0.000         1.000
 PSI1_POS       0.000         0.000         1.000
 BETA3_PO       0.000         0.000         0.000         1.000
 BETA4_PO       0.000         0.000         0.000         0.000         1.000
 TIME_PRE       0.000         0.000         0.000         0.000         0.000
 TIME_POS       0.000         0.000         0.000         0.000         0.000
 AN_PRE         0.000         0.000         0.000         0.000         0.000
 AN_POST        0.000         0.000         0.000         0.000         0.000
 HVSM_PRE       0.000         0.000         0.000         0.000         0.000
 HVSM_POS       0.000         0.000         0.000         0.000         0.000
 GROUP          0.000         0.000         0.000         0.000         0.000
 HL             0.000         0.000         0.000         0.000         0.000
 SC             0.000         0.000         0.000         0.000         0.000
 SEC            0.000         0.000         0.000         0.000         0.000


           PSI
              TIME_PRE      TIME_POS      AN_PRE        AN_POST       HVSM_PRE
              ________      ________      ________      ________      ________
 TIME_PRE      16.625
 TIME_POS       0.000        16.625
 AN_PRE         0.000         0.000       188.456
 AN_POST        0.000         0.000         0.000       174.967
 HVSM_PRE       0.000         0.000         0.000         0.000      9445.479
 HVSM_POS       0.000         0.000         0.000         0.000         0.000
 GROUP          0.000         0.000         0.000         0.000         0.000
 HL             0.000         0.000         0.000         0.000         0.000
 SC             0.000         0.000         0.000         0.000         0.000
 SEC            0.000         0.000         0.000         0.000         0.000


           PSI
              HVSM_POS      GROUP         HL            SC            SEC
              ________      ________      ________      ________      ________
 HVSM_POS   11109.434
 GROUP          0.000         0.125
 HL             0.000         0.000         0.085
 SC             0.000         0.000         0.000         0.173
 SEC            0.000         0.000         0.000         0.000         0.173


     PRIORS FOR ALL PARAMETERS            PRIOR MEAN      PRIOR VARIANCE     PRIOR STD. DEV.

     Parameter 1~IG(-1.000,0.000)          infinity            infinity            infinity
     Parameter 2~IG(-1.000,0.000)          infinity            infinity            infinity
     Parameter 3~IG(-1.000,0.000)          infinity            infinity            infinity
     Parameter 4~IG(-1.000,0.000)          infinity            infinity            infinity
     Parameter 5~N(0.000,infinity)           0.0000            infinity            infinity
     Parameter 6~N(0.000,infinity)           0.0000            infinity            infinity
     Parameter 7~N(0.000,infinity)           0.0000            infinity            infinity
     Parameter 8~N(0.000,infinity)           0.0000            infinity            infinity
     Parameter 9~N(0.000,infinity)           0.0000            infinity            infinity
     Parameter 10~N(0.000,infinity)          0.0000            infinity            infinity
     Parameter 11~N(0.000,infinity)          0.0000            infinity            infinity
     Parameter 12~N(0.000,infinity)          0.0000            infinity            infinity
     Parameter 13~N(0.000,infinity)          0.0000            infinity            infinity
     Parameter 14~N(0.000,infinity)          0.0000            infinity            infinity
     Parameter 15~N(0.000,infinity)          0.0000            infinity            infinity
     Parameter 16~N(0.000,infinity)          0.0000            infinity            infinity
     Parameter 17~N(0.000,infinity)          0.0000            infinity            infinity
     Parameter 18~N(0.000,infinity)          0.0000            infinity            infinity
     Parameter 19~N(0.000,infinity)          0.0000            infinity            infinity
     Parameter 20~N(0.000,infinity)          0.0000            infinity            infinity
     Parameter 21~N(0.000,infinity)          0.0000            infinity            infinity
     Parameter 22~N(0.000,infinity)          0.0000            infinity            infinity
     Parameter 23~N(0.000,infinity)          0.0000            infinity            infinity
     Parameter 24~N(0.000,infinity)          0.0000            infinity            infinity
     Parameter 25~N(0.000,infinity)          0.0000            infinity            infinity
     Parameter 26~N(0.000,infinity)          0.0000            infinity            infinity
     Parameter 27~N(0.000,infinity)          0.0000            infinity            infinity
     Parameter 28~N(0.000,infinity)          0.0000            infinity            infinity
     Parameter 29~N(0.000,infinity)          0.0000            infinity            infinity
     Parameter 30~N(0.000,infinity)          0.0000            infinity            infinity
     Parameter 31~N(0.000,infinity)          0.0000            infinity            infinity
     Parameter 32~N(0.000,infinity)          0.0000            infinity            infinity
     Parameter 33~N(0.000,infinity)          0.0000            infinity            infinity
     Parameter 34~N(0.000,infinity)          0.0000            infinity            infinity
     Parameter 35~N(0.000,infinity)          0.0000            infinity            infinity
     Parameter 36~N(0.000,infinity)          0.0000            infinity            infinity
     Parameter 37~N(0.000,infinity)          0.0000            infinity            infinity
     Parameter 38~N(0.000,infinity)          0.0000            infinity            infinity
     Parameter 39~N(0.000,infinity)          0.0000            infinity            infinity
     Parameter 40~N(0.000,infinity)          0.0000            infinity            infinity
     Parameter 41~N(0.000,infinity)          0.0000            infinity            infinity
     Parameter 42~N(0.000,infinity)          0.0000            infinity            infinity
     Parameter 43~N(0.000,infinity)          0.0000            infinity            infinity
     Parameter 44~N(0.000,infinity)          0.0000            infinity            infinity
     Parameter 45~IG(-1.000,0.000)         infinity            infinity            infinity
     Parameter 46~IG(-1.000,0.000)         infinity            infinity            infinity
     Parameter 47~IG(-1.000,0.000)         infinity            infinity            infinity
     Parameter 48~IG(-1.000,0.000)         infinity            infinity            infinity
     Parameter 49~IG(-1.000,0.000)         infinity            infinity            infinity
     Parameter 50~IG(-1.000,0.000)         infinity            infinity            infinity
     Parameter 51~IG(-1.000,0.000)         infinity            infinity            infinity
     Parameter 52~IG(-1.000,0.000)         infinity            infinity            infinity
     Parameter 53~IG(-1.000,0.000)         infinity            infinity            infinity
     Parameter 54~IG(-1.000,0.000)         infinity            infinity            infinity
     Parameter 55~IG(-1.000,0.000)         infinity            infinity            infinity
     Parameter 56~IG(-1.000,0.000)         infinity            infinity            infinity
     Parameter 57~IG(-1.000,0.000)         infinity            infinity            infinity
     Parameter 58~IW(0.000,-3)             infinity            infinity            infinity
     Parameter 59~IG(-1.000,0.000)         infinity            infinity            infinity
     Parameter 60~IW(0.000,-3)             infinity            infinity            infinity
     Parameter 61~IW(0.000,-3)             infinity            infinity            infinity


TECHNICAL 8 OUTPUT


   TECHNICAL 8 OUTPUT FOR BAYES ESTIMATION

     CHAIN    BSEED
     1        8386
     2        232622

                     POTENTIAL       PARAMETER WITH
     ITERATION    SCALE REDUCTION      HIGHEST PSR
     100              1.377               56
     200              1.877               15
     300              1.068               56
     400              1.148               56
     500              1.261               16
     600              1.302               15
     700              1.294               15
     800              1.131               16
     900              1.087               51
     1000             1.071               51
     1100             1.059               51
     1200             1.029               51
     1300             1.049               51
     1400             1.048               15
     1500             1.061               51
     1600             1.045               51
     1700             1.046               51
     1800             1.050               51
     1900             1.047               15
     2000             1.037               15
     2100             1.023               15
     2200             1.019               58
     2300             1.018               15
     2400             1.028               15
     2500             1.028               15
     2600             1.030               15
     2700             1.021               15
     2800             1.019               15
     2900             1.017               51
     3000             1.038               56


DIAGRAM INFORMATION

  Mplus diagrams are currently not available for multilevel analysis.
  No diagram output was produced.


     Beginning Time:  10:47:41
        Ending Time:  11:05:02
       Elapsed Time:  00:17:21


MUTHEN & MUTHEN
3463 Stoner Ave.
Los Angeles, CA  90066

Tel: (310) 391-9971
Fax: (310) 391-8971
Web: www.StatModel.com
Support: Support@StatModel.com

Copyright (c) 1998-2023 Muthen & Muthen
